# Supplementary material for: Rhein from a traditional herbal formula attenuates hepatic fibrosis via ALDH1A3-mediated retinoic acid metabolism
Source: Chin Med. 2026 Jul 14;21:188. doi: 10.1186/s13020-026-01465-2 (PMC13366891; doi:10.1186/s13020-026-01465-2)
Supplement: Supplementary file 4 — Supplementary material 4: Table S1. Details of natural active compounds. [file 13020_2026_1465_MOESM4_ESM.xlsx]

## Sheet: Sheet1
Table S1. Details of natural active compounds.
Compounds	Company	Lot No	CAS
Calycosin	PhytoUnico	PU0124-0025	20575-57-9
Formononetin	PhytoUnico	PU0125-0025	485-72-3
Gallic acid	PhytoUnico	PU0918-0025	149-91-7
Ononin	BioPush	PS0441-0020	486-62-4
Calycosin-7-O-glucoside	PhytoUnico	PU0108-0025	20633-67-4
Vanillic acid	BioPush	PS1367-0100	121-34-6
Vanillin	BioPush	PS1424-0100	121-33-5
Isoquercitrin	PhytoUnico	PU0081-0025	482-35-9
Chlorogenic acid	PhytoUnico	PU0100-0025	327-97-9
Neochlorogenic acid	PhytoUnico	PU1121-0025	906-33-2
Cryptochlorogenic acid	PhytoUnico	PU1306-0025	905-99-7
Caffeic acid	PhytoUnico	PU1191-0025	331-39-5
Epicatechin	PhytoUnico	PU0055-0025	490-46-0
Ferulic acid	PhytoUnico	PU0772-0050	537-98-4
Ursoliic acid	BioPush	PS2632-0020	77-52-1
Protocatechuic acid	PhytoUnico	PU0939-0025	99-50-3
Emodin	BioPush	PS2028-0020	518-82-1
Isovanillic acid	BioPush	PS1737-0025	645-08-9
Protopanaxatriol	BioPush	PS3470-0020	1453-93-6
Betaine	PhytoUnico	PU0619-0100	107-43-7
Rhein	PhytoUnico	PU0415-0025	478-43-3
Rubiadin	BioPush	PS2060-0020	117-02-2
Chrysophanol	PhytoUnico	PU0075-0025	481-74-3
Rubiadin-1-Methyl Ether	PhytoUnico	PU0993-0010	7460-43-7
