# Supplementary material for: Rhein from a traditional herbal formula attenuates hepatic fibrosis via ALDH1A3-mediated retinoic acid metabolism
Source: Chin Med. 2026 Jul 14;21:188. doi: 10.1186/s13020-026-01465-2 (PMC13366891; doi:10.1186/s13020-026-01465-2)
Supplement: Supplementary file 5 — Supplementary material 5: Table S2. Details of antibodies. [file 13020_2026_1465_MOESM5_ESM.xlsx]

## Sheet: Sheet1
Table S2. Details of antibodies.
Class	Name	Company	Cat No	Application
Primary antibody	FN	ProteinTech	15613-1-AP	WB,IF
	COL1A1	ProteinTech	67288-1-Ig	WB,IHC,IF
	α-SMA	ProteinTech	14395-1-AP	WB,IHC,IF
	DHRS4	ProteinTech	15279-1-AP	WB
	ALDH1A3	ProteinTech	25167-1-AP	WB,IF
	FN (CoraLite Plus 488-conjugated )	ProteinTech	CL488-15613	IF (HCS)
	Flag Tag	ProteinTech	66008-4-Ig	WB
	GAPDH	ProteinTech	60004-1-Ig	WB
Secondary antibody	CoraLite Plus 488-Goat Anti-Rabbit	ProteinTech	RGAR002	IF
	CoraLite Plus 488-Goat Anti-Mouse	ProteinTech	RGAM002	IF
	CoraLite Plus 594-Goat Anti-Rabbit	ProteinTech	RGAR004	IF
	HRP-conjugated Goat Anti-Mouse IgG(H+L)	ProteinTech	SA00001-1	WB
	HRP-conjugated Goat Anti-Rabbit IgG(H+L)	ProteinTech	SA00001-2	WB
