# Supplementary material for: Rhein from a traditional herbal formula attenuates hepatic fibrosis via ALDH1A3-mediated retinoic acid metabolism
Source: Chin Med. 2026 Jul 14;21:188. doi: 10.1186/s13020-026-01465-2 (PMC13366891; doi:10.1186/s13020-026-01465-2)
Supplement: Supplementary file 6 — Supplementary material 6: Table S3. Details of primers for qRT-PCR. [file 13020_2026_1465_MOESM6_ESM.xlsx]

## Sheet: Sheet1
Table S3. Details of primers for qRT-PCR
Primer	Sequence (5'-3')	Base	TM
FN1-F	CCATCGCAAACCGCTGCCAT	20	59.5
FN1-R	AACACTTCTCAGCTATGGGCTT	22	55.81
COL1A1-F	CCCCGAGGCTCTGAAGGT	18	59.46
COL1A1-R	GCAATACCAGGAGCACCATTG	21	57.57
SMA-F	CAGCACCGCCTGGATAGCC	19	61.64
SMA-R	AGGCACCCCTGAACCCCAA	19	59.48
GAPDH-F	CCAAGGAGTAAGACCCCTGG	20	59.5
GAPDH-R	AGGGGAGATTCAGTGTGGTG	20	57.45
