# Supplementary material for: Rhein from a traditional herbal formula attenuates hepatic fibrosis via ALDH1A3-mediated retinoic acid metabolism
Source: Chin Med. 2026 Jul 14;21:188. doi: 10.1186/s13020-026-01465-2 (PMC13366891; doi:10.1186/s13020-026-01465-2)
Supplement: Supplementary file 7 — Supplementary material 7: Table S4. Details of siRNA and shRNA used for cell transfection. [file 13020_2026_1465_MOESM7_ESM.xlsx]

## Sheet: Sheet1
Table S4. Details of siRNA and shRNA used for cell transfection.
siRNA or shRNA		Sequence (5'-3')	Base
siRNA_1	hALDH1A3-93-s	cca aga uau uua uca aca a/dt//dt/	21
siRNA_1	hALDH1A3-93-a	uug uug aua aau auc uug g/dt/dt	21
siRNA_2	hALDH1A3-1383-s	cgg ucu gga uca acu gcu a/dt/dt	21
siRNA_2	hALDH1A3-1383-a	uag cag uug auc cag acc g/dt/dt	21
siRNA_3	hALDH1A3-910-s	ggg agu guu cuu caa cca a/dt//dt/	21
siRNA_3	hALDH1A3-910-a	uug guu gaa gaa cac ucc c/dt/dt	21
siRNA_4	ALDH1A3(ID 220)-s	ccu uca acu cgg gag caa a/dt//dt	21
siRNA_4	ALDH1A3(ID 220)-a	uuu gcu ccc gag uug aag g/dt//dt/	21
shALDH1A3	hALDH1A3-93-shRNA	cca aga uau uua uca aca a	19
