# Supplementary material for: Rhein from a traditional herbal formula attenuates hepatic fibrosis via ALDH1A3-mediated retinoic acid metabolism
Source: Chin Med. 2026 Jul 14;21:188. doi: 10.1186/s13020-026-01465-2 (PMC13366891; doi:10.1186/s13020-026-01465-2)
Supplement: Supplementary file 8 — Supplementary material 8: Table S5. Compounds identified in FHG and seven botanical constituents. [file 13020_2026_1465_MOESM8_ESM.xlsx]

## Sheet: Sheet1
Index	Compounds	Class I	Class II	Formula	Q1 (Da)	Q3 (Da)	Molecular weight (Da)	Ionization model	Level	CAS	cpd_ID	FHG	Huanggen	Sanqi	Huangqi	Jiaogulan	Baizhu	Yexiazhu	Sanjiemei	kegg_map
mws1628	Rheic Acid	Quinones	Anthraquinone	C15H8O6	283.02	239.04	284.032	[M-H]-	2	478-43-3	C10401	1.83699e+06	9.96702e+07	39957.5	27283.3	62295.8	4348.08	28720.7	21740.4	-
MWSmce519	Lucidin	Quinones	Anthraquinone	C15H10O5	269.05	251.04	270.053	[M-H]-	1	478-08-0	C10369	99959.4	7.32616e+07	32621.9	15948.8	13812.6	23017.1	18621.4	29277.1	-
MWS20167	Rubiadin-1-Methyl Ether	Quinones	Anthraquinone	C16H12O4	267.07	252.04	268.074	[M-H]-	1	7460-43-7	-	9.02885e+06	5.28699e+07	25699	3669.61	3669.61	3669.61	3669.61	18348.1	-
Zmyn003693	6-Hydroxy-2'-methoxyflavone	Flavonoids	Flavones	C16H12O4	267.07	252.04	268.074	[M-H]-	1	61546-59-6	C15203	9.45885e+06	5.25525e+07	2678.35	2678.35	2678.35	2678.35	2678.35	13391.8	-
Ymln009930	Chrysophanol	Quinones	Anthraquinone	C15H10O4	253.05	253.06	254.058	[M-H]-	2	481-74-3	C10315	6.15845e+06	4.65398e+07	16505.9	1524.9	7624.52	1524.9	30828.4	8028.99	-
MWS20175	Damnacanthol	Quinones	Anthraquinone	C16H12O5	283.06	253.05	284.068	[M-H]-	1	477-83-8	-	44166.5	4.07772e+07	1367.13	6835.64	1367.13	1367.13	1367.13	1367.13	-
Lhzp102808	Sesamin	Lignans and Coumarins	Lignans	C20H18O6	355.1	163.04	354.11	[M+H]+	3	607-80-7	C10882	2.62644e+06	3.81123e+07	294139	237717	3.73847e+06	5.64536e+06	5.71442e+06	237156	-
Smln004409	Aloesaponarin II*	Quinones	Anthraquinone	C15H10O4	253.05	225.05	254.058	[M-H]-	1	53254-94-7	-	3.11139e+06	3.31847e+07	9938.92	5728.48	1145.7	1145.7	19690.8	6200.38	-
MWS20165	Rubiadin*	Quinones	Anthraquinone	C15H10O4	253.05	225.06	254.058	[M-H]-	1	117-02-2	C10402	3.11139e+06	3.31847e+07	9938.92	5728.48	1145.7	1145.7	19690.8	6200.38	-
Zmyn005026	16-Methylheptadecanoic acid	Lipids	Free fatty acids	C18H36O2	283.26	283.26	284.272	[M-H]-	2	2724-58-5	C20356	1.83343e+07	2.87917e+07	1.68553e+07	1.45012e+07	1.84498e+07	1.72586e+07	2.00722e+07	2.29496e+07	-
mws0178	Chlorogenic acid (3-O-Caffeoylquinic acid)*	Phenolic acids	Phenolic acids	C16H18O9	353.09	191.06	354.095	[M-H]-	1	327-97-9	C00852	4.09659e+06	2.76364e+07	283491	196662	7.54211e+06	6.26014e+06	39332.4	205086	ko00940,ko00941,ko00945,ko01110
MWS20168	Alizarin 1-methyl ether*	Quinones	Anthraquinone	C15H10O4	253.05	210.04	254.058	[M-H]-	1	-	-	2.04451e+06	2.55926e+07	23257.4	23257.4	23257.4	23257.4	116287	23257.4	-
Zbnn008472	Soranjidiol; 1,6-Dihydroxy-2-methyl-9,10-anthraquinone*	Quinones	Anthraquinone	C15H10O4	253.05	210.03	254.059	[M-H]-	1	518-73-0	-	2.04451e+06	2.55926e+07	23257.4	23257.4	23257.4	23257.4	116287	23257.4	-
mws2108	Cryptochlorogenic acid (4-O-Caffeoylquinic acid)*	Phenolic acids	Phenolic acids	C16H18O9	353.09	191.06	354.095	[M-H]-	1	905-99-7	-	2.53355e+06	2.55444e+07	195568	129804	3.89987e+06	5.12049e+06	1.3339e+06	102124	-
Lsj214144	10-hydroxy-2-hydroxymethyl-1,4-anthraquinone*	Quinones	Anthraquinone	C15H10O4	255.06	240.04	254.058	[M+H]+	1	-	-	1.59285e+06	2.47726e+07	22472.5	22472.5	22472.5	22472.5	112363	22472.5	-
Zkep004521	Alizarin 2-methyl ether*	Quinones	Anthraquinone	C15H10O4	255.07	240.04	254.058	[M+H]+	1	6003-11-8	C10291	1.59285e+06	2.47726e+07	22472.5	22472.5	22472.5	22472.5	112363	22472.5	-
Lcyp000676	Isoscopolin	Lignans and Coumarins	Coumarins	C16H18O9	355.1	163.04	354.095	[M+H]+	1	20186-29-2	-	1.72525e+06	2.45855e+07	173159	225238	2.90826e+06	3.58278e+06	4.4872e+06	137753	-
Lazp007726	Tupichinol E	Flavonoids	Flavonols	C17H14O6	315.09	300.06	314.079	[M+H]+	2	-	-	769925	2.39019e+07	153985	153985	153985	153985	153985	153985	-
Layp007669	(2S)-5,7-dimethoxy-3',4'-methylenedioxyflavanone	Flavonoids	Flavones	C18H16O6	329.1	314.08	328.095	[M+H]+	2	-	-	2.5443e+06	2.24204e+07	508861	508861	508861	508861	508861	508861	-
WaXYp06010	Hexan-2-yl phosphate	Others	Alcohol compounds	C6H15O4P	183.08	98.98	182.07	[M+H]+	1	-	-	87028	2.00456e+07	2.09156e+06	210970	188841	133458	6.81555e+06	376121	-
Zbqn005083	Lucidin primeveroside	Quinones	Anthraquinone	C26H28O14	563.14	269.04	564.148	[M-H]-	3	29706-59-0	-	216769	1.98115e+07	216769	216769	216769	216769	216769	216769	-
Wacyp09192	2,5-O-Di-CinnamylSorbitol	Phenolic acids	Phenolic acids	C24H30O6	415.21	119.09	414.204	[M+H]+	1	-	-	1.71639e+07	1.68808e+07	2.57543e+07	1.60969e+07	1.21206e+07	7.07138e+06	1.05875e+07	1.21836e+07	-
MWSmce371	Atractylenolide Ⅲ	Terpenoids	Sesquiterpenoids	C15H20O3	247.13	203.14	248.141	[M-H]-	1	73030-71-4	C17887	4.46102e+06	1.63093e+07	405547	4.60846e+06	1.67302e+07	7.9327e+07	3.28225e+07	1.30639e+07	-
pmp000395	Glycyroside	Flavonoids	Isoflavones	C27H30O13	563.18	269.08	562.169	[M+H]+	3	125310-04-5	-	442453	1.49355e+07	88490.5	1.51648e+06	88490.5	88490.5	88490.5	88490.5	-
Zmcp102204	Senkyunolide Q*	Others	Lactones	C16H22O4	279.16	149.02	278.152	[M+H]+	1	-	-	2.16532e+07	1.4035e+07	9.7035e+06	1.68005e+07	1.50141e+07	7.20182e+06	2.24688e+07	1.32941e+07	-
pme0534	Gluconic acid	Others	Saccharides	C6H12O7	195.05	75.01	196.058	[M-H]-	1	526-95-4	C00257	2.86854e+06	1.32228e+07	3.54462e+06	9.57399e+06	6.01024e+06	1.78467e+06	6.18341e+06	4.51747e+06	ko00030,ko01100,ko01110,ko01200
MWSmce548	Betaine	Alkaloids	Alkaloids	C5H11NO2	118.09	58.07	117.079	[M+H]+	1	107-43-7	C00719	4.36837e+06	1.31945e+07	2.35776e+06	1.05447e+06	7.89911e+06	4.2458e+06	1.43238e+07	6.55872e+06	ko00260,ko01100,ko02010
pme2827	Palmitaldehyde	Lipids	Free fatty acids	C16H32O	239.24	223.24	240.245	[M-H]-	3	629-80-1	C00517	1.94011e+07	1.29704e+07	7.86909e+06	7.48569e+06	3.59577e+06	1.19438e+07	2.17218e+07	8.43318e+06	ko00071
Latp009929	6α,10α-Dihydroxy-1-oxoeremophila-7(11),8(9)-dien-12,8-olide	Terpenoids	Sesquiterpenoids	C15H18O5	279.12	149.02	278.115	[M+H]+	3	-	-	2.29482e+07	1.27368e+07	1.12557e+07	1.75242e+07	1.34616e+07	8.02065e+06	1.73627e+07	1.24223e+07	-
Wasyqp9808	Monooctyl Phthalate	Phenolic acids	Phenolic acids	C16H22O4	279.16	149.02	278.152	[M+H]+	1	5393-19-1	-	2.29482e+07	1.27368e+07	1.12557e+07	1.75242e+07	1.34616e+07	8.02065e+06	1.73627e+07	1.24223e+07	-
pmb1650	Octadeca-11E,13E,15Z-trienoic acid	Lipids	Free fatty acids	C18H30O2	279.23	149.13	278.225	[M+H]+	3	25575-00-2	-	2.29482e+07	1.27368e+07	1.12557e+07	1.75242e+07	1.34616e+07	8.02065e+06	1.73627e+07	1.24223e+07	-
Zbzp011453	Des-O-Methyllasiodiplodin*	Others	Lactones	C16H22O4	279.16	149.03	278.152	[M+H]+	1	32885-82-8	-	2.29482e+07	1.27368e+07	1.12557e+07	1.75242e+07	1.34616e+07	8.02065e+06	1.73627e+07	1.24223e+07	-
mws0237	Azelaic acid	Lipids	Free fatty acids	C9H16O4	187.1	125.1	188.105	[M-H]-	1	123-99-9	C08261	2.12816e+07	1.265e+07	372185	4.84193e+07	1.95699e+07	4.33841e+06	1.79424e+07	1.01221e+07	-
Walbp07454	3-Hydrocinnamyl-6-CinnamylGlucose	Others	Alcohol compounds	C24H30O6	415.21	119.09	414.204	[M+H]+	1	-	-	1.33346e+07	1.21284e+07	1.7054e+07	1.08845e+07	7.95802e+06	4.34536e+06	9.66265e+06	9.26168e+06	-
Ylyn011610	wilforic acid C*	Terpenoids	Triterpene	C30H48O4	471.34	471.34	472.355	[M-H]-	1	158629-70-0	-	966658	1.19851e+07	25330	126650	1.37444e+06	2.62676e+06	1.56443e+06	2.84534e+07	-
Zbqn006635	2-Acetoxy-4-hydroxyanthraquinone	Quinones	Anthraquinone	C15H8O5	267.03	195.04	268.037	[M-H]-	1	-	-	40017.8	1.19445e+07	3690.02	3690.02	18692.7	18450.1	3690.02	3690.02	-
Wasyqp5995	2-Aminooctadecane-1,5,17-triol	Lipids	Sphingolipids	C18H39NO3	318.3	256.26	317.293	[M+H]+	1	-	-	9.68008e+06	1.16097e+07	7.30692e+06	1.02893e+07	9.00454e+06	7.28493e+06	4.39539e+06	9.38409e+06	-
MWSHC20172	Isoscopoletin (6-Hydroxy-7-Methoxycoumarin)	Lignans and Coumarins	Coumarins	C10H8O4	193.05	178.03	192.042	[M+H]+	1	776-86-3	C18079	2.1326e+06	1.15419e+07	6918.55	34592.7	231458	1.10759e+07	533680	124085	ko00999
pmn001571	Agrimonolide	Lignans and Coumarins	Coumarins	C18H18O5	313.11	298.08	314.115	[M-H]-	2	21499-24-1	-	606685	1.01995e+07	121337	121337	121337	121337	121337	121337	-
Yacp008636	Icariside E4	Lignans and Coumarins	Lignans	C26H34O10	507.23	238.12	506.215	[M+H]+	3	126253-42-7	-	55147.7	1.01927e+07	18748	33033	1.47182e+06	434093	3.40484e+06	446600	-
MWS20177	5-hydroxy-anthraquinone-2-carboxylic acid	Quinones	Anthraquinone	C15H8O5	267.03	223.04	268.037	[M-H]-	2	-	-	2.10206e+06	9.21603e+06	4610.55	4610.55	4610.55	4610.55	4610.55	23052.7	-
pmn001427	16,23:16,30-Diepoxydammar-24-ene-3,20-diol (Jujubogenin)*	Terpenoids	Triterpene	C30H48O4	471.35	471.34	472.355	[M-H]-	1	54815-36-0	-	1.00617e+06	8.71586e+06	23323.1	116615	1.03708e+06	2.41178e+06	1.46824e+06	2.21742e+07	-
Lmzn006169	3,19-Dihydroxyurs-12-en-28-oic acid (Pomolic acid)*	Terpenoids	Triterpene	C30H48O4	471.35	471.35	472.355	[M-H]-	1	13849-91-7	-	1.00617e+06	8.71586e+06	23323.1	116615	1.03708e+06	2.41178e+06	1.46824e+06	2.21742e+07	-
Safp022031	Gorlic acid	Lipids	Free fatty acids	C18H30O2	279.23	81.07	278.225	[M+H]+	1	-	-	715410	8.68654e+06	5.82694e+06	2.40697e+07	2.12735e+07	6.52967e+06	1.56943e+07	1.09666e+07	-
Smpn011792	2,3-Dihydroxy-12-ursen-28-oic acid*	Terpenoids	Triterpene	C30H48O4	471.35	471.34	472.355	[M-H]-	1	-	-	1.01165e+06	8.4071e+06	27128.3	135641	1.04365e+06	2.89783e+06	1.23812e+06	1.7788e+07	-
mws0275	L-Malic acid*	Organic acids	Organic acids	C4H6O5	133.01	71.01	134.022	[M-H]-	1	97-67-6	C00149	2.83863e+07	8.22767e+06	2.1517e+07	1.828e+07	1.23787e+07	1.7764e+07	3.27789e+07	4.68471e+07	ko00020,ko00620,ko00630,ko00710,ko01100,ko01110,ko01200
mws1639	Isofraxidin	Lignans and Coumarins	Coumarins	C11H10O5	223.06	190.03	222.053	[M+H]+	1	486-21-5	C17480	1.04988e+06	8.02369e+06	3864.36	19321.8	154711	77455.6	31322.5	3864.36	-
pmb0889	Punicic acid (9Z,11E,13Z-octadecatrienoic acid)	Lipids	Free fatty acids	C18H30O2	279.23	95.09	278.225	[M+H]+	3	544-72-9	C08364	617373	6.72807e+06	7.43635e+06	25539227	2.13207e+07	4.74355e+06	1.31083e+07	1.08659e+07	-
WaQzp09970	Estrane-3,17-diol	Steroids	Steroid	C18H30O2	279.23	67.05	278.225	[M+H]+	3	517-01-1	-	559436	6.661e+06	6.50901e+06	2.02807e+07	1.57297e+07	6.296e+06	1.18527e+07	9.67701e+06	-
Zmgp002799	5-hydroxy-1-(4-hydroxyphenyl)-7-(4-hydroxy-3-methoxyphenyl)-3-heptanone	Others	Ketone compounds	C20H24O5	345.17	327.16	344.162	[M+H]+	3	-	-	132558	6.6298e+06	6098.98	6098.98	6098.98	6098.98	30494.9	61847.2	-
mws1350	Syringaldehyde; 4-Hydroxy-3,5-Dimethoxybenzaldehyde	Others	Aldehyde compounds	C9H10O4	181.05	151	182.058	[M-H]-	1	134-96-3	-	848851	6.50538e+06	44643.8	194079	557714	280280	866378	490120	-
MWStz624	2,6-Dimethoxy-1,4-benzoquinone	Quinones	Quinones	C8H8O4	169.05	111.01	168.042	[M+H]+	1	530-55-2	C10331	65381.4	6.46862e+06	18818.2	42978.2	202476	48185	454188	673650	-
mws0179	Chlorogenic acid methyl ester	Phenolic acids	Phenolic acids	C17H20O9	367.1	190.9	368.111	[M-H]-	2	29708-87-0	-	349876	6.37467e+06	145271	133580	107165	593211	329548	13178.8	-
Wbmn009020	7-Oxodehydroabietic acid	Terpenoids	Ditepenoids	C20H26O3	313.18	283.02	314.188	[M-H]-	2	18684-55-4	-	393677	6.18679e+06	78735.3	78735.3	78735.3	78735.3	78735.3	78735.3	-
Yphn012428	23-hydroxyursolic acid*	Terpenoids	Triterpene	C30H48O4	471.35	471.35	472.355	[M-H]-	1	94414-19-4	-	2.83414e+06	6.04243e+06	32702.4	138761	1.54888e+06	5.04357e+06	1.37967e+06	2.02697e+07	-
Hmqn003054	9,10,11-Trihydroxy-12-octadecenoic acid	Lipids	Free fatty acids	C18H34O5	329.23	311.22	330.241	[M-H]-	2	61911-67-9	-	722652	6.00732e+06	50046.3	1.79298e+06	224568	306515	557972	238252	-
Wchn004015	3-Hydroxy-1-(4'-hydroxy-3'-methoxyphenyl)-propan-1-one	Others	Others	C10H12O4	195.07	150.03	196.074	[M-H]-	1	-	-	173702	5.89423e+06	50641	718677	1.77841e+06	286040	194116	1.03727e+06	-
Zbn009590	5,15-O-Dimethyl morindol	Quinones	Anthraquinone	C17H14O6	313.07	270.06	314.081	[M-H]-	2	-	-	285005	5.71125e+06	57000.9	57000.9	57000.9	57000.9	57000.9	57000.9	-
Walp007043	2-Aminohexadecane-1,4-diol	Lipids	Sphingolipids	C16H35NO2	274.27	88.08	273.267	[M+H]+	1	-	-	3.44779e+06	5.69771e+06	4.48431e+06	3.72606e+06	4.20063e+06	3.95273e+06	3.36819e+06	4.05511e+06	-
mws0458	Vanillin; 4-Hydroxy-3-Methoxybenzaldehyde	Others	Aldehyde compounds	C8H8O3	151.04	136.02	152.047	[M-H]-	3	121-33-5	C00755	1.06778e+06	5.58675e+06	350957	695857	3.63667e+06	913968	2.02091e+06	2.83297e+06	ko00996,ko01100,ko01110
Lmzn006284	2-Hydroxyursolic acid*	Terpenoids	Triterpene	C30H48O4	471.35	471.35	472.355	[M-H]-	1	-	-	2.84702e+06	5.53179e+06	97980.9	19596.2	1.45094e+06	4.87984e+06	1.58453e+06	1.60898e+07	-
MWSHC20102	3-Hydroxy-1-(4-Hydroxy-3-Methoxyphenyl)Propan-1-One	Others	Ketone compounds	C10H12O4	197.08	151.04	196.074	[M+H]+	2	2196-18-1	-	163169	5.46226e+06	113737	1.04921e+06	3.97587e+06	452692	757767	1.80648e+06	-
pmb0484	Choline	Alkaloids	Alkaloids	C5H14NO+	104.11	60.08	104.107	[M]+	3	62-49-7	C00114	1.4224e+07	5.40216e+06	1.5877e+07	1.43101e+07	1.35826e+07	8.17412e+06	1.26385e+07	1.09402e+07	ko00260,ko00564,ko01100,ko02010
Sasp003107	Lidocain	Alkaloids	Alkaloids	C14H22N2O	235.18	86.1	234.173	[M+H]+	3	137-58-6	C07073	4.50779e+06	5.39632e+06	7.30902e+06	6.58947e+06	5.08693e+06	7.42414e+06	4.69016e+06	5.79e+06	-
Hmjn003948	2,3,6-Trihydroxyurs-12-en-28-oic acid (Madasiatic acid)*	Terpenoids	Triterpene	C30H48O5	487.35	487.35	488.35	[M-H]-	2	26532-66-1	-	2.01466e+06	5.39276e+06	17570.8	107902	1.51274e+06	1.12138e+06	960033	1.11825e+07	-
Safn001079	(2S,3R)-2,3-dihydroxy-5-oxohexanedioic acid*	Organic acids	Organic acids	C6H8O7	191.02	111.01	192.027	[M-H]-	1	-	-	3.10507e+07	5.38442e+06	2.92484e+07	2.54329e+07	1.00132e+07	2.78968e+07	1.41027e+07	9.82429e+06	-
Wcdp006912	Lauryldiethanolamine	Others	Others	C16H35NO2	274.28	88.08	273.267	[M+H]+	1	1541-67-9	-	4.03251e+06	5.33538e+06	4.7641e+06	5.24334e+06	3.86918e+06	3.43713e+06	3.53556e+06	3.64807e+06	-
pmn001706	2,3-Dihydroxyolean-12-en-28-oic acid (2-Hydroxyoleanolic acid)*	Terpenoids	Triterpene	C30H48O4	471.35	471.35	472.355	[M-H]-	1	26707-60-8	-	2.40607e+06	5.27899e+06	97073.2	152469	1.21364e+06	5.20287e+06	1.21846e+06	2.18903e+07	-
Zmjn012003	Gypensapogenin F*	Terpenoids	Triterpene	C30H48O4	471.34	471.34	472.355	[M-H]-	1	-	-	2.40607e+06	5.27899e+06	97073.2	152469	1.21364e+06	5.20287e+06	1.21846e+06	2.18903e+07	-
Zbzn008660	Cordianol B*	Terpenoids	Triterpene	C30H48O5	487.34	487.34	488.35	[M-H]-	2	-	-	1.92778e+06	5.26726e+06	3479.16	17395.8	1.01242e+06	1.0046e+06	854658	1.146e+07	-
Wbmn009160	Cannabifolin C*	Terpenoids	Triterpene	C30H48O5	487.34	487.34	488.35	[M-H]-	2	-	-	1.74583e+06	5.25559e+06	21045.8	24478.6	953289	814525	850822	8.68093e+06	-
Zmyn000453	Isocitric Acid*	Organic acids	Organic acids	C6H8O7	191.02	111.01	192.027	[M-H]-	1	320-77-4	C00311	2.37335e+07	5.23882e+06	3.46099e+07	3.2298e+07	1.16613e+07	3.15064e+07	1.23235e+07	1.20754e+07	ko00020,ko00630,ko01100,ko01110,ko01200,ko01210,ko01230,ko01240
mws0192	Succinic acid	Organic acids	Organic acids	C4H6O4	117.02	73.03	118.027	[M-H]-	1	110-15-6	C00042	1.1369e+07	5.18338e+06	1.08563e+07	5.72168e+06	1.27062e+07	1.19476e+07	2.63764e+07	2.98094e+07	ko00020,ko00190,ko00250,ko00310,ko00350,ko00360,ko00620,ko00630,ko00640,ko00650,ko00760,ko00920,ko01100,ko01110,ko01200
Lmmn003323	2-Hydroxyhexadecanoic acid*	Lipids	Free fatty acids	C16H32O3	271.23	225.22	272.235	[M-H]-	1	764-67-0	-	269955	5.13511e+06	1.64411e+06	9.64629e+06	5.02451e+06	4.11495e+06	2.0701e+06	819814	-
HJAP056	Dihydroxy-dimethoxyflavone-7-O-glucoside	Flavonoids	Flavonols	C23H24O11	477.14	315.1	476.132	[M+H]+	2	-	-	59508.6	4.8345e+06	13500	2699.99	114919	2699.99	40528.3	171444	-
MWS20174	2-hydroxy-3-hydroxymethyl-anthraquinone	Quinones	Anthraquinone	C15H10O4	253.05	223.04	254.058	[M-H]-	1	68243-30-1	-	174825	4.78291e+06	5557.48	5557.48	5557.48	5557.48	27787.4	5557.48	-
Wadn003423	Salvianic acid C	Phenolic acids	Phenolic acids	C18H18O9	377.09	197.04	378.096	[M-H]-	2	-	-	623696	4.7821e+06	6433.4	6433.4	6433.4	6433.4	32167	6433.4	-
Safp003571	5-Formylbenzofuran	Others	Others	C9H6O2	147.04	91.05	146.037	[M+H]+	2	10035-16-2	-	487423	4.76988e+06	97484.7	97484.7	97484.7	97484.7	97484.7	2.23282e+06	-
pmb1178	O-Feruloyl 7-hydroxycoumarin	Lignans and Coumarins	Coumarins	C19H14O6	339.09	177.05	338.079	[M+H]+	2	-	-	11957.9	4.7589e+06	11957.9	739326	11957.9	59789.6	154315	374491	-
Zmtp102902	α-Hydrojuglone glucoside	Quinones	Quinones	C16H18O8	339.11	177.05	338.1	[M+H]+	2	-	-	11957.9	4.7589e+06	11957.9	739326	11957.9	59789.6	154315	374491	-
Zbqn007750	Rubianol-a	Terpenoids	Triterpene	C30H48O5	487.34	487.34	488.35	[M-H]-	1	-	-	6.96906e+06	4.74646e+06	46044.7	9208.94	2.31274e+06	1.13821e+07	801529	5.25455e+07	-
Zbfn013528	Beta-Hydroxypalmitic Acid*	Lipids	Free fatty acids	C16H32O3	271.23	225.22	272.235	[M-H]-	1	-	-	281170	4.61493e+06	1.7121e+06	9.51607e+06	4.58264e+06	4.47356e+06	1.91515e+06	769549	-
MWS201444	Gln-Gly	Amino acids and derivatives	Amino acids and derivatives	C7H13N3O4	204.1	84.04	203.091	[M+H]+	3	2650-65-9	-	8.35798e+06	4.51141e+06	8.50835e+06	8.79937e+06	6.98279e+06	5.99672e+06	6.49904e+06	8.14774e+06	-
MWS201419	Lys-Gly	Amino acids and derivatives	Amino acids and derivatives	C8H17N3O3	204.13	84.08	203.127	[M+H]+	3	7563-03-3	-	8.35798e+06	4.51141e+06	8.50835e+06	8.79937e+06	6.98279e+06	5.99672e+06	6.49904e+06	8.14774e+06	-
Waptn06702	(9S)-Hydroxyoctadecadienoic acid	Lipids	Free fatty acids	C18H32O3	295.23	171.1	296.235	[M-H]-	1	73543-67-6	-	273540	4.49107e+06	3.79643e+06	8.53583e+06	7.36126e+06	3.05882e+06	7.30527e+06	5.37312e+06	-
Wahlp07899	Norephedrin 3-O-(2''-Phenylpropanyl)Glucoside	Alkaloids	Phenolamine	C24H33NO6	432.24	119.09	431.231	[M+H]+	1	-	-	4.19208e+06	4.48688e+06	7.5258e+06	4.76482e+06	3.82821e+06	2.21325e+06	3.86268e+06	3.00765e+06	-
MWStz332	Asperulosidic acid	Terpenoids	Monoterpenoids	C18H24O12	431.12	251.06	432.127	[M-H]-	1	25368-11-0	-	440367	4.22989e+06	4067.07	4067.07	59560.5	4067.07	20335.3	4067.07	-
pma3724	1-O-Feruloylquinic acid	Phenolic acids	Phenolic acids	C17H20O9	369.12	177.05	368.111	[M+H]+	3	-	-	260098	4.19747e+06	192806	168688	255006	904635	1.65545e+06	33959.5	-
pmf0174	1-Decanol*	Others	Alcohol compounds	C10H22O	157.16	157.16	158.167	[M-H]-	3	112-30-1	C01633	1.05382e+06	4.18418e+06	1.1144e+06	1.9152e+06	2.50461e+06	945423	2.18042e+06	2.15171e+06	-
Waptp02740	6-Methoxycoumarin	Lignans and Coumarins	Coumarins	C10H8O3	177.05	89.04	176.047	[M+H]+	2	-	-	138351	4.14456e+06	27670.1	27670.1	27670.1	27670.1	27670.1	27670.1	-
MWSmce040	Isovanillin	Others	Aldehyde compounds	C8H8O3	153.05	65.04	152.047	[M+H]+	3	621-59-0	-	314847	4.08992e+06	199649	242823	1.2827e+06	218442	842866	943218	-
Zbnn008650	1,4-Dimethoxy-2-hydroxyanthraquinone*	Quinones	Quinones	C16H12O5	283.06	253.01	284.07	[M-H]-	1	107953-78-6	-	520011	4.07728e+06	1043.87	1043.87	1043.87	5219.35	17138.3	19857.3	-
MWS20170	3-hydroxy-1,2-dimethoxy-anthraquinone*	Quinones	Anthraquinone	C16H12O5	283.06	253.02	284.068	[M-H]-	1	10383-62-7	-	520011	4.07728e+06	1043.87	1043.87	1043.87	5219.35	17138.3	19857.3	-
Zbqn006987	1,3-Dihydroxyanthraquinone (Xanthopurpurin)	Quinones	Anthraquinone	C14H8O4	239.03	211.04	240.042	[M-H]-	1	518-83-2	-	1938.72	3.95557e+06	1938.72	1938.72	1938.72	9693.62	1938.72	1938.72	-
Safn000385	D-α-D-Hep-(1→6)-β-D-Glc	Others	Saccharides	C13H24O12	371.12	191.06	372.127	[M-H]-	1	-	-	2.1425e+06	3.83904e+06	2.96239e+06	7033.58	241067	1.97571e+07	7.26277e+06	225486	-
Wahlp08942	2',3',4'-Trimethoxyflavone	Flavonoids	Flavones	C18H16O5	313.11	298.08	312.099	[M+H]+	2	7143-46-6	-	480050	3.76673e+06	329.718	329.718	329.718	329.718	1648.59	3348.87	-
Lmln007483	6,9,10-Trihydroxyoctadec-7-enoic acid; Sanleng acid	Lipids	Free fatty acids	C18H34O5	329.23	171.1	330.241	[M-H]-	3	-	-	6.14229e+06	3.7541e+06	595466	1.58728e+07	1.83852e+06	2.60494e+06	4.29378e+06	2.51952e+06	-
Lacp006503	Codonolactone	Terpenoids	Sesquiterpenoids	C15H20O3	249.15	161.13	248.141	[M+H]+	3	-	-	1.11911e+06	3.68376e+06	99478.3	733250	3.51738e+06	2.04045e+07	9.23412e+06	2.57747e+06	-
Hmxp006586	5-Hydroxy-7,3',4'-trimethoxyflavone*	Flavonoids	Flavones	C18H16O6	329.1	299.05	328.095	[M+H]+	2	29080-58-8	-	294688	3.60638e+06	31659.5	31659.5	31659.5	31659.5	158297	31659.5	-
MWStz079	Aurantiamide acetate	Alkaloids	Alkaloids	C27H28N2O4	445.21	224.11	444.205	[M+H]+	1	56121-42-7	-	362280	3.53258e+06	218007	68460.7	172623	55139.1	578058	247751	-
Zjbn102533	2,7-Dihydroxy-3,4-Dimethoxyphenanthrene	Others	Others	C16H14O4	269.08	239.04	270.089	[M-H]-	2	-	-	253164	3.51297e+06	2083.27	2083.27	2083.27	2083.27	10416.4	2083.27	-
Xmgp006913	2,4,2',4'-tetrahydroxy-3'-prenylchalcone	Flavonoids	Chalcones	C20H20O5	341.14	137.06	340.131	[M+H]+	3	-	-	51226.7	3.36311e+06	50480.4	374516	196569	54715.7	493324	10096.1	-
Lmhn003990	Phellodenol E	Lignans and Coumarins	Coumarins	C17H20O9	367.1	191.07	368.111	[M-H]-	3	778637-83-5	-	281334	3.30969e+06	129013	91926.2	120897	401719	411929	18385.2	-
mws4170	D-Glucose*	Others	Saccharides	C6H12O6	179.056	59.0139	180.063	[M-H]-	1	50-99-7	C00031	1.51242e+06	3.27311e+06	208658	95879.1	441361	636946	678176	1.25399e+06	ko00010,ko00030,ko00052,ko00500,ko00520,ko00524,ko00901,ko01100,ko01110,ko02010
pmf0138	D-Mannose*	Others	Saccharides	C6H12O6	179.06	59.01	180.063	[M-H]-	1	3458-28-4	C00159	1.51242e+06	3.27311e+06	208658	95879.1	441361	636946	678176	1.25399e+06	ko00051,ko00052,ko00520,ko01100,ko01250,ko02010
mws1164	D-Fructose*	Others	Saccharides	C6H12O6	179.06	59.01	180.063	[M-H]-	1	57-48-7	C05003	1.51242e+06	3.27311e+06	208658	95879.1	441361	636946	678176	1.25399e+06	-
pmp001264	Hexadecylsphingosine	Lipids	Sphingolipids	C16H35NO2	274.27	256.27	273.267	[M+H]+	1	-	-	2.5412e+06	3.2635e+06	2.21947e+06	3.4966e+06	2.24087e+06	2.00131e+06	1.91612e+06	3.20586e+06	-
Lmmn006306	Machilusolide D	Others	Lactones	C18H30O3	293.21	293.21	294.219	[M-H]-	3	-	-	113729	3.24998e+06	4.77847e+06	3.98381e+06	4.49428e+06	1.04694e+06	4.47406e+06	2.39091e+06	-
Lmbn003970	9,12,13-TriHOME; 9(S),12(S),13(S)-Trihydroxy-10(E)-octadecenoic acid	Lipids	Free fatty acids	C18H34O5	329.23	211.14	330.241	[M-H]-	1	97134-11-7	C14833	1.21287e+07	3.20337e+06	786586	3.05249e+07	3.711e+06	5.05917e+06	1.19455e+07	4.2778e+06	ko00591
pmp000284	Fraxidin (8-Hydroxy-6,7-dimethoxycoumarin)	Lignans and Coumarins	Coumarins	C11H10O5	223.06	208.04	222.053	[M+H]+	1	525-21-3	C17479	853880	3.15549e+06	2726.46	2726.46	140994	97105.4	49556.6	13632.3	-
pmb0855	LysoPC 16:0	Lipids	LPC	C24H50NO7P	496.34	184.07	495.332	[M+H]+	2	17364-16-8	-	3.31579e+07	3.14577e+06	3.57896e+06	5.04611e+07	2.01265e+07	4.06277e+07	1.88941e+07	2.13736e+07	-
Wbsp011256	16-oxo-21β-hydroxyserrat-14-en-3α-yl acetate	Terpenoids	Triterpene	C30H48O3	457.37	457.37	456.36	[M+H]+	2	-	-	2.255e+06	3.12239e+06	3.22373e+06	2.50044e+06	2.23509e+06	2.54409e+06	2.02183e+06	2.20758e+06	-
MWSmce576	L-Glucose*	Others	Saccharides	C6H12O6	179.056	59.0141	180.063	[M-H]-	1	921-60-8	-	1.32891e+06	3.09691e+06	268758	66375.9	361051	559698	621273	1.22342e+06	-
Lamp007045	3-(4-hydroxybenzene)-5,7-dihydroxy-6-methoxychroman-4-one glucoside	Flavonoids	Other Flavonoids	C23H24O11	477.14	315.08	476.132	[M+H]+	2	-	-	74009.3	3.06849e+06	3193.53	88220.9	3193.53	3193.53	15967.7	202659	-
Wacyp01167	(6-amino-3-oxohexan-2-yl)proline	Amino acids and derivatives	Amino acids and derivatives	C11H20N2O3	229.15	142.09	228.147	[M+H]+	1	-	-	1.27136e+06	3.00368e+06	502915	291521	1.55411e+06	445024	1.4007e+06	1.14713e+06	-
Smln110906	Margoclin	Terpenoids	Ditepenoids	C20H28O3	315.19	315.19	316.204	[M-H]-	3	-	-	3.91844e+06	2.96309e+06	57076.3	1.37963e+06	471886	2.87581e+06	2.36232e+06	3.43738e+07	-
Lmbn000198	3-Dehydro-L-Threonic Acid	Others	Saccharides	C4H6O5	133.01	71.01	134.022	[M-H]-	1	-	C03064	4.20864e+06	2.93357e+06	4.21667e+06	5.67526e+06	2.6792e+06	5.7133e+06	9.57811e+06	1.9263e+07	ko00053,ko01100
MWS1709	D-Malic acid*	Organic acids	Organic acids	C4H6O5	133.01	71.01	134.022	[M-H]-	1	636-61-3	C00497	4.20864e+06	2.93357e+06	4.21667e+06	5.67526e+06	2.6792e+06	5.7133e+06	9.57811e+06	1.9263e+07	ko00650,ko01100
Lacp005908	1-Hydroxy-3-Methoxy-9,10-Anthraquinone	Quinones	Anthraquinone	C15H10O4	255.06	181.06	254.057	[M+H]+	1	20733-99-7	-	155969	2.92411e+06	2612.75	2612.75	2612.75	2612.75	13063.7	2612.75	-
Lmgn007652	Tianshic acid	Lipids	Free fatty acids	C18H34O5	329.23	211.13	330.241	[M-H]-	2	-	-	1.18584e+07	2.7456e+06	820012	3.1567e+07	3.30444e+06	4.23555e+06	1.12006e+07	4.21414e+06	-
pmn001583	Quercetin-3-O-robinobioside	Flavonoids	Flavonols	C27H30O16	609.15	300.03	610.153	[M-H]-	1	52525-35-6	-	1.1428e+06	2.74414e+06	3118.49	15592.4	8.98414e+07	2.41343e+06	1.07121e+07	2.67009e+07	-
Lmbn005369	13(S)-HODE;13(S)-Hydroxyoctadeca-9Z,11E-dienoic acid*	Lipids	Free fatty acids	C18H32O3	295.23	195.14	296.235	[M-H]-	1	10219-69-9	C14762	232952	2.69113e+06	3.10838e+06	1.32474e+07	1.02872e+07	3.23307e+06	7.31218e+06	3.6804e+06	ko00591
Zbqn006674	2-Methyl-1,3,6-trihydroxy-9,10-anthraquinone	Quinones	Anthraquinone	C15H10O5	269.04	223.04	270.053	[M-H]-	1	87686-86-0	-	27728.6	2.68227e+06	1258.44	13238.4	1258.44	1258.44	6292.19	1258.44	-
Wafn011571	alpha-Hydroxylinoleic acid*	Lipids	Free fatty acids	C18H32O3	295.23	195.14	296.235	[M-H]-	1	57818-44-7	-	260521	2.67599e+06	3.32926e+06	1.53674e+07	1.01793e+07	2.92492e+06	7.4692e+06	4.01199e+06	-
pmd0132	LysoPC 16:0(2n isomer)	Lipids	LPC	C24H50NO7P	496.34	184.07	495.332	[M+H]+	1	-	-	3.29554e+07	2.67079e+06	3.67809e+06	5.21232e+07	1.63978e+07	4.46876e+07	2.06344e+07	1.95561e+07	-
Zkep004166	Quercetin 3-O-glucoside 7-O-rhamnoside*	Flavonoids	Flavonols	C27H30O16	611.16	303.05	610.153	[M+H]+	1	-	C19796	2.00962e+06	2.6419e+06	33036.6	6607.32	1.21604e+08	2.18692e+06	1.96304e+07	5.49438e+07	ko00944
mws0027	Syringic acid	Phenolic acids	Phenolic acids	C9H10O5	197.05	123.01	198.053	[M-H]-	1	530-57-4	C10833	2.59785e+06	2.63866e+06	28130	522875	170590	189424	275848	1.81076e+06	-
MWSHC20155	Scopoletin (7-Hydroxy-6-methoxycoumarin)	Lignans and Coumarins	Coumarins	C10H8O4	191.04	176.01	192.042	[M-H]-	1	92-61-5	C01752	533069	2.63836e+06	9900.06	1980.01	56062.7	2.4944e+06	72360.1	1980.01	ko00999,ko01110
Zbsp005869	7,4'-Dihydroxy-3,5,3'-trimethoxyflavone*	Flavonoids	Flavonols	C18H16O7	345.1	315.05	344.09	[M+H]+	2	13459-09-1	-	257221	2.62096e+06	38559.7	38559.7	38559.7	38559.7	38559.7	38559.7	-
Rfn0125088	Episyringaresinol*	Lignans and Coumarins	Lignans	C22H26O8	417.15	181.06	418.163	[M-H]-	1	51152-20-6	-	1.19961e+06	2.60358e+06	5892.88	199600	19018.1	98164.6	535432	317847	-
Walbn00312	Octose*	Others	Saccharides	C8H16O8	239.08	59.01	240.084	[M-H]-	1	6291-04-9	-	2.61998e+06	2.57703e+06	2.06204e+06	365609	2.29682e+06	1.92657e+06	2.72232e+06	4.82013e+06	-
Lcfn121077	1,3,4,5,6,7,8-heptahydroxyoctan-2-one*	Others	Saccharides	C8H16O8	239.08	59.01	240.084	[M-H]-	1	-	-	2.61998e+06	2.57703e+06	2.06204e+06	365609	2.29682e+06	1.92657e+06	2.72232e+06	4.82013e+06	-
pme0281	Terephthalic acid	Phenolic acids	Phenolic acids	C8H6O4	165.02	121.03	166.027	[M-H]-	1	100-21-0	C06337	5.04682e+06	2.53829e+06	246468	296504	592676	244234	678685	561810	ko01100
mws2608	N-Acetyl-D-galactosamine	Others	Saccharides	C8H15NO6	222.1	84.05	221.09	[M+H]+	3	1811-31-0	C01132	4.18596e+06	2.5308e+06	4.6589e+06	4.66205e+06	4.96863e+06	3.49574e+06	4.93565e+06	5.08196e+06	ko00052,ko00520,ko01100,ko01250
pme0014	L-Glutamic acid	Amino acids and derivatives	Amino acids and derivatives	C5H9NO4	148.06	84.04	147.053	[M+H]+	3	56-86-0	C00025	395632	2.49741e+06	1.86386e+06	79126.4	1.88713e+06	1.60348e+06	4.11448e+06	1.68959e+06	ko00220,ko00250,ko00330,ko00332,ko00340,ko00430,ko00470,ko00480,ko00524,ko00630,ko00650,ko00660,ko00860,ko00910,ko00970,ko01100,ko01110,ko01200,ko01210,ko01230,ko01240,ko02010
mws1080	Galactinol	Others	Saccharides	C12H22O11	341.11	179.06	342.116	[M-H]-	1	3687-64-7	C01235	919527	2.4448e+06	3.57135e+06	8.60253e+06	657422	740920	187313	1.30516e+06	ko00052,ko01100
pmf0175	2-Decanol*	Others	Alcohol compounds	C10H22O	157.16	157.16	158.167	[M-H]-	3	1120-06-5	-	683529	2.43831e+06	524479	884852	1.36111e+06	569352	1.41621e+06	1.2262e+06	-
mws2623	11-Octadecanoic acid(Vaccenic acid)*	Lipids	Free fatty acids	C18H34O2	281.25	281.25	282.256	[M-H]-	1	506-17-2	C21944	624365	2.43348e+06	2.25551e+06	2.30675e+06	3.08536e+06	2.11431e+06	2.60185e+06	1.99979e+06	-
MWSslk108	O-Acetyl-L-carnitine	Alkaloids	Alkaloids	C9H17NO4	204.13	85.03	203.116	[M+H]+	3	3040-38-8	-	3.99371e+06	2.43084e+06	4.07575e+06	3.45351e+06	4.70481e+06	3.25766e+06	4.81e+06	4.79628e+06	-
MWSslk055	Nevadensin*	Flavonoids	Flavones	C18H16O7	345.1	315.06	344.09	[M+H]+	2	10176-66-6	C10111	292866	2.39972e+06	52818	52818	52818	52818	52818	52818	-
MWSmce329	Antiarol; 3,4,5-Trimethoxyphenol	Others	Others	C9H12O4	185.08	125.06	184.074	[M+H]+	1	642-71-7	C10765	348710	2.3985e+06	6628.04	6628.04	6628.04	33140.2	329416	283134	-
Hmcn002743	Lirioresinol A*	Lignans and Coumarins	Lignans	C22H26O8	417.15	181.04	418.163	[M-H]-	1	-	-	1.03624e+06	2.36309e+06	2863.25	177829	15685.8	85109	473464	439774	-
Lmcp000282	L-Carnitine	Alkaloids	Alkaloids	C7H15NO3	162.11	85.03	161.105	[M+H]+	3	541-15-1	C00318	4.56758e+06	2.34233e+06	3.33016e+06	3.37809e+06	4.33078e+06	4.5418e+06	3.61797e+06	3.92809e+06	-
mws0028	Vanillic acid	Phenolic acids	Phenolic acids	C8H8O4	167.03	108.02	168.042	[M-H]-	1	121-34-6	C06672	5.36255e+06	2.31266e+06	304765	719043	6.32564e+06	412307	526097	3.089e+06	-
MWS1777	3-Chloroaniline	Alkaloids	Alkaloids	C6H6ClN	128.03	93.06	127.019	[M+H]+	1	108-42-9	-	3.60301e+06	2.30991e+06	7.15921e+06	9.75508e+06	4.40759e+06	8.65807e+06	5.09239e+06	5.33896e+06	-
pmc0066	2'-Deoxyinosine-5'-monophosphate	Nucleotides and derivatives	Nucleotides and derivatives	C10H13N4O7P	333.06	137.05	332.052	[M+H]+	3	3393-18-8	C06196	921822	2.30498e+06	2.93076e+06	23920.4	1.15935e+06	166636	1.71122e+06	4.02654e+06	ko00230,ko01232
Lacp005557	1,3-Dihydroxy-2-methoxymethyl-9,10-anthraquinone*	Quinones	Anthraquinone	C16H12O5	285.08	196.05	284.068	[M+H]+	1	79560-36-4	-	128659	2.29923e+06	3694.63	3694.63	3694.63	3694.63	18473.1	3694.63	-
Lskp211335	Caesall H	Terpenoids	Ditepenoids	C22H28O3	341.21	281.19	340.204	[M+H]+	2	-	-	20464.8	2.26027e+06	20464.8	102324	205777	20464.8	20464.8	20464.8	-
mws5038	Isomaltulose*	Others	Saccharides	C12H22O11	341.109	89.0249	342.116	[M-H]-	1	13718-94-0	C01742	857664	2.25182e+06	1.96515e+06	2.7451e+06	558684	838436	141930	749476	-
Lmsn000381	D-Maltose*	Others	Saccharides	C12H22O11	341.11	89.02	342.116	[M-H]-	1	69-79-4	C01971	857664	2.25182e+06	1.96515e+06	2.7451e+06	558684	838436	141930	749476	-
Rfmb091	9S-Hydroxy-10E,12Z-octadecadienoic acid*	Lipids	Free fatty acids	C18H32O3	295.23	195.14	296.235	[M-H]-	1	15514-85-9	C14767	213039	2.24248e+06	2.73892e+06	1.31472e+07	9.58155e+06	2.71503e+06	7.62946e+06	3.58062e+06	ko00591
mws0018	Spermine	Alkaloids	Alkaloids	C10H26N4	203.22	84.08	202.216	[M+H]+	3	71-44-3	C00750	3.77275e+06	2.22021e+06	4.69545e+06	3.34212e+06	3.98093e+06	3.10992e+06	4.21758e+06	4.63475e+06	ko00330,ko00410,ko00480,ko00770,ko01100,ko01240
mws0281	Citric Acid	Organic acids	Organic acids	C6H8O7	191.02	111.01	192.027	[M-H]-	1	77-92-9	C00158	1.35832e+07	2.16027e+06	2.04084e+07	3.4166e+07	7.758e+06	1.37055e+07	6.52655e+06	5.68725e+06	ko00020,ko00250,ko00630,ko01100,ko01110,ko01200,ko01210,ko01230,ko01240
Wacyp11527	Tributyl acetylcitrate	Others	Others	C20H34O8	403.23	129.02	402.225	[M+H]+	1	77-90-7	-	2.14934e+06	2.15188e+06	2.02049e+06	1.94779e+06	1.80661e+06	1.3079e+06	1.89372e+06	2.0715e+06	-
mws0183	3,4-Dihydroxybenzoic acid (Protocatechuic acid)*	Phenolic acids	Phenolic acids	C7H6O4	153.02	109.03	154.027	[M-H]-	1	99-50-3	C00230	3.9803e+07	2.11575e+06	1.77243e+06	273247	2.49307e+07	4.41098e+06	1.37585e+07	1.81078e+07	ko00400,ko01100,ko01110
MWSHC20168	Methyl cumalate*	Others	Lactones	C7H6O4	153.02	109.03	154.027	[M-H]-	1	6018-41-3	-	3.9803e+07	2.11575e+06	1.77243e+06	273247	2.49307e+07	4.41098e+06	1.37585e+07	1.81078e+07	-
Lmdp002901	2,6-Dihydroxy-4-isopropylphenyl-1-O-β-D-glucoside	Others	Others	C15H22O8	331.14	151.07	330.132	[M+H]+	2	-	-	6948.68	2.09245e+06	6948.68	6948.68	34743.4	6948.68	79236.1	115168	-
MWSHC20163	Cetostearic acid	Lipids	Free fatty acids	C16H32O2	255.24	255.24	256.24	[M-H]-	1	-	-	1.22692e+06	2.08264e+06	2.23168e+06	1.66748e+06	2.10651e+06	1.88244e+06	1.62239e+06	2.16952e+06	-
Sayp007158	Caesappanin FA	Terpenoids	Ditepenoids	C20H28O4	333.21	269.19	332.199	[M+H]+	2	-	-	116060	2.07569e+06	23211.9	23211.9	23211.9	23211.9	23211.9	135718	-
mws0059	Quercetin-3-O-rutinoside (Rutin)*	Flavonoids	Flavonols	C27H30O16	609.15	301.04	610.153	[M-H]-	1	153-18-4	C05625	1.40514e+06	2.06867e+06	26010.2	13397.2	5.22423e+07	3.09268e+06	7.75453e+06	1.54884e+07	ko00944,ko01100,ko01110
Wbwp010459	5-[(2r,3s,4s,5s)-5-(2h-1,3-benzodioxol-5-yl)-3,4-dimethyloxolan-2-yl]-2-methoxyphenol*	Lignans and Coumarins	Lignans	C20H22O5	343.15	163.07	342.147	[M+H]+	2	-	-	2.04974e+06	2.06483e+06	1.94539e+06	1.8065e+06	1.7012e+06	1.40137e+06	1.75893e+06	1.6961e+06	-
Lcfp224172	Dipropyleneglycoldibenzoate	Others	Others	C20H22O5	343.15	163.08	342.147	[M+H]+	2	20109-39-1	-	2.04974e+06	2.06483e+06	1.94539e+06	1.8065e+06	1.7012e+06	1.40137e+06	1.75893e+06	1.6961e+06	-
Sadp009658	7-hydroxy-2-methoxy-1,8-dimethyl-9,10-dihydrophenanthrene-4-carbaldehyde	Terpenoids	Ditepenoids	C18H18O3	283.13	253.09	282.126	[M+H]+	2	-	-	75702.3	2.06481e+06	12867.7	2573.54	2573.54	2573.54	2573.54	2573.54	-
pmb0490	p-Coumaroylputrescine	Alkaloids	Phenolamine	C13H18N2O2	235.14	147.04	234.137	[M+H]+	3	34136-53-3	C18326	86116.4	2.04079e+06	3653.79	3653.79	3653.79	3653.79	3653.79	18269	ko00330,ko01100
Lazn006152	Isoshonanin	Lignans and Coumarins	Lignans	C20H22O5	343.15	105.03	342.147	[M+H]+	2	-	-	1.7822e+06	2.03643e+06	1.60235e+06	1.69738e+06	1.42424e+06	1.19865e+06	1.60553e+06	1.77418e+06	-
Sazp011041	Phyllnirurin*	Lignans and Coumarins	Lignans	C20H22O5	343.154	163.074	342.147	[M+H]+	2	120396-53-4	-	2.28485e+06	2.03039e+06	2.01577e+06	1.82621e+06	1.86929e+06	1.50558e+06	1.77261e+06	1.83275e+06	-
Qmzp101807	Avicennol*	Lignans and Coumarins	Coumarins	C20H22O5	343.15	163.07	342.147	[M+H]+	2	56110-68-0	-	2.28485e+06	2.03039e+06	2.01577e+06	1.82621e+06	1.86929e+06	1.50558e+06	1.77261e+06	1.83275e+06	-
MWS20987	N5-(1-Iminoethyl)-L-ornithine	Amino acids and derivatives	Amino acids and derivatives	C7H15N3O2	174.12	70.07	173.116	[M+H]+	3	36889-13-1	-	54777.7	1.95368e+06	17322.4	3464.48	3464.48	3464.48	3464.48	3464.48	-
pme3207	Muconic acid	Organic acids	Organic acids	C6H6O4	141.02	59.01	142.027	[M-H]-	3	1119-72-8	C02480	1.07797e+06	1.9434e+06	243475	138682	90258.1	927171	150589	98002.1	ko01100
Lazn002744	C-Veratroylglycol*	Others	Alcohol compounds	C10H12O5	211.06	148.02	212.069	[M-H]-	1	168293-10-5	-	24475.4	1.93743e+06	188429	66652.8	738489	21973.8	50057.1	200545	-
pmn001694	9,10,13-Trihydroxy-11-Octadecenoic Acid	Lipids	Free fatty acids	C18H34O5	329.23	229.15	330.241	[M-H]-	3	29907-57-1	C14835	8.24754e+06	1.93289e+06	627179	2.22757e+07	2.21933e+06	3.39087e+06	7.39145e+06	2.63244e+06	ko00591
Wbwp006298	[(1R,11R,12R,13S)-13-(hydroxymethyl)-1-(3,4,5-trimethoxyphenyl)-5,7,14-trioxatetracyclo[9.2.1.02,10.04,8]tetradeca-2,4(8),9-trien-12-yl]methanol	Lignans and Coumarins	Lignans	C22H24O8	417.15	167.07	416.147	[M+H]+	2	-	-	195600	1.9323e+06	6612.62	140133	6612.62	33063.1	546759	135616	-
Hahn001280	piscrocin C*	Others	Others	C10H12O5	211.06	148.02	212.069	[M-H]-	1	-	-	21433.1	1.92533e+06	412965	119678	1.22471e+06	45473.1	61479.2	232733	-
pmf0348	2,6-Dimethyl-7-octene-2,3,6-triol	Terpenoids	Monoterpenoids	C10H20O3	187.13	97.06	188.141	[M-H]-	3	73815-21-1	-	2.82779e+06	1.92398e+06	46793.3	7.68414e+06	3.32872e+06	765961	2.91979e+06	1.38568e+06	-
Zadn003368	eucomoside A	Terpenoids	Terpene	C18H22O11	413.11	147.05	414.116	[M-H]-	3	-	-	5179.08	1.91015e+06	5179.08	5179.08	76633.4	5179.08	25895.4	5179.08	-
mws0367	α-Linolenic Acid*	Lipids	Free fatty acids	C18H30O2	277.22	277.22	278.225	[M-H]-	1	463-40-1	C06427	8.41039e+06	1.89815e+06	1.02655e+07	3.60661e+07	3.70703e+07	9.53711e+06	4.2854e+07	2.10535e+07	ko00592,ko01040,ko01100,ko01110
Lazn002951	Guaiacylglycerol-β-Guaiacyl Ether	Lignans and Coumarins	Lignans	C17H20O6	319.12	241.05	320.126	[M-H]-	1	7382-59-4	-	31357.1	1.88817e+06	9832.01	50991.5	278669	27467.7	347530	761981	-
mws1478	Nicotine	Alkaloids	Pyridine alkaloids	C10H14N2	163.12	130.07	162.116	[M+H]+	1	54-11-5	C00745	1.18339e+06	1.88414e+06	105347	526734	737206	843311	3.65902e+06	1.23075e+06	ko00760,ko00960,ko01100,ko01110
Cmsp002787	3,4'-Dihydroxy-3',5'-dimethoxypropiophenone	Others	Ketone compounds	C11H14O5	227.09	181.05	226.084	[M+H]+	3	136196-47-9	-	960722	1.83578e+06	51817	259085	378688	288387	401338	333213	-
MWSmce129	Atractylenolide Ⅱ*	Terpenoids	Sesquiterpenoids	C15H20O2	233.15	187.14	232.146	[M+H]+	1	73069-14-4	C17886	570944	1.81692e+06	281491	2.87461e+06	1.59075e+07	5.58694e+07	6.69175e+06	6.5026e+06	-
Lmsp004450	Dehydrodiconiferyl alcohol	Lignans and Coumarins	Lignans	C20H22O6	359.15	131.05	358.142	[M+H]+	3	4263-87-0	-	3846.53	1.79336e+06	19232.7	45679.6	196423	3846.53	472999	319271	-
MWSHY0198	3',4',5,7-Tetramethoxyflavone; Luteolin Tetramethyl Ether	Flavonoids	Flavones	C19H18O6	343.12	299.09	342.11	[M+H]+	3	855-97-0	-	224691	1.74987e+06	5080.34	5080.34	5080.34	5080.34	5080.34	25401.7	-
MWStz442	Cirsiliol (3',4',5-Trihydroxy-6,7-Dimethoxyflavone)	Flavonoids	Flavones	C17H14O7	331.08	298.05	330.074	[M+H]+	1	34334-69-5	C10033	4.36024e+06	1.73628e+06	23451.9	4690.38	101925	2.70489e+06	30885.2	2.69741e+07	-
Zjbn102550	7-hydroxy-2-methoxyphenanthrene-3,4-dione	Others	Others	C15H10O4	253.05	210.03	254.058	[M-H]-	2	-	-	15258.3	1.72005e+06	3051.66	3051.66	3051.66	3051.66	3051.66	3051.66	-
Lmmp001673	2-Ethyl-3-methylmaleimide-N-glucoside	Alkaloids	Alkaloids	C13H19NO7	302.12	140.07	301.116	[M+H]+	2	-	-	818999	1.71873e+06	262695	19091.3	173086	40106.7	3818.27	376504	-
Zmyn004732	2R-hydroxy-9Z,12Z,15Z-octadecatrienoic acid	Lipids	Free fatty acids	C18H30O3	293.21	185.12	294.219	[M-H]-	1	-	C16342	73422.2	1.71069e+06	2.07305e+06	2.70429e+06	2.4633e+06	522747	2.21805e+06	1.16953e+06	ko00592
Zmgn004894	Methyl 4-hydroxybenzoate	Phenolic acids	Phenolic acids	C8H8O3	151.04	136.02	152.047	[M-H]-	3	99-76-3	-	376705	1.70099e+06	100484	200262	962668	280911	568231	679523	-
mws0366	γ-Linolenic Acid*	Lipids	Free fatty acids	C18H30O2	277.22	277.22	278.225	[M-H]-	1	506-26-3	C06426	7.32449e+06	1.69993e+06	9.99845e+06	3.5058e+07	3.52308e+07	8.61298e+06	3.86042e+07	1.84711e+07	ko00591,ko01040,ko01100
Zmmp000635	4,5-Dehydro-L-leucine	Amino acids and derivatives	Amino acids and derivatives	C6H11NO2	130.09	84.08	129.079	[M+H]+	1	-	-	1.19236e+07	1.69672e+06	1.32063e+07	3.91751e+07	1.90903e+07	6.72682e+06	1.04438e+07	7.40162e+06	-
Walp007190	2-AminoicoSane-1,5,7,19-tetraol	Lipids	Sphingolipids	C20H43NO4	362.33	300.29	361.319	[M+H]+	1	-	-	1.77942e+06	1.68481e+06	1.60286e+06	2.03465e+06	1.12886e+06	1.31396e+06	885263	1.74115e+06	-
ML10181668	Cycloleucine	Amino acids and derivatives	Amino acids and derivatives	C6H11NO2	130.09	84.08	129.079	[M+H]+	1	52-52-8	C03969	1.13148e+07	1.68385e+06	1.44171e+07	3.77799e+07	1.75673e+07	7.28564e+06	1.07278e+07	7.39293e+06	-
mws0344	D-Xylonic acid*	Others	Saccharides	C5H10O6	165.04	75.01	166.048	[M-H]-	1	526-91-0	C00502	2.17201e+06	1.67449e+06	9.01518e+06	2.13553e+06	1.25557e+06	2.13517e+06	3.09929e+06	5.33913e+06	ko00040,ko01100
Wasyqn0366	D-Arabinoic acid*	Others	Saccharides	C5H10O6	165.04	75.01	166.048	[M-H]-	1	32609-14-6	C00878	2.17201e+06	1.67449e+06	9.01518e+06	2.13553e+06	1.25557e+06	2.13517e+06	3.09929e+06	5.33913e+06	ko00053,ko01100
Zmmp000606	4-hydroxy-L-Isoleucine	Amino acids and derivatives	Amino acids and derivatives	C6H13NO3	148.1	84.08	147.089	[M+H]+	3	1219387-79-7	-	240063	1.64812e+06	1.02853e+06	48012.6	1.02777e+06	48012.6	48012.6	772063	-
mws0014	Ferulic acid	Phenolic acids	Phenolic acids	C10H10O4	193.05	134.04	194.058	[M-H]-	1	537-98-4	C01494	583747	1.64527e+06	91622.2	2.45099e+06	1.20931e+06	523575	6.84747e+06	1.69166e+06	ko00940,ko01100,ko01110
Wacyp08016	2,5,8-trimethyldeca-2,4,7-triene-1,10-diol	Terpenoids	Monoterpenoids	C13H22O2	228.2	95.09	210.162	[M+NH4]+	1	-	-	936142	1.63364e+06	1.51723e+06	926390	950158	958778	1.17719e+06	1.06117e+06	-
Qatp009522	Dehydrosaussurea lactone*	Terpenoids	Sesquiterpenoids	C15H20O2	233.15	187.15	232.146	[M+H]+	1	-	-	896050	1.62036e+06	236220	2.85898e+06	1.65271e+07	6.92935e+07	6.17506e+06	6.26456e+06	-
Lmlp011377	3β-Hydroxyatractylon*	Terpenoids	Sesquiterpenoids	C15H20O2	233.15	187.15	232.146	[M+H]+	1	-	C17884	614191	1.59518e+06	304679	2.96352e+06	1.4753e+07	5.15502e+07	6.8665e+06	5.40421e+06	-
Zmdn005541	Emodin-6-O-glucoside*	Quinones	Anthraquinone	C21H20O10	431.1	269.05	432.106	[M-H]-	1	34298-85-6	-	23373	1.58783e+06	4674.6	4674.6	145913	4674.6	4674.6	4674.6	-
MWStz584	Emodin-8-O-glucoside*	Quinones	Anthraquinone	C21H20O10	431.1	269.05	432.106	[M-H]-	1	23313-21-5	C10345	23373	1.58783e+06	4674.6	4674.6	145913	4674.6	4674.6	4674.6	-
Lacp005595	Lasianthurin B*	Quinones	Anthraquinone	C16H12O5	285.08	196.05	284.068	[M+H]+	1	-	-	99267.8	1.58512e+06	1252.65	1252.65	1252.65	1252.65	6263.23	23856.7	-
Wbmp003302	Frambinone	Others	Ketone compounds	C10H12O2	165.09	91.05	164.084	[M+H]+	3	-	-	105390	1.58321e+06	21078	21078	21078	21078	21078	21078	-
Zmgp007333	7,4'-Di-O-methyldaidzein	Flavonoids	Isoflavones	C17H14O4	283.1	268.07	282.089	[M+H]+	2	1157-39-7	-	46684.5	1.57064e+06	1997.27	9986.35	1997.27	1997.27	1997.27	1997.27	-
MWStz424	Afrormosin (6,4'-Dimethoxy-7-Hydroxyisoflavone)	Flavonoids	Isoflavones	C17H14O5	299.09	284.07	298.084	[M+H]+	2	550-79-8	C10199	349894	1.57046e+06	29607.4	29607.4	29607.4	29607.4	29607.4	29607.4	-
Lhmp122216	nordalbergin	Lignans and Coumarins	Coumarins	C15H10O4	255.07	199.08	254.058	[M+H]+	1	482-82-6	-	126670	1.56695e+06	5540.97	289490	5540.97	27704.8	413973	48500.7	-
Wbjp003603	3-Hydroxy-3-[(6-methyl-2-pyridyl)methyl]-5-methoxyindoline-2-one	Alkaloids	Alkaloids	C16H16N2O3	285.12	267.11	284.116	[M+H]+	2	-	-	48612.2	1.55267e+06	48612.2	48612.2	48612.2	48612.2	48612.2	48612.2	-
zjbp111639	7βH-guaia-1(10)-en-12,8β-olide	Terpenoids	Sesquiterpenoids	C15H20O3	249.15	185.13	248.141	[M+H]+	1	-	-	550933	1.52591e+06	39369	359992	2.24545e+06	1.12011e+07	3.69983e+06	1.38496e+06	-
MWSHY0128	5,7,8,4'-Tetramethoxyflavone	Flavonoids	Flavones	C19H18O6	343.12	313.08	342.11	[M+H]+	2	6601-66-7	-	276284	1.52506e+06	4038.94	4038.94	4038.94	4038.94	4038.94	20194.7	-
Lmcp006589	Shizukanolide A	Terpenoids	Sesquiterpenoids	C15H18O2	231.14	185.13	230.131	[M+H]+	3	70578-36-8	-	429655	1.4963e+06	46872.5	326581	2.77435e+06	1.94653e+07	3.00777e+06	1.68699e+06	-
Zbsp005521	Chrysin-5-O-glucoside (Toringin)*	Flavonoids	Flavones	C21H20O9	417.12	255.07	416.111	[M+H]+	2	1329-10-8	-	46650.5	1.4816e+06	3285.59	27262.1	16428	3285.59	34765	3285.59	-
Zbn008609	Lucidin 1,3-dimethyl ether	Quinones	Anthraquinone	C17H14O5	297.08	254.06	298.084	[M-H]-	3	61434-48-8	-	49644.9	1.48062e+06	9928.99	125533	9928.99	9928.99	9928.99	93959.3	-
Hmqp005411	9-Oxo-12Z-Octadecenoic acid	Lipids	Free fatty acids	C18H32O3	297.24	81.07	296.235	[M+H]+	1	112543-32-5	-	62174.8	1.47127e+06	163491	348960	221103	408414	544927	258314	-
Zmyn004676	17-Hydroxylinolenic acid	Lipids	Free fatty acids	C18H30O3	293.21	113.1	294.219	[M-H]-	1	-	C16346	270077	1.46319e+06	523451	7.85118e+06	5.02066e+06	893285	3.89234e+06	1.47813e+06	ko00592
MA10039641	D-Lactose*	Others	Saccharides	C12H22O11	341.11	89.02	342.116	[M-H]-	1	63-42-3	C01970	531261	1.45471e+06	2.66074e+06	3.33887e+06	346190	523458	167608	723900	-
mws0567	4-Guanidinobutyric acid	Organic acids	Organic acids	C5H11N3O2	146.09	87.04	145.085	[M+H]+	3	463-00-3	C01035	2.36628e+06	1.44909e+06	1.69251e+06	1.17108e+06	7.71499e+06	1.20569e+07	2.64657e+06	1.41692e+07	ko00330,ko01100
WaQzp10481	(9R,13R)-10,11-dihydro-12-oxo-15-phytoenoic acid	Lipids	Free fatty acids	C18H30O3	295.23	151.11	294.219	[M+H]+	1	136845-14-2	-	197858	1.42887e+06	696631	1.33326e+06	1.8238e+06	381718	1.53587e+06	1.33422e+06	-
Lmbn005287	7S,8S-DiHODE; (9Z,12Z)-(7S,8S)-Dihydroxyoctadeca-9,12-dienoic acid*	Lipids	Free fatty acids	C18H32O4	311.22	249.22	312.23	[M-H]-	1	143288-65-7	C07354	31083.9	1.42425e+06	175636	702620	702134	90466.2	1.30224e+06	1.10978e+06	ko00591
pme0519	D-Sucrose*	Others	Saccharides	C12H22O11	341.11	119.03	342.116	[M-H]-	1	57-50-1	C00089	411547	1.40814e+06	1.89912e+06	5.51982e+06	400412	702852	90727.8	455029	ko00052,ko00500,ko01100,ko01110,ko02010
mws0264	D-Trehalose*	Others	Saccharides	C12H22O11	341.11	119.03	342.116	[M-H]-	1	99-20-7	C01083	411547	1.40814e+06	1.89912e+06	5.51982e+06	400412	702852	90727.8	455029	ko00500,ko01100,ko01110,ko02010
MWS80007	13-Hydroperoxy-9Z,11E-octadecadienoic acid*	Lipids	Free fatty acids	C18H32O4	311.22	249.22	312.23	[M-H]-	1	23017-93-8	-	26029.9	1.3985e+06	185855	736338	824504	82578.4	1.29291e+06	938792	-
Lafp002041	2,3-Dihydroxy-1-(4-hydroxy-3,5-dimethoxyphenyl)propan-1-one	Phenolic acids	Phenolic acids	C11H14O6	243.09	140.05	242.078	[M+H]+	3	-	-	8145.02	1.39467e+06	13734.9	25090.4	101041	12403.4	135339	184424	-
Wbwp006397	(3r,4r)-3-(2h-1,3-benzodioxol-5-ylmethyl)-4-[(4-hydroxy-3-methoxyphenyl)methyl]oxolan-2-one*	Lignans and Coumarins	Lignans	C20H20O6	357.13	307.1	356.126	[M+H]+	3	-	-	1727.46	1.38117e+06	8637.32	70316.4	204060	29565.1	183417	35730.9	-
Zbsp005900	7,8-Dimethoxy-6-hydroxycoumarin	Lignans and Coumarins	Coumarins	C11H10O5	223.06	162.03	222.053	[M+H]+	3	-	-	641124	1.38027e+06	2369.76	12952.8	1.25723e+06	216958	40455.7	11848.8	-
Zkep008998	o-Phosphohomoserine	Organic acids	Organic acids	C4H10NO6P	200.02	98.97	199.025	[M+H]+	2	4210-66-6	C01102	1.08062e+06	1.37923e+06	1.28233e+06	968869	1.57752e+06	1.68006e+06	1.5516e+06	1.59923e+06	ko00260,ko01100,ko01110,ko01230
MWSmce160	Demethylsuberosin	Lignans and Coumarins	Coumarins	C14H14O3	231.1	175.04	230.094	[M+H]+	2	21422-04-8	C18083	351199	1.33602e+06	40080.1	289987	1.83496e+06	1.32214e+07	4.01515e+06	1.02603e+06	ko00999,ko01110
pma3101	Nicotinate D-ribonucleoside	Others	Vitamin	C11H14NO6+	256.08	124.04	256.082	[M]+	3	17720-18-2	C05841	41489.9	1.32721e+06	5.02595e+06	1.02382e+06	2.52122e+06	233075	1.27153e+06	755788	ko00760,ko01100
mws0749	4-Hydroxybenzoic acid	Phenolic acids	Phenolic acids	C7H6O3	137.02	93.03	138.032	[M-H]-	1	99-96-7	C00156	1.54402e+07	1.30795e+06	741336	2.05098e+06	1.39042e+07	1.34989e+06	2.55352e+06	5.09955e+06	ko00130,ko00790,ko01100,ko01110,ko01240
Lmyn012331	Octadec-6-enoic acid; Petroselinic acid*	Lipids	Free fatty acids	C18H34O2	281.25	281.25	282.256	[M-H]-	1	593-39-5	C08363	280382	1.29309e+06	1.36833e+06	1.24064e+06	1.74116e+06	1.20415e+06	1.45584e+06	935417	-
Lhhp005648	3,4-Methylenedioxy cinnamyl alcohol*	Others	Alcohol compounds	C10H10O3	179.07	91.05	178.063	[M+H]+	1	17581-86-1	-	62691.3	1.24225e+06	62691.3	62691.3	703107	62691.3	332834	1.02903e+06	-
Wcgp010223	3-(Cyclohexen-1-yl)-2-hydroxy-4a,5-dimethyl-2,3,4,5,6,7,8,8a-octahydronaphthalen-1-one	Others	Others	C18H28O2	277.22	93.07	276.209	[M+H]+	3	-	-	96169.6	1.22642e+06	773578	7.08784e+06	1.79302e+07	481614	3.03942e+07	7.27841e+06	-
Qmjp081206	Isogermafurenolide*	Terpenoids	Sesquiterpenoids	C15H20O2	233.15	187.15	232.146	[M+H]+	1	-	-	579711	1.21712e+06	158306	2.20576e+06	1.40308e+07	5.42916e+07	5.66991e+06	3.95237e+06	-
MWStz600	Deacetylasperulosidic acid	Terpenoids	Monoterpenoids	C16H22O11	389.11	209.05	390.116	[M-H]-	1	14259-55-3	-	50857.6	1.21024e+06	3018.81	3018.81	15094.1	3018.81	3018.81	3018.81	-
zjbp110804	6,7-dimethoxy-2-[2-(4'-hydroxy-3'-methoxyphenyl)ethyl]chromone	Others	Chromone	C20H20O6	357.13	307.1	356.126	[M+H]+	3	-	-	4242.66	1.1826e+06	21213.3	76223.2	238798	56649.2	286932	68381.4	-
MWSmce057	Alizarin*	Quinones	Anthraquinone	C14H8O4	239.04	211.04	240.042	[M-H]-	1	72-48-0	C01474	61588.2	1.15492e+06	12317.6	12317.6	12317.6	12317.6	12317.6	12317.6	-
Wcop004851	5,6-dimethyl-2-benzofuran-1,3-dione	Terpenoids	Sesquiterpenoids	C10H8O3	177.05	117.03	176.047	[M+H]+	3	5999-20-2	-	204236	1.13525e+06	39631.9	39631.9	39631.9	39631.9	992013	659167	-
Walp006014	Cleomiscosin A	Lignans and Coumarins	Lignans	C20H18O8	387.11	337.07	386.101	[M+H]+	2	76948-72-6	C09922	31699.2	1.13226e+06	1147.51	5737.55	111952	14663.4	54040.5	49525.5	-
Wasyqn5112	3-Hydroxybenzoic acid	Phenolic acids	Phenolic acids	C7H6O3	137.02	93.04	138.032	[M-H]-	1	-	-	3.59954e+07	1.12029e+06	404241	4.35257e+07	2.58643e+07	1.47882e+07	2.48297e+07	1.60365e+07	-
Lskp211385	dihydrosesamin*	Lignans and Coumarins	Lignans	C20H20O6	357.13	307.09	356.126	[M+H]+	3	-	-	26963.4	1.117e+06	11008.3	64891.5	172819	46821.9	230437	44297	-
Sayp006468	Acutissimalignan B*	Lignans and Coumarins	Lignans	C20H20O6	357.13	307.1	356.126	[M+H]+	3	-	-	26963.4	1.117e+06	11008.3	64891.5	172819	46821.9	230437	44297	-
Lmhn002437	Terreic acid*	Others	Ketone compounds	C7H6O4	153.02	109.03	154.027	[M-H]-	1	121-40-4	-	2.2837e+07	1.11298e+06	1.32321e+06	93797.5	1.21553e+07	3.13042e+06	5.56264e+06	8.84598e+06	-
pma0461	14,15-Dehydrocrepenynic acid	Lipids	Free fatty acids	C18H28O2	277.22	93.07	276.209	[M+H]+	3	4154-44-3	-	96636.3	1.10648e+06	729225	7.82498e+06	1.50483e+07	587704	5.65209e+07	8.83656e+06	-
Wdtp003420	1-O-Feruloyl-beta-D-glucose	Phenolic acids	Phenolic acids	C16H20O9	357.12	177.05	356.111	[M+H]+	3	-	-	4961.64	1.09973e+06	4961.64	3.38435e+06	46527.9	24808.2	132694	4961.64	-
Lamp000484	4-Methylazetidine-2-Carboxylic acid*	Alkaloids	Alkaloids	C5H9NO2	116.07	70.06	115.063	[M+H]+	1	1779725-63-1	-	128941	1.07364e+06	1.46778e+07	7.51211e+07	5.20643e+06	5.84335e+07	4.29174e+07	3.28601e+06	-
Lmyp005841	Chrysin-7-O-glucoside*	Flavonoids	Flavones	C21H20O9	417.12	255.06	416.111	[M+H]+	2	31025-53-3	-	31068.8	1.06295e+06	3385.08	16925.4	3385.08	3385.08	3385.08	3385.08	-
zjbp111621	12,15-dioxo-α-selinen*	Terpenoids	Sesquiterpenoids	C15H20O2	233.15	131.09	232.146	[M+H]+	1	-	-	388693	1.05816e+06	189076	2.60605e+06	1.15247e+07	3.97334e+07	3.9105e+06	4.40186e+06	-
pmn001411	Cornoside	Phenolic acids	Phenolic acids	C14H20O8	315.11	135.05	316.116	[M-H]-	3	40661-45-8	-	1.04476e+06	1.0461e+06	994625	38047.4	405608	1.99344e+06	1.13039e+06	8.90601e+06	-
Wcfn003299	3,3-bis-(4-hydroxy-3-methoxyphenyl)-propane-1,2-diol	Others	Others	C17H20O6	319.12	241.05	320.126	[M-H]-	1	-	-	29399.8	1.04068e+06	5879.97	48035.1	304798	36734.2	233470	672476	-
pme0490	Nicotinic acid (Vitamin B3)	Others	Vitamin	C6H5NO2	124.04	78.03	123.032	[M+H]+	1	59-67-6	C00253	2.57364e+06	1.04007e+06	2.10062e+06	2.5758e+06	3.74471e+06	1.74042e+06	896140	681665	ko00760,ko00960,ko01100,ko01110,ko01240
Lmcp000611	2-Amino-4,5-dihydro-1H-imidazole-4-acetic acid	Alkaloids	Alkaloids	C5H9N3O2	144.08	84.06	143.07	[M+H]+	2	69098-41-5	-	3.37351e+06	1.03591e+06	406985	250903	5.49134e+06	2.01628e+06	1.69651e+06	2.09219e+06	-
Zajp000573	N-(4-oxopentyl)-acetamide	Alkaloids	Alkaloids	C7H13NO2	144.1	84.08	143.095	[M+H]+	1	-	-	3.37351e+06	1.03591e+06	406985	250903	5.49134e+06	2.01628e+06	1.69651e+06	2.09219e+06	-
Zkep00434	Turanose	Others	Saccharides	C12H22O11	365.11	203.05	342.116	[M+Na]+	1	547-25-1	C19636	1.8923e+06	1.03158e+06	1.00211e+06	2.05808e+06	211056	473489	60005.4	104221	-
Lmtn002324	Benzyl-(2''-O-glucosyl)glucoside*	Others	Others	C19H28O11	431.15	269.1	432.163	[M-H]-	3	76819-28-8	C17564	146086	1.02799e+06	15292.7	15292.7	76463.7	15292.7	15292.7	15292.7	-
Sayp006925	Neocaesalpin I	Terpenoids	Ditepenoids	C20H26O4	331.19	285.19	330.183	[M+H]+	2	-	-	1901.93	1.00672e+06	1901.93	9509.65	43951.6	52298	17458.9	1901.93	-
zjbp111502	Ciwujiatone	Lignans and Coumarins	Lignans	C22H26O9	435.16	181.05	434.158	[M+H]+	1	-	-	412539	1.00318e+06	24976.6	139190	87559	65987.1	343842	338735	-
Zbqn006727	Quinizarin; 1,4-Dihydroxyanthraquinone*	Quinones	Anthraquinone	C14H8O4	239.03	211.04	240.042	[M-H]-	1	81-64-1	-	66134.2	997811	13226.8	13226.8	13226.8	13226.8	13226.8	13226.8	-
Lmyp008961	1-Hydroxy-2-methylanthraquinone	Quinones	Anthraquinone	C15H10O3	239.07	211.07	238.063	[M+H]+	3	6268-09-3	-	123643	977282	7146.18	7146.18	7146.18	7146.18	37540	35730.9	-
Wcdp007645	9-Oxo-10,12-Octadecadienoic Acid	Lipids	Free fatty acids	C18H30O3	295.23	151.11	294.219	[M+H]+	1	54665-32-6	-	155931	969012	445272	1.41145e+06	1.24478e+06	252629	1.22854e+06	959469	-
pmp001273	LysoPC 18:2	Lipids	LPC	C26H50NO7P	520.34	184.07	519.332	[M+H]+	2	-	-	5.44468e+07	967264	7.96166e+06	6.29135e+07	7.30407e+06	4.63671e+07	5.73239e+06	1.03632e+07	-
Hmcp004865	Costunolide*	Terpenoids	Sesquiterpenoids	C15H20O2	233.15	131.08	232.146	[M+H]+	1	553-21-9	C09382	479218	963264	162225	1.34061e+06	1.00806e+07	3.98853e+07	4.72814e+06	3.23564e+06	ko00909,ko01110
Lmmp010562	Diisooctyl Phthalate*	Phenolic acids	Phenolic acids	C24H38O4	391.28	149.02	390.277	[M+H]+	3	27554-26-3	C14577	1.1529e+06	962874	1.57941e+06	735439	984040	468022	1.27526e+06	1.82316e+06	-
pmb2221	4-Hydroxysphinganine; Phytosphingosine	Lipids	Sphingolipids	C18H39NO3	318.3	60.04	317.293	[M+H]+	2	554-62-1	C12144	40141	958332	2.66784e+06	474628	876470	3.20523e+06	1.99121e+06	416545	ko00600,ko01100
Lmyp008454	2-(Hydroxymethyl)Anthraquinone	Quinones	Anthraquinone	C15H10O3	239.07	211.08	238.063	[M+H]+	3	17241-59-7	C10354	144018	941747	6454.51	6454.51	6454.51	6454.51	44650.8	32272.5	-
Zbqn006883	1,4-Dihydroxy-2-hydroxymethyl anthraquinone	Quinones	Anthraquinone	C15H10O5	269.04	225.05	270.053	[M-H]-	3	22296-59-9	-	196611	939259	39322.2	39322.2	39322.2	39322.2	39322.2	39322.2	-
Lmwp102713	(+)-Peusedanol	Lignans and Coumarins	Coumarins	C14H16O5	265.11	173.06	264.1	[M+H]+	1	20516-23-8	-	353412	934960	6747.89	78080.6	1349.58	1349.58	61161.1	131519	-
Lmwp011196	Bis(2-ethylhexyl)phthalate*	Phenolic acids	Phenolic acids	C24H38O4	391.28	149.02	390.277	[M+H]+	3	117-81-7	C03690	1.25825e+06	919846	1.74966e+06	865438	1.13649e+06	578726	1.26373e+06	2.11957e+06	-
MWS04447	Homoproline	Amino acids and derivatives	Amino acids and derivatives	C6H11NO2	130.09	70.07	129.079	[M+H]+	1	56879-46-0	-	3.98141e+06	908182	6.77683e+06	1.62196e+06	1.82588e+06	2.56018e+07	4.17027e+06	1.3932e+07	-
Lmhp010190	LysoPC 18:1(2n isomer)	Lipids	LPC	C26H52NO7P	522.36	184.07	521.348	[M+H]+	1	-	-	2.80489e+06	908159	774883	9.09603e+06	2.61713e+06	1.94748e+06	5.19836e+06	6.67402e+06	-
Zbn010259	1,5,7-trihydroxy-6-methoxy-2-methoxymethylanthraquinone	Quinones	Anthraquinone	C17H14O7	329.07	314.05	330.074	[M-H]-	3	-	-	61872.3	905981	12374.5	12374.5	167170	12374.5	12374.5	12374.5	-
Wbwn009556	4-[4-(4-hydroxy-3-methoxyphenyl)-2,3-dimethylbutyl]-2-methoxyphenol	Lignans and Coumarins	Lignans	C20H26O4	329.17	314.15	330.183	[M-H]-	2	36469-60-0	-	61872.3	905981	12374.5	12374.5	167170	12374.5	12374.5	12374.5	-
Yhjp010205	Virgatic acid	Terpenoids	Triterpene	C30H46O4	471.35	471.35	470.34	[M+H]+	3	14356-51-5	-	928783	900145	146696	146696	737922	943429	733481	2.19869e+07	-
pmp001281	LysoPC 18:1	Lipids	LPC	C26H52NO7P	522.36	184.07	521.348	[M+H]+	1	-	-	7.83499e+06	899030	1.7808e+06	1.9269e+07	2.0297e+06	5.05726e+06	6.23632e+06	4.44315e+06	-
mws0866	D-Glucose 6-phosphate*	Others	Saccharides	C6H13O9P	259.022	96.9696	260.03	[M-H]-	1	56-73-5	C00092	597921	895740	83980.3	119968	131173	1.18072e+06	1.26488e+06	117984	ko00500,ko00524,ko00562,ko01100,ko01110
mws1090	D-Glucose-1-phosphate*	Others	Saccharides	C6H13O9P	259.02	96.97	260.03	[M-H]-	1	59-56-3	C00103	597921	895740	83980.3	119968	131173	1.18072e+06	1.26488e+06	117984	ko00010,ko00040,ko00052,ko00500,ko00520,ko00523,ko00561,ko01100,ko01110,ko01240,ko01250
MWS2442	D-Fructose 6-Phosphate*	Others	Saccharides	C6H13O9P	259.02	96.97	260.03	[M-H]-	1	643-13-0	C00085	597921	895740	83980.3	119968	131173	1.18072e+06	1.26488e+06	117984	ko00052,ko00500,ko00710,ko01100,ko01110,ko01200
Lmqp006559	2-Amino-1,3-eicosanediol	Lipids	Sphingolipids	C20H43NO2	330.34	312.33	329.329	[M+H]+	1	-	-	616775	894892	864464	734930	771183	619285	810941	1.3098e+06	-
Wbmp010456	Macrophypene B	Terpenoids	Ditepenoids	C18H28O2	277.22	93.07	276.209	[M+H]+	3	-	-	161064	878318	816255	6.94851e+06	1.70977e+07	472829	2.63036e+07	6.80742e+06	-
Wacyp04721	Rhodioloside F	Terpenoids	Monoterpenoids	C21H36O11	482.26	153.13	464.226	[M+NH4]+	3	-	-	990796	870715	51968.9	9424.31	1.04139e+06	9424.31	4.83114e+06	47121.6	-
Zjxp110305	3-Hydroxy-3,7,11-trimethyldodeca-1,6E,10-trien-9-yl isobutyrate*	Terpenoids	Sesquiterpenoids	C18H30O3	295.23	179.11	294.219	[M+H]+	1	-	-	94395	859203	388150	3.72475e+06	3.66817e+06	528314	2.99023e+06	1.35749e+06	-
Wasyqp6350	Dehydrophytosphingosine	Lipids	Sphingolipids	C18H37NO3	316.29	60.04	315.277	[M+H]+	1	-	-	52356.7	849952	1.20407e+07	7.92445e+06	1.4569e+06	1.42477e+07	2.06756e+06	1.29728e+06	-
MWSslk026	Scopolamine	Alkaloids	Tropan alkaloids	C17H21NO4	304.15	138.09	303.147	[M+H]+	3	51-34-3	C01851	3986.17	844198	3986.17	51912.7	124288	19930.8	586146	403436	ko00960,ko01100,ko01110
Lmjp009734	Glechomanolide*	Terpenoids	Sesquiterpenoids	C15H20O2	233.15	131.09	232.146	[M+H]+	1	38146-68-8	C09466	422030	835922	118332	1.70053e+06	9.95068e+06	4.31052e+07	3.1556e+06	3.1944e+06	-
MWSmce120	Artemisinin B	Terpenoids	Sesquiterpenoids	C15H20O3	249.14	143.08	248.141	[M+H]+	2	50906-56-4	-	234040	835097	19504.2	158524	1.03489e+06	3.33147e+06	1.51568e+06	554255	-
Safp021800	LPC(18:1/0:0)	Lipids	LPC	C26H53NO7P+	522.35	184.08	522.356	[M]+	1	3542-29-8	-	3.3728e+06	832174	804420	7.97541e+06	3.21217e+06	2.26828e+06	5.09564e+06	5.82175e+06	-
Zbn008554	2-Hydroxy-1,8-dimethoxy-7-methoxymethylanthraquinone; Morindicinone	Quinones	Anthraquinone	C18H16O6	327.09	282.02	328.097	[M-H]-	2	-	-	89557.6	827430	16422.5	16422.5	16422.5	16422.5	16422.5	16422.5	-
Lmjp101403	3ξ-(1ξ-Hydroxyethyl)-7-hydroxy-1-isobenzofuranone	Others	Others	C10H10O4	195.07	117.03	194.058	[M+H]+	3	-	-	110566	815783	172403	1.78141e+06	609552	269044	4.07309e+06	1.58832e+06	-
MWS20166	2-hydroxy-3-methyl-anthraquinone	Quinones	Anthraquinone	C15H10O3	237.06	209.06	238.063	[M-H]-	1	-	-	79974.6	814155	6615.9	6615.9	6615.9	147630	33079.5	6615.9	-
Safn012694	2-hydroxypentadecanoic acid	Lipids	Free fatty acids	C15H30O3	257.21	211.21	258.219	[M-H]-	1	-	-	31862.7	813581	74858.9	755796	441538	130472	99103.1	39021	-
Lhjp111618	Dehydrosecologanic acid	Terpenoids	Monoterpenoids	C16H20O10	373.11	175.04	372.106	[M+H]+	2	-	-	27818.9	807007	1511.49	7557.43	11313.1	1511.49	1511.49	9217.54	-
pme3017	2-Aminoisobutyric acid	Organic acids	Organic acids	C4H9NO2	104.07	58.07	103.063	[M+H]+	3	62-57-7	C03665	1.59143e+06	795098	1.65077e+06	1.67989e+06	1.37563e+06	766400	1.5101e+06	1.11051e+06	-
MWS00204g	N-Ethylglycine	Amino acids and derivatives	Amino acids and derivatives	C4H9NO2	104.07	58.07	103.063	[M+H]+	3	627-01-0	-	1.59143e+06	795098	1.65077e+06	1.67989e+06	1.37563e+06	766400	1.5101e+06	1.11051e+06	-
Lmyn003028	Benzyl gentiobioside*	Others	Others	C19H28O11	431.16	269.1	432.163	[M-H]-	3	56775-64-5	-	150571	794452	12938.6	12938.6	64692.9	12938.6	12938.6	12938.6	-
MWSmce661	Atractylenolide I	Terpenoids	Sesquiterpenoids	C15H18O2	231.14	185.13	230.131	[M+H]+	1	73069-13-3	C17885	344372	789605	273864	1.29241e+06	1.0096e+07	3.25289e+07	1.71227e+07	5.10044e+06	-
MWSslk066	3-Hydroxy-4-methoxybenzoic acid; Isovanillic Acid	Phenolic acids	Phenolic acids	C8H8O4	169.05	65.04	168.042	[M+H]+	2	645-08-9	-	1.18773e+06	787690	207639	377507	3.71983e+06	111340	259089	852679	-
Yalp002838	4-methoxy-5-hydroxymethylcoumarin	Lignans and Coumarins	Coumarins	C11H10O4	207.07	91.05	206.058	[M+H]+	3	-	-	18356.7	782473	18356.7	18356.7	18356.7	18356.7	18356.7	18356.7	-
zjbp111620	12,15-dioxo-selina-4,11-dine	Terpenoids	Sesquiterpenoids	C15H20O2	233.15	145.1	232.146	[M+H]+	3	-	-	375647	779966	165739	1.57758e+06	7.99479e+06	3.07037e+07	2.65636e+06	2.72475e+06	-
Hmlp006964	5,6,7-Trimethoxycoumarin*	Lignans and Coumarins	Coumarins	C12H12O5	237.07	176.04	236.069	[M+H]+	1	55085-47-7	C09313	167295	779903	7689.16	7689.16	38445.8	7689.16	7689.16	7689.16	-
Sazp005836	Comazaphilone C	Others	Others	C22H24O8	417.15	181.05	416.147	[M+H]+	3	-	-	201493	768108	33112.8	133692	48534.8	59723	316986	539371	-
Zkep143812	6-Deoxy-6-sulfoglucono-1,5-lactone	Others	Lactones	C6H10O8S	243.02	225.01	242.01	[M+H]+	1	-	C21064	3.36377e+06	767438	1.82336e+06	2.6873e+06	2.74793e+06	1.1917e+06	2.10237e+06	1.38032e+06	-
Lalp013087	Bis(2-ethyl-hexyl)-phthalate	Phenolic acids	Phenolic acids	C24H38O4	391.28	149.02	390.277	[M+H]+	3	-	-	1.02641e+06	765388	1.47775e+06	711625	1.00658e+06	444252	1.20519e+06	1.65151e+06	-
MWSHY0135	Isorhamnetin-3-O-rutinoside (Narcissin)*	Flavonoids	Flavonols	C28H32O16	625.18	317.08	624.169	[M+H]+	1	604-80-8	C16060	392033	758603	8512.88	8512.88	6.19453e+07	42564.4	853811	924671	-
Lmmp002463	Sexangularetin-3-O-glucoside-7-O-rhamnoside*	Flavonoids	Flavonols	C28H32O16	625.18	317.07	624.169	[M+H]+	1	-	-	392033	758603	8512.88	8512.88	6.19453e+07	42564.4	853811	924671	-
MWSHY0064	Isorhamnetin-3-O-neohesperidoside*	Flavonoids	Flavonols	C28H32O16	625.17	317.07	624.169	[M+H]+	1	55033-90-4	-	392033	758603	8512.88	8512.88	6.19453e+07	42564.4	853811	924671	-
Sayp009424	phomophyllin B	Terpenoids	Sesquiterpenoids	C15H20O3	249.15	95.05	248.141	[M+H]+	3	-	-	167174	756172	28995.9	206533	1.03766e+06	3.96179e+06	1.54745e+06	480296	-
WaTKp22430	3-methyl-5-(1,2,5-trimethyl-3,7,8,8a-tetrahydro-2H-naphthalen-1-yl)pentan-1-ol	Terpenoids	Ditepenoids	C19H32O	277.25	93.07	276.245	[M+H]+	2	-	-	130422	753010	319860	4.37574e+06	3.1656e+06	499796	2.84381e+06	1.39094e+06	-
Lazn002030	Guaiacylglycerol-β-Guaiacyl Ether glucoside	Lignans and Coumarins	Lignans	C23H30O11	481.17	271.1	482.179	[M-H]-	3	-	-	58424.5	750475	11684.9	107518	64356.8	11684.9	111696	348800	-
pme3163	D-Sedoheptuiose 7-phosphate	Others	Saccharides	C7H15O10P	289.03	96.97	290.04	[M-H]-	3	2646-35-7	-	1.44476e+06	749906	657366	1.01472e+06	262363	675151	1.84336e+06	690986	-
pmb3081	Glucaric acid-1-Phosphate	Others	Saccharides	C6H11PO11	289	96.97	290.004	[M-H]-	3	-	-	1.44476e+06	749906	657366	1.01472e+06	262363	675151	1.84336e+06	690986	-
pme3961	2'-Deoxyadenosine*	Nucleotides and derivatives	Nucleotides and derivatives	C10H13N5O3	252.11	136.06	251.102	[M+H]+	3	958-09-8	C00559	212265	749423	2.44284e+07	587340	830990	2.90657e+06	5.74207e+06	265682	ko00230,ko01100,ko01232,ko02010
Wbsp004755	Methyl Hydroxycinnamate	Phenolic acids	Phenolic acids	C10H10O3	179.07	119.05	178.063	[M+H]+	1	80540-55-2	-	5607.73	747396	28038.7	5607.73	450124	69979.6	240749	686155	-
pme2828	4-Nitrophenol	Others	Others	C6H5NO3	140.03	98.96	139.027	[M+H]+	3	100-02-7	C00870	528025	739247	440534	479606	418929	664697	504233	769012	-
pme1730	D-Erythronolactone	Organic acids	Organic acids	C4H6O4	117.02	73.03	118.027	[M-H]-	3	15667-21-7	-	6.50568e+06	724837	3.41646e+06	3.74968e+06	9.18386e+06	4.79795e+06	4.89507e+06	2.18486e+07	-
pme0075	N-Acetyl-L-glutamic acid	Amino acids and derivatives	Amino acids and derivatives	C7H11NO5	188.06	128.04	189.064	[M-H]-	3	1188-37-0	C00624	295374	723123	731361	84096.2	125923	42715.7	286947	96858.6	ko00220,ko00470,ko01100,ko01110,ko01210,ko01230
pmp001251	LysoPC 18:2(2n isomer)	Lipids	LPC	C26H50NO7P	520.34	184.07	519.332	[M+H]+	1	-	-	2.91537e+07	718280	4.6335e+06	3.69066e+07	9.38326e+06	1.88684e+07	4.70808e+06	1.29776e+07	-
Wayn002279	Dihomocitric acid	Organic acids	Organic acids	C8H12O7	219.05	111.01	220.058	[M-H]-	1	-	-	2.48253e+07	717327	817193	848015	807290	1.76776e+06	1.22445e+06	1.30135e+06	-
mws1474	5,7-Dihydroxy-3',4',5'-trimethoxyflavone	Flavonoids	Flavones	C18H16O7	345.1	284.07	344.09	[M+H]+	3	18103-42-9	C19807	46600	710658	9320	9320	9320	9320	9320	9320	-
pmn001491	Dendrobiumane D	Others	Others	C15H24O5	283.16	59	284.162	[M-H]-	3	-	-	3.69946e+06	706116	16231.3	81156.4	9.96742e+06	123734	463807	1.73229e+06	-
pmb2804	13S-Hydroperoxy-9Z,11E-octadecadienoic acid	Lipids	Free fatty acids	C18H32O4	311.22	171.14	312.23	[M-H]-	3	33964-75-9	C04717	526439	704347	9.26034e+06	644863	594562	297477	550761	665337	ko00591,ko01100
MWSslk141	Hesperidin methylchalcone	Flavonoids	Chalcones	C29H36O15	625.22	317.1	624.205	[M+H]+	3	24292-52-2	-	1.23739e+07	701165	1209.85	6049.26	6.51692e+07	169291	209542	1209.85	-
MWSmce061	Dimethylfraxetin; 6,7,8-Trimethoxycoumarin*	Lignans and Coumarins	Coumarins	C12H12O5	237.07	176.05	236.069	[M+H]+	1	6035-49-0	-	103347	699539	5275.37	5275.37	26376.9	5275.37	5275.37	5275.37	-
Wasdp05932	5,8-dimethoxy-3-methylnaphthalen-1-ol	Quinones	Quinones	C13H14O3	219.1	189.09	218.094	[M+H]+	1	50559-08-5	-	24113.9	699099	11308.1	257556	109748	23321.3	198371	176005	-
Safp023636	Tributyl citrate	Organic acids	Organic acids	C18H32O7	361.22	129.02	360.215	[M+H]+	1	77-94-1	-	50810.6	698923	147007	409918	292426	57763.7	452881	204055	-
Sayp010477	phanginin A	Terpenoids	Ditepenoids	C21H28O5	361.2	129.02	360.194	[M+H]+	2	-	-	80390.9	692460	192912	431418	432978	88769.9	507166	250706	-
MWSmce157	Stachydrine	Alkaloids	Pyrrole alkaloids	C7H13NO2	144.1	58.06	143.095	[M+H]+	1	471-87-4	C10172	1.87512e+06	692057	49841.9	91803.9	3.67311e+06	1.13972e+06	1.0965e+06	1.21925e+06	-
pmp000006	Eupatilin (5,7-Dihydroxy-3',4',6-Trimethoxyflavone)*	Flavonoids	Flavones	C18H16O7	345.1	330.07	344.09	[M+H]+	2	22368-21-4	C10040	1340.89	687805	1340.89	1340.89	9237.03	6704.47	1340.89	62485.5	-
Zaxn007230	Isopimaradieneone*	Terpenoids	Ditepenoids	C20H30O	285.22	285.22	286.23	[M-H]-	2	-	-	480871	679987	414283	410610	473629	407659	450464	567416	-
ZBN0289	Apigenin-4'-O-glucoside	Flavonoids	Flavones	C21H20O10	431.1	269.06	432.106	[M-H]-	3	20486-34-4	-	19977.6	675978	3995.52	3995.52	3995.52	3995.52	3995.52	3995.52	-
mws0193	L-Homocitrulline	Amino acids and derivatives	Amino acids and derivatives	C7H15N3O3	190.12	84.08	189.111	[M+H]+	3	1190-49-4	C02427	280070	674394	925265	183241	189831	170914	576975	220248	-
pmb0108	Feruloyl syringic acid	Phenolic acids	Phenolic acids	C19H18O8	375.11	137.1	374.1	[M+H]+	3	-	-	59618.4	672603	25830.9	94449.2	367109	22969	456806	94927.4	-
Zaxn007436	Pimaradienone*	Terpenoids	Ditepenoids	C20H30O	285.22	285.22	286.23	[M-H]-	2	-	-	469229	666217	424237	427306	469239	400654	66137.9	595737	-
Lasp006294	Maackiain-3-O-glucosyl-6''-O-malonate	Flavonoids	Isoflavones	C25H24O13	533.13	285.08	532.122	[M+H]+	2	135574-57-1	C16231	2179.16	658235	10895.8	2179.16	2179.16	195270	2179.16	2179.16	ko00943
Lagp007132	7,3',4'-Trihydroxyquercetin*	Flavonoids	Flavonols	C18H16O7	345.1	330.08	344.09	[M+H]+	3	6068-80-0	-	102870	653845	7782.78	7782.78	7782.78	7782.78	7782.78	7782.78	-
Rfn063680	2-β-D-Glucopyranosyloxy-4-methoxy-cis-cinnamic acid	Phenolic acids	Phenolic acids	C16H20O9	355.1	175.04	356.111	[M-H]-	2	-	-	12107.5	645231	1822.1	1822.1	9110.5	1822.1	1822.1	1822.1	-
Lmjp007279	Penduletin 4'-Methyl Ether (5-Hydroxy-3,6,7,4'-Tetramethoxyflavone)	Flavonoids	Flavonols	C19H18O7	359.11	326.08	358.105	[M+H]+	3	14787-34-9	-	31598.5	639882	6319.7	6319.7	6319.7	6319.7	6319.7	6319.7	-
Zmhp003514	6,7,8-Tetrahydroxy-5-methoxyflavone*	Flavonoids	Flavones	C16H12O6	301.07	286.05	300.063	[M+H]+	1	-	-	2.20485e+06	639438	15571.2	5.12545e+06	15571.2	15571.2	15571.2	77856.2	-
Lmxp000429	Hercynine	Alkaloids	Alkaloids	C9H15N3O2	198.12	95.06	197.116	[M+H]+	3	534-30-5	-	737734	637292	1.22459e+06	227028	768353	2.17777e+06	549751	330139	-
Lasp006411	5'-Demethylaquillochin	Lignans and Coumarins	Lignans	C20H18O8	387.11	191.07	386.1	[M+H]+	3	305364-91-4	-	5709.55	632830	5709.55	215758	89895.4	28547.7	338430	101315	-
Zmgp003279	Yashabushidiol A	Others	Ketone compounds	C19H24O2	285.18	267.21	284.178	[M+H]+	2	52393-53-0	-	8066.75	630043	8066.75	8066.75	8066.75	40333.7	8066.75	448548	-
Lmjp005871	Penduletin (5,4'-Dihydroxy-3,6,7-trimethoxyflavone)	Flavonoids	Flavonols	C18H16O7	345.1	312.06	344.09	[M+H]+	3	569-80-2	-	23606.7	618421	1002.2	1002.2	5825.18	5011	53493.6	67156.2	-
Zmap009745	Ayanin*	Flavonoids	Flavonols	C18H16O7	345.1	330.07	344.09	[M+H]+	3	572-32-7	C04444	70970.9	611942	9278.81	9278.81	9278.81	9278.81	9278.81	9278.81	ko00944,ko01110
Lakp003115	5-O-β-D-Glucopyranosyl-3-hydrobenzo(b)fu-ran-2-one	Others	Lactones	C14H16O8	313.09	151.04	312.084	[M+H]+	2	-	-	101821	606638	59566.3	156332	316548	49935.9	56607.3	175199	-
Lmqp002761	Alnusonol	Others	Others	C19H20O4	313.14	151.08	312.136	[M+H]+	2	52330-12-8	-	101821	606638	59566.3	9987.18	316548	49935.9	56607.3	175199	-
Smnn002694	Osmanthuside H[2-(4-Hydroxyphenyl)ethyl-β-D-apiosyl-(1→6)-β-D-glucoside]	Others	Alcohol compounds	C19H28O11	431.15	149.05	432.163	[M-H]-	3	149155-70-4	-	37255.7	592559	2340.89	11704.4	63967.4	2340.89	17426.5	154827	-
Lskp211249	epieudesmin	Lignans and Coumarins	Lignans	C22H26O6	387.18	137.06	386.173	[M+H]+	3	-	-	67497.7	592209	20722.4	242876	121013	27213.8	246750	421595	-
MWSHC2054	Adenine	Nucleotides and derivatives	Nucleotides and derivatives	C5H5N5	136.06	119.04	135.054	[M+H]+	1	73-24-5	C00147	9.17695e+06	591292	2.20242e+06	5.51968e+07	1.01839e+07	4.43708e+07	1.7163e+07	4.82191e+06	ko00230,ko00908,ko01100,ko01110,ko01232
MWS0811	L-Pipecolic Acid	Alkaloids	Piperidine alkaloids	C6H11NO2	130.09	84.08	129.079	[M+H]+	1	3105-95-1	C00408	5.48228e+06	589843	6.69429e+06	4.55103e+07	8.1518e+06	4.91142e+06	4.81407e+06	3.26661e+06	ko00310,ko00960,ko01100,ko01110
mws4516	Pyroglutamic acid	Amino acids and derivatives	Amino acids and derivatives	C5H7NO3	130.05	84.05	129.043	[M+H]+	3	4042-36-8	-	5.48228e+06	589843	6.69429e+06	4.55103e+07	8.1518e+06	4.91142e+06	4.81407e+06	3.26661e+06	-
MWSHY0054	Eupatorin; 3',5-Dihydroxy-4',6,7-Trimethoxyflavone	Flavonoids	Flavones	C18H16O7	345.1	312.06	344.09	[M+H]+	3	855-96-9	-	1165.04	587696	1165.04	1165.04	1165.04	5825.18	40723.8	53508.1	-
Yphn003868	plantalloside	Phenolic acids	Phenolic acids	C29H36O16	639.2	639.19	640.2	[M-H]-	3	-	-	29040.8	585158	262623	910696	3.95103e+06	29040.8	145204	29040.8	-
MWSslk090	Monotropein	Terpenoids	Monoterpenoids	C16H22O11	389.11	147.04	390.116	[M-H]-	3	5945-50-6	C09788	1723.57	573846	1723.57	1723.57	8617.87	1723.57	1723.57	1723.57	-
Wmbn000555	Ajugalide E	Terpenoids	Ditepenoids	C31H46O9	561.31	501.28	562.314	[M-H]-	2	866016-98-0	-	75935.3	569279	3234.24	3234.24	3234.24	42308.8	16171.2	329417	-
Wbsp000037	1-[3-(4-methyl-6-oxocyclohex-1-en-1-yl)propyl]pyrrolidin-2-one	Others	Ketone compounds	C14H21NO2	236.16	58.02	235.157	[M+H]+	3	-	-	65348.3	563113	70748.2	2744.42	73564.6	13722.1	127157	78252.2	-
Safp023654	PAz-PC	Lipids	LPC	C33H64NO10P	666.43	184.07	665.427	[M+H]+	1	117205-52-4	-	8868.26	559284	11088.6	980316	493929	43357.2	160885	496123	-
Walbn00429	(S)-Malic acid-1-O-beta-D-glucopyranoside	Organic acids	Organic acids	C10H16O10	295.07	115	296.074	[M-H]-	2	-	-	172825	557722	79380.4	50582.5	2.55276e+06	235663	185743	335853	-
mws0924	2-Methylglutaric acid	Organic acids	Organic acids	C6H10O4	145.05	101.06	146.058	[M-H]-	3	617-62-9	-	559161	553865	160843	310477	463030	32168.6	361371	524495	-
MWSmce116	5'-Deoxyadenosine*	Nucleotides and derivatives	Nucleotides and derivatives	C10H13N5O3	252.1	136.06	251.102	[M+H]+	3	4754-39-6	C05198	125026	552274	2.18718e+07	443364	676045	2.394e+06	4.86418e+06	192780	-
Zbyn002532	8-Epiloganic acid	Terpenoids	Monoterpenoids	C16H24O10	375.13	213.08	376.137	[M-H]-	3	82509-41-9	-	52399	550894	1267.39	6336.94	16207.6	1267.39	1267.39	1267.39	-
mws0628	4-Hydroxybenzaldehyde	Others	Aldehyde compounds	C7H6O2	121.03	92.03	122.037	[M-H]-	1	123-08-0	C00633	1.07257e+06	541929	428448	234676	6.37857e+06	798208	753640	1.2542e+06	ko01100
mws1333	Melibiose	Others	Saccharides	C12H22O11	341.11	113.02	342.116	[M-H]-	1	585-99-9	C05402	272152	541424	854295	2.01984e+06	253586	175149	66890.3	335808	ko00052,ko01100,ko02010
MWSslk136	Pectolinarin	Flavonoids	Flavones	C29H34O15	623.2	315.1	622.19	[M+H]+	1	28978-02-1	-	1.62916e+06	538760	2740.26	2740.26	4.35509e+07	13701.3	2740.26	2740.26	-
MWSmce585	Methyl 3-aminopropanoate	Amino acids and derivatives	Amino acids and derivatives	C4H9NO2	104.07	59.01	103.063	[M+H]+	3	4138-35-6	-	1.14072e+06	538383	1.57878e+06	1.35422e+06	1.28425e+06	665827	1.27928e+06	908153	-
Lazn006513	(1R,2S)-2-[4-[(3R,3aR,6R,6aS)-3-(4-Hydroxy-3,5-dimethoxyphenyl)-1,3,3a,4,6,6a-hexahydrofuro[3,4-c]furan-6-yl]-2,6-dimethoxyphenoxy]-1-(4-hydroxy-3,5-dimethoxyphenyl)propane-1,3-diol	Lignans and Coumarins	Lignans	C33H40O13	643.24	595.22	644.247	[M-H]-	2	-	-	30538	538119	4990.71	33046.5	998.142	44517.1	190338	95802.5	-
MWSHY0123	Wogonin (5,7-Dihydroxy-8-Methoxyflavone)	Flavonoids	Flavones	C16H12O5	285.08	270.06	284.068	[M+H]+	3	632-85-9	C10197	7.47669e+06	537217	14651.6	2930.31	372197	68785.2	28373.8	1.47701e+06	-
Lajp005875	Odoratin rutinoside	Flavonoids	Flavones	C29H34O15	623.2	315.08	622.19	[M+H]+	2	-	-	1.4679e+06	529875	5172.7	5172.7	4.424e+07	25863.5	5172.7	5172.7	-
Lhmp110110	Pyramidatin F*	Others	Others	C22H24O7	401.16	217.09	400.152	[M+H]+	1	-	-	146452	527342	5604.67	34269.1	15979.1	20804.6	141729	76104.2	-
Zmcp003989	Kaempferol-3-O-rhamnosyl(1→2)glucoside	Flavonoids	Flavonols	C27H30O15	595.16	287.05	594.159	[M+H]+	3	-	-	648404	510665	22611.5	4522.29	3.71605e+07	1.95069e+06	4.00256e+07	2.33265e+07	-
MWSHY0080	Luteolin-7-O-neohesperidoside (Lonicerin)*	Flavonoids	Flavones	C27H30O15	595.17	287.06	594.159	[M+H]+	1	25694-72-8	C12630	648404	510665	22611.5	4522.29	3.71605e+07	1.95069e+06	4.00256e+07	2.33265e+07	ko00944
MWSHY0061	Kaempferol-3-O-neohesperidoside*	Flavonoids	Flavonols	C27H30O15	595.16	287.06	594.159	[M+H]+	1	32602-81-6	-	648404	510665	22611.5	4522.29	3.71605e+07	1.95069e+06	4.00256e+07	2.33265e+07	-
Lmpp003789	Cyanidin 3-O-(6-O-p-coumaroyl)glucoside	Flavonoids	Anthocyanidins	C30H27O13+	595.14	287.06	595.145	[M]+	3	-	C12095	648404	510665	22611.5	4522.29	3.71605e+07	1.95069e+06	4.00256e+07	2.33265e+07	ko00942,ko01110
Wchn003509	Syringoyl-D-Glucose	Phenolic acids	Phenolic acids	C15H20O10	359.1	239.06	360.106	[M-H]-	3	-	-	12986.1	510019	2433.17	2433.17	12165.9	2433.17	2433.17	97349	-
MWSHC20114	5,7,2'-Trihydroxy-8-methoxyflavone; Scutevulin*	Flavonoids	Flavones	C16H12O6	301.07	286.05	300.063	[M+H]+	1	80713-32-2	-	1.9115e+06	507959	18411.2	3.46882e+06	18411.2	18411.2	18411.2	92055.9	-
Safn009833	5-[(1S,2R,3R,5S)-3,5-dihydroxy-2-[(E,3S)-3-hydroxyoct-1-enyl]cyclopentyl]pentanoic acid	Lipids	Free fatty acids	C18H32O5	327.21	171.1	328.225	[M-H]-	1	-	-	2.59348e+06	503486	34750.3	2.02237e+06	1.10272e+06	174120	4.81023e+06	1.05119e+06	-
Lsj214150	1,7-dihydroxy-6-methoxy-2-methylanthraquinone	Quinones	Anthraquinone	C16H12O5	285.07	270.05	284.068	[M+H]+	3	-	-	7.89613e+06	501013	4761.25	4761.25	436410	4761.25	23806.3	4761.25	-
Sasp003889	Decaethylene glycol	Others	Alcohol compounds	C20H42O11	476.31	459.28	458.273	[M+NH4]+	1	5579-66-8	-	339842	500439	518139	728933	487717	388153	430595	506976	-
Zbsp011826	3-Hydroxylup-20(29)-en-28-al (Betulinaldehyde)	Terpenoids	Triterpene	C30H48O2	441.37	441.37	440.365	[M+H]+	2	13159-28-9	-	145062	499410	23697.3	118487	2.63708e+06	23697.3	23697.3	23697.3	-
Wcfp003695	Oleracone B	Others	Others	C13H18O2	207.14	95.08	206.131	[M+H]+	3	-	-	1.00053e+06	499034	16169.2	80845.9	2.72306e+06	125863	578533	2.38731e+06	-
MWS04455	Cis-L-3-hydroxyproline	Amino acids and derivatives	Amino acids and derivatives	C5H9NO3	132.07	86.06	131.058	[M+H]+	3	567-35-1	C19706	232670	495003	7.85999e+07	3.85682e+07	3.0551e+07	3.48802e+07	2.3694e+07	4.03302e+06	ko00330
mws0258	L-Isoleucine*	Amino acids and derivatives	Amino acids and derivatives	C6H13NO2	132.1	86.1	131.095	[M+H]+	1	73-32-5	C00407	232670	495003	7.85999e+07	3.85682e+07	3.0551e+07	3.48802e+07	2.3694e+07	4.03302e+06	ko00280,ko00290,ko00460,ko00960,ko00966,ko00970,ko01100,ko01110,ko01210,ko01230,ko02010
mws0180	2,5-Dihydroxybenzoic acid; Gentisic Acid*	Phenolic acids	Phenolic acids	C7H6O4	153.02	109.03	154.027	[M-H]-	1	490-79-9	C00628	9.70404e+06	488670	719747	79864.8	6.28241e+06	1.0378e+06	3.42748e+06	2.34031e+06	ko00350,ko01100
Lssp210437	3'-O-methylorobol*	Flavonoids	Isoflavones	C16H12O6	301.07	286.05	300.063	[M+H]+	1	36190-95-1	-	106354	488032	17383.9	531971	177333	272131	678679	86919.3	-
Zmzp000145	Trimethyllysine	Amino acids and derivatives	Amino acids and derivatives	C9H20N2O2	189.16	84.08	188.153	[M+H]+	3	23284-33-5	C03793	67195.6	487923	1.5339e+06	1.97887e+06	13439.1	1.48986e+06	467992	13439.1	ko00310,ko01100
Latp011219	3,5-Dimethyl-2,3-dihydrobenzofuran	Others	Others	C10H12O	149.1	121.06	148.088	[M+H]+	3	-	-	561711	485978	396448	530812	485612	314137	628228	322331	-
pmf0139	D-Galactose*	Others	Saccharides	C6H12O6	179.06	59.01	180.063	[M-H]-	1	59-23-4	C00124	1.63775e+06	485830	294460	101234	540588	812666	673289	1.32398e+06	ko00052,ko01100
MWSprf050	Methylhesperidin	Flavonoids	Flavanones	C29H36O15	625.21	317.1	624.205	[M+H]+	2	11013-97-1	C17393	6.63322e+06	484497	14145.9	14145.9	5.34685e+07	70729.6	14145.9	14145.9	-
Zasp102439	m-Aminophenylacetylene	Alkaloids	Alkaloids	C8H7N	118.06	91.05	117.058	[M+H]+	3	54060-30-9	-	535879	483572	2.36591e+06	2.08564e+06	3.16219e+06	1.81521e+06	976607	913635	-
Zjjp092610	Dendronobilin I*	Terpenoids	Sesquiterpenoids	C18H30O3	295.23	179.14	294.219	[M+H]+	1	-	-	61722.5	480671	214647	2.90208e+06	2.04053e+06	281374	1.60069e+06	917498	-
MWS5209	N-Methyl-α-aminoisobutyric acid	Amino acids and derivatives	Amino acids and derivatives	C5H11NO2	235.16	118.09	117.079	[2M+H]+	3	2566-34-9	-	21704.7	472562	10461	2092.19	17447.3	10719.8	512438	54599.4	-
Lcsp000435	Glu-Ser	Amino acids and derivatives	Amino acids and derivatives	C8H14N2O6	235.09	118.08	234.085	[M+H]+	3	5875-38-7	-	21704.7	472562	10461	2092.19	17447.3	10719.8	512438	54599.4	-
mws1715	Cordycepin (3'-Deoxyadenosine)*	Nucleotides and derivatives	Nucleotides and derivatives	C10H13N5O3	252.11	136.06	251.102	[M+H]+	3	73-03-0	C08431	159943	464552	1.60434e+07	224364	430311	1.40706e+06	2.60977e+06	157259	-
Lakp003598	Glucosyl Corchoionoside C	Terpenoids	Monoterpenoids	C25H40O13	549.25	207.14	548.247	[M+H]+	2	-	-	157766	462685	1404.37	7021.84	781234	1404.37	1404.37	29581.5	-
Zbqn008252	Rubianol-g*	Terpenoids	Triterpene	C30H46O4	469.33	469.33	470.34	[M-H]-	2	-	-	157592	462505	4321.99	39077	50027.8	203738	21610	4.47698e+06	-
Lmyn003971	Dihydrodehydrodiconiferyl alcohol-4-O-glucoside*	Lignans and Coumarins	Lignans	C26H34O11	521.2	359.15	522.21	[M-H]-	2	-	-	485900	460354	4114.03	20570.2	28875.7	4114.03	470550	86934.4	-
mws1337	D-Pantothenic Acid	Others	Vitamin	C9H17NO5	220.12	90.05	219.111	[M+H]+	1	79-83-4	C00864	77318	458575	3.22072e+06	1.01297e+06	2.12803e+06	558079	2.07792e+06	1.32857e+06	ko00410,ko00770,ko01100,ko01110,ko01240
Lmsn000954	Dambonitol	Others	Saccharides	C8H16O6	207.09	59.01	208.095	[M-H]-	1	523-94-4	-	9740.2	457710	9740.2	9740.2	275092	667316	9740.2	48701	-
Hmgp001902	Pectolinarigenin-7-O-glucoside*	Flavonoids	Flavones	C23H24O11	477.14	315.09	476.132	[M+H]+	3	-	-	120409	455322	82342.5	2.68613e+06	392966	16468.5	16468.5	16468.5	-
mws1587	L-Norleucine*	Amino acids and derivatives	Amino acids and derivatives	C6H13NO2	132.1	86.1	131.095	[M+H]+	1	327-57-1	C01933	284738	455249	7.11662e+07	3.44971e+07	2.615e+07	3.33773e+07	2.00473e+07	3.70039e+06	-
MWS4301	3-hydroxyphenylacetic acid	Phenolic acids	Phenolic acids	C8H8O3	151.04	107.05	152.047	[M-H]-	2	621-37-4	C05593	7.91871e+06	450639	35003.4	41183.6	209336	71580	1.01406e+07	100902	ko00350,ko00360,ko01100
mws0889	D-Threonic Acid	Others	Saccharides	C4H8O5	135.03	75.01	136.037	[M-H]-	1	3909-12-4	C21649	391236	447731	360869	124225	211776	543886	580292	2.56456e+06	-
Zbqn008164	Rubiarbonone E*	Terpenoids	Triterpene	C30H46O4	469.33	469.33	470.34	[M-H]-	2	-	-	102016	439626	9096.82	9096.82	9096.82	77326.3	45484.1	2.36298e+06	-
mws0918	Prunetin (5,4'-Dihydroxy-7-methoxyisoflavone)	Flavonoids	Isoflavones	C16H12O5	283.06	268.04	284.068	[M-H]-	2	552-59-0	C10521	558565	437806	7364.49	7364.49	850349	351906	36822.4	1.30263e+07	ko00943
Sasn009432	9,10-Dihydroxystearic Acid	Lipids	Free fatty acids	C18H36O4	315.26	297.24	316.261	[M-H]-	2	-	C19622	113531	433113	27311	277616	489686	90207.9	1.87158e+06	300004	ko00073
Lcsn000415	Keto-Deoxy-Nonulonic acid	Lipids	Free fatty acids	C9H16O9	267.07	59.01	268.079	[M-H]-	1	153666-19-4	C20934	36023.4	430801	46768.7	29835.7	52240.4	36736.1	75691	105753	ko00520,ko01100,ko01250
MWSmce039	Isonicotinic acid	Others	Vitamin	C6H5NO2	124.04	80.05	123.032	[M+H]+	2	55-22-1	C07446	2.71341e+06	425615	2.31574e+06	1.02832e+06	2.37185e+06	782139	509113	489513	-
MWS20152	Syringaresinol	Lignans and Coumarins	Lignans	C22H26O8	417.16	402.1	418.163	[M-H]-	1	21453-71-4	C10889	250766	424571	3472.95	26983.9	3472.95	17364.7	86387.1	81437	-
pmb0786	D-Glucosamine	Others	Saccharides	C6H13NO5	180.09	163.06	179.079	[M+H]+	3	3416-24-8	C00329	349781	422066	305289	300525	324595	306468	379615	354531	ko00520,ko01100,ko01250
Wchn006110	Tetrahydro-2-(4-Hydroxy-3-Methoxyphenyl)-6-(Alpha,4-Dihydroxyphenethyl)-4H-Pyran-4-Ol	Others	Others	C20H24O6	359.15	329.14	360.157	[M-H]-	3	-	-	150246	417395	6514.95	104039	56169	32574.7	135741	65229.2	-
Lmmn001294	Koaburaside	Others	Others	C14H20O9	331.1	153.02	332.111	[M-H]-	1	41653-73-0	-	142626	415182	194358	144797	129797	54929.6	491832	1.42275e+06	-
Jmwn002117	2,6-dimethoxybenzene-1,4-diol 1-O-β-D-glucopyranoside	Phenolic acids	Phenolic acids	C14H20O9	331.1	153.02	332.111	[M-H]-	1	-	-	142626	415182	194358	144797	129797	54929.6	491832	1.42275e+06	-
mws0242	Suberic Acid	Lipids	Free fatty acids	C8H14O4	173.08	111.08	174.089	[M-H]-	1	505-48-6	C08278	510839	414603	49769.1	778007	334685	115679	361216	113367	-
Zbzn008048	Embelin	Quinones	Quinones	C17H26O4	293.18	221.15	294.183	[M-H]-	1	550-24-3	-	356517	411112	481851	577304	209055	286815	643639	571360	-
Wafp004334	N-Feruloyltyramine 4'-glucoside	Alkaloids	Phenolamine	C24H29NO9	476.2	177.05	475.184	[M+H]+	3	-	-	292269	410610	323246	249359	168767	462169	256557	609682	-
pme0500	D-Melezitose	Others	Saccharides	C18H32O16	503.16	323.1	504.169	[M-H]-	1	597-12-6	C08243	27683.9	408182	72753.1	9767.85	25072.5	100691	5975.89	63156.2	-
MWStz460	Ombuin	Flavonoids	Flavonols	C17H14O7	331.08	316.06	330.074	[M+H]+	1	529-40-8	-	1.25246e+07	407595	296825	68969.2	7.28885e+07	879711	255066	84477.4	-
pme3443	Sinapinaldehyde	Phenolic acids	Phenolic acids	C11H12O4	207.07	192.04	208.074	[M-H]-	3	4206-58-0	C05610	59700.1	406664	6687.58	33437.9	110822	164521	837292	1.29486e+06	ko00940,ko01100,ko01110
mws0009	Coniferaldehyde*	Others	Aldehyde compounds	C10H10O3	179.07	91.06	178.063	[M+H]+	1	20649-42-7	C02666	3946.74	406580	19733.7	3946.74	282141	23971.3	132001	314535	ko00940,ko01100,ko01110
Jmmn005926	Forskoditerpenoside B	Terpenoids	Ditepenoids	C30H46O13	613.29	161.05	614.294	[M-H]-	2	-	-	1.88744e+06	405187	3.447e+06	50169.8	1950.99	10176.5	9754.95	1950.99	-
Zmhn003269	6-Hydroxyrhein	Quinones	Anthraquinone	C15H8O7	299.02	255.03	300.027	[M-H]-	2	-	-	63835.6	404342	4164.17	119424	4164.17	4164.17	4164.17	20820.9	-
Lmgn013947	2α,3α-Dihydroxyolean-12-en-28-oic acid	Terpenoids	Triterpene	C30H48O4	471.35	471.35	472.355	[M-H]-	2	26563-68-8	-	21026.4	403962	4205.28	4205.28	4205.28	94761	29472.1	1.924e+06	-
pmb0296	1-Oleoyl-Sn-Glycerol	Lipids	Glycerol ester	C21H40O4	357.3	265.25	356.293	[M+H]+	3	129784-87-8	-	17759.1	402757	51151.5	146524	175376	3551.81	88479.6	166519	-
Zasn010461	Methyl 14-methylpentadecanoate	Lipids	Free fatty acids	C17H34O2	269.25	269.25	270.256	[M-H]-	1	5129-60-2	-	56565.6	395724	383418	880245	865486	355743	1.05488e+06	769307	-
Wasn003258	Glucosyl 2-Hydroxy-4-Methylpentanoic Acid	Organic acids	Organic acids	C12H22O8	293.12	131.07	294.132	[M-H]-	1	-	-	169223	383804	166770	67688.6	182928	162126	94855.4	548950	-
MWSprf005	Mosloflavone; 5-Hydroxy-6,7-Dimethoxyflavone	Flavonoids	Flavones	C17H14O5	299.09	284.07	298.084	[M+H]+	2	740-33-0	-	28247.2	382015	2580.43	2580.43	12902.2	2580.43	2580.43	2580.43	-
MWS3149	3-Methoxybenzoic acid	Phenolic acids	Phenolic acids	C8H8O3	151.04	107.05	152.047	[M-H]-	3	586-38-9	-	89916.8	381941	7762.33	7762.33	38811.6	7762.33	50504.9	57764.1	-
Waptn03507	Vomifoliol-D-glucopyranoside	Terpenoids	Monoterpenoids	C19H30O8	445.21	153.09	386.194	[M+CH3COO]-	1	-	-	984296	378557	14040.7	34617.5	4.7387e+06	133355	185053	1.56354e+06	-
Zbbp006041	Pratensein*	Flavonoids	Isoflavones	C16H12O6	301.071	286.047	300.063	[M+H]+	1	2284-31-3	C10520	110363	376144	9366.95	611613	186615	315566	706561	108168	ko00943
pmp000531	Phellamurin	Flavonoids	Flavanonols	C26H30O11	519.19	357.13	518.179	[M+H]+	3	52589-11-4	C09808	4727.04	374848	4727.04	4727.04	91012.5	23635.2	74772.2	30672.3	-
pme0282	Phthalic acid	Phenolic acids	Phenolic acids	C8H6O4	165.02	77.04	166.027	[M-H]-	1	88-99-3	C01606	280689	373800	18918.5	10220.2	32402	14591.7	45543.7	30963.7	ko01100,ko02010
mws0425	Citraconic acid	Organic acids	Organic acids	C5H6O4	129.02	85.03	130.027	[M-H]-	3	498-23-7	C02226	1.60161e+06	372684	44183.7	44183.7	386362	1.16631e+06	220919	288171	ko00290,ko00660,ko01100,ko01210
MWS2040	Methanesulfonic acid	Organic acids	Organic acids	CH4O3S	94.98	79.96	95.9881	[M-H]-	3	75-75-2	C11145	100515	371195	39932.3	7986.45	57405.7	57710.2	185882	191739	ko00920,ko01100
Ymjm000099	3-Oxooleana-11,13(18)-dien-28-oic acid	Terpenoids	Triterpene	C30H44O3	453.34	201.17	452.329	[M+H]+	1	-	-	170799	371073	9270.43	9270.43	46352.1	49226.9	76966.9	840276	-
Rfn072621	6-Hydroxyluteolin 7-rutinoside*	Flavonoids	Flavones	C27H30O16	609.15	301.04	610.153	[M-H]-	1	-	-	236794	365805	47358.8	47358.8	1.34685e+07	567039	1.19536e+06	2.90374e+06	-
pmb3101	2-Isopropylmalic Acid	Organic acids	Organic acids	C7H12O5	175.06	115.04	176.069	[M-H]-	1	49601-06-1	C02504	1.08214e+06	362562	146554	1.87504e+06	351410	1.42083e+06	500096	1.18655e+06	ko00290,ko00620,ko01100,ko01110,ko01210,ko01230
MWS2027	Barbituric acid;Malonylurea;2,4,6-Pyrimidinetrione	Nucleotides and derivatives	Nucleotides and derivatives	C4H4N2O3	129.03	69	128.022	[M+H]+	2	67-52-7	C00813	203586	362141	531749	552091	172051	194289	194436	159799	ko00240,ko01100
MWS201414	Pro-Asn	Amino acids and derivatives	Amino acids and derivatives	C9H15N3O4	230.11	70.07	229.106	[M+H]+	2	107856-82-6	-	628638	358505	227452	293584	584063	637091	283181	258593	-
Lazn006735	Erythro-Guaiacylglycerol-β-O-4'-dehydrodisinapyl Ether	Lignans and Coumarins	Lignans	C31H36O11	583.22	535.2	584.226	[M-H]-	2	613684-55-2	-	2339.17	355888	2339.17	145881	11695.8	38235.8	188378	204366	-
Lmcn008512	2,4-Di-Tert-Butylphenol	Phenolic acids	Phenolic acids	C14H22O	205.16	189.13	206.167	[M-H]-	1	96-76-4	-	373828	355433	276761	317912	323423	200342	320956	359024	-
mws0120	Choline Alfoscerate	Lipids	PC	C8H20NO6P	258.11	104.11	257.103	[M+H]+	3	28319-77-9	C00670	1.57671e+06	353712	161092	1.99539e+06	1.62937e+06	287903	6.23013e+06	694489	ko00564,ko00565
pme3732	Cytidine	Nucleotides and derivatives	Nucleotides and derivatives	C9H13N3O5	244.09	112.05	243.085	[M+H]+	3	65-46-3	C00475	2.06446e+06	352091	1.49584e+07	3.14649e+06	2.53128e+06	8.25265e+06	3.86004e+06	1.13557e+06	ko00240,ko01100,ko01232,ko02010
MWSmce221	5,7-Dihydroxy-4-methylcoumarin	Lignans and Coumarins	Coumarins	C10H8O4	193.05	91.05	192.042	[M+H]+	3	2107-76-8	-	180726	343781	14946.6	14946.6	74732.8	112166	184894	14946.6	-
Wbtn007603	9,11-dimethoxy-2h-[1,3]dioxolo[4,5-b]xanthen-10-one*	Flavonoids	Other Flavonoids	C16H12O6	299.06	284.03	300.063	[M-H]-	1	-	-	1339.55	343402	6697.74	1.50126e+06	26128.3	429927	522057	90131.3	-
Lazn003893	Erythro-Guaiacylglycerol-β-Coniferyl Ether	Lignans and Coumarins	Lignans	C20H24O7	375.15	327.12	376.152	[M-H]-	3	890317-92-7	-	33876.1	338060	4520.39	22602	65131.8	4520.39	71104.2	33676.1	-
Hmjn008136	2,3-Dihydroxyoleana-11,13(18)-dien-28-oic acid (Camaldulenic acid)	Terpenoids	Triterpene	C30H46O4	469.33	469.33	470.34	[M-H]-	1	71850-15-2	-	317640	337079	8349.88	1669.98	221197	381581	182073	8.60754e+06	-
Lmqn008288	3-Hydroxyoctadecanoic Acid	Lipids	Free fatty acids	C18H36O3	299.26	299.26	300.266	[M-H]-	2	45261-96-9	-	273778	336249	243983	488765	529274	330724	420920	48796.6	-
Walp008102	2-Aminooctadecane-1,4-diol	Lipids	Sphingolipids	C18H39NO2	302.31	88.08	301.298	[M+H]+	1	-	-	201093	335976	270631	321475	217572	212373	235940	173128	-
Lmsp004670	Kaempferol-3-O-glucoside-7-O-rhamnoside*	Flavonoids	Flavonols	C27H30O15	595.17	287.06	594.159	[M+H]+	1	2392-95-2	-	336453	335768	67153.5	67153.5	1.79007e+07	971846	2.47169e+07	1.33596e+07	-
Zbn009444	Anthragallol 2-Methyl Ether; 1,3-Dihydroxy-2-methoxyanthraquinone	Quinones	Anthraquinone	C15H10O5	269.05	254.02	270.054	[M-H]-	3	10383-63-8	-	57731.4	332585	1548.67	17118.1	15124	1548.67	7743.36	1548.67	-
Zbrn008158	Chrysoeriol; 5,7,4'-Trihydroxy-3'-Methoxyflavone	Flavonoids	Flavones	C16H12O6	299.06	284.03	300.063	[M-H]-	1	491-71-4	C04293	1.29122e+06	330262	13323.4	126403	51806.8	1.16352e+06	79900.6	1.86493e+07	ko00944
mws4006	Tanshinone IIA	Quinones	PhenAnthraquinones	C19H18O3	295.13	277.12	294.126	[M+H]+	2	568-72-9	-	23295.6	328632	167175	427430	368276	77125.7	297014	323762	-
WaYp006462	2-Aminohexadecane-1,5,15-triol	Lipids	Sphingolipids	C16H35NO3	290.27	228.23	289.262	[M+H]+	1	-	-	123646	327196	167070	178406	196685	110516	206327	265107	-
mws2104	D-Pinitol	Others	Saccharides	C7H14O6	193.07	59.01	194.079	[M-H]-	3	10284-63-6	C03844	127595	326776	218252	259778	107950	192252	367356	109160	-
pme3337	Succinyladenosine	Nucleotides and derivatives	Nucleotides and derivatives	C14H17N5O8	384.12	252.07	383.108	[M+H]+	1	4542-23-8	-	1.74899e+06	325110	1.99616e+06	1.6612e+07	8.37177e+06	894862	2.10357e+06	1.05165e+06	-
MWStz459	3,5,4'-Trihydroxy-7-methoxyflavone (Rhamnocitrin)	Flavonoids	Flavonols	C16H12O6	301.07	286.05	300.063	[M+H]+	1	569-92-6	C17059	39214.4	317970	3481.86	3481.86	2.5628e+06	20458	17409.3	47491.8	-
Lcfp121029	4-O-beta-L-Galactopyranosyl-3,6-anhydro-L-galactose	Others	Saccharides	C12H20O10	325.11	163.06	324.106	[M+H]+	2	-	-	9048.37	317563	9048.37	9048.37	2.73436e+06	45241.8	485156	363577	-
MWSslk132	Hexadecanedioic acid	Lipids	Free fatty acids	C16H30O4	285.21	223.21	286.214	[M-H]-	1	505-54-4	C19615	62108.5	317098	169229	395609	734137	84381.2	300371	1.18568e+06	ko00073,ko01100
zjbp120812	Scutebarbolide C	Terpenoids	Ditepenoids	C22H32O8	425.22	365.19	424.21	[M+H]+	3	-	-	291322	316269	325080	274722	219433	109700	211730	275373	-
Safp022689	Tomentosolic acid	Terpenoids	Triterpene	C30H46O3	455.35	409.34	454.345	[M+H]+	1	6812-98-2	-	149114	312945	12575.9	12575.9	68585.5	98365.5	62879.3	1.26345e+06	-
MWSmce466	4-Hydroxyacetophenone	Others	Ketone compounds	C8H8O2	135.05	92.03	136.052	[M-H]-	3	99-93-4	C10700	635451	310972	4143.11	20715.6	208938	108409	154498	165683	ko01100
MWSmce333	Crotonoside; 2-Hydroxyadenosine	Nucleotides and derivatives	Nucleotides and derivatives	C10H13N5O5	284.1	152.06	283.092	[M+H]+	2	1818-71-9	C08432	276852	310303	1.99927e+07	3.8629e+06	3.03487e+06	4.27104e+06	2.60725e+06	780572	-
Zmdn006903	6-Methylaloe emodin	Quinones	Anthraquinone	C16H12O5	283.06	240.04	284.068	[M-H]-	1	873431-39-1	-	28712.6	309541	5742.51	5742.51	5742.51	5742.51	5742.51	5742.51	-
Lmmp003215	Icariside B2	Terpenoids	Sesquiterpenoids	C19H30O8	387.2	207.14	386.194	[M+H]+	3	108906-51-0	-	103692	307997	10951.8	10951.8	810761	10951.8	54758.9	157530	-
pmn001708	2,3,23-Trihydroxyurs-12-en-28-oic acid (Asiatic acid)	Terpenoids	Triterpene	C30H48O5	487.34	425.34	488.35	[M-H]-	1	464-92-6	C08617	242672	303466	2833.4	2833.4	22931.9	240443	14167	2.16598e+06	-
pme0183	Isoguanine	Nucleotides and derivatives	Nucleotides and derivatives	C5H5N5O	152.06	135.03	151.049	[M+H]+	3	3373-53-3	-	39370.6	303341	1.9231e+06	707727	708348	2.09466e+06	887992	396658	-
Zmyn002323	2-Hydroxyphenylacetic acid	Phenolic acids	Phenolic acids	C8H8O3	151.04	107.05	152.047	[M-H]-	2	614-75-5	C05852	4.74152e+06	302460	15061.6	34914.9	143579	40369.1	8.93984e+06	166838	ko00360,ko01100
Waptn04422	Hydroxygeraniol apiosylglucoside	Terpenoids	Monoterpenoids	C21H36O11	523.24	331.18	464.226	[M+CH3COO]-	1	-	-	185630	301942	152737	3352	97660.2	3352	604578	16760	-
Lmmn002274	Isolariciresinol-9'-O-glucoside*	Lignans and Coumarins	Lignans	C26H34O11	521.2	359.15	522.21	[M-H]-	2	63358-12-3	-	712140	299411	3033.44	23968.9	45106.2	15167.2	591524	71766.2	-
mws3133	N-Acetyl-L-hydroxyproline	Amino acids and derivatives	Amino acids and derivatives	C7H11NO4	174.08	86.06	173.069	[M+H]+	3	33996-33-7	-	129242	294409	400887	81457.6	203650	514059	247589	115998	-
Smgp004575	Quercetin-5-O-β-D-glucoside*	Flavonoids	Flavonols	C21H20O12	465.1	303.05	464.096	[M+H]+	2	-	-	710098	293645	1.66275e+06	58729.1	3.21123e+07	4.19615e+06	5.47799e+07	6.53584e+07	-
Lmdp003286	Quercetin-3-O-alloside; Isohyperoside*	Flavonoids	Flavonols	C21H20O12	465.1	303.06	464.096	[M+H]+	2	35589-21-0	-	710098	293645	1.66275e+06	58729.1	3.21123e+07	4.19615e+06	5.47799e+07	6.53584e+07	-
Ysjp000315	Pipecolic acid	Alkaloids	Piperidine alkaloids	C6H11NO2	130.1	56.05	129.079	[M+H]+	2	535-75-1	-	1.80742e+06	292161	4.0762e+06	5.13723e+06	2.36768e+06	1.50237e+06	2.73466e+06	1.35259e+06	-
Lmfn004235	Myricetin-3,7,3'-trimethyl ether	Flavonoids	Flavonols	C18H16O8	359.08	161.02	360.084	[M-H]-	1	-	-	3.51037e+07	291481	52327.7	23358.2	389362	9.98087e+06	526389	9.86536e+07	-
pme0085	Rosmarinic acid	Phenolic acids	Phenolic acids	C18H16O8	359.08	161.02	360.084	[M-H]-	1	537-15-5	C01850	3.50923e+07	291481	52327.7	13546.3	389362	9.98087e+06	526389	1.05366e+06	ko00350,ko01100
WaYn003112	Erythro-Guaiacylglycerol-β-threo-syringylglycerol Ether	Lignans and Coumarins	Lignans	C21H28O10	439.16	195.07	440.168	[M-H]-	3	1313434-74-0	-	6172.2	289062	50316.5	49364.4	43913.9	6172.2	30861	161656	-
Zmgn001448	2-Propylmalic Acid	Organic acids	Organic acids	C7H12O5	175.06	115.04	176.069	[M-H]-	2	-	C05994	1.04093e+06	287920	52485.9	995251	215830	1.11848e+06	283190	1.04569e+06	ko00620
Hahn002315	syringaresinol-4-O-β-D-glucopyranoside	Lignans and Coumarins	Lignans	C28H36O13	579.21	417.16	580.216	[M-H]-	3	-	-	339429	287155	30543.1	797359	339015	121252	363502	124229	-
Saln003605	3'-O-Feruloyl Swertiamarin	Terpenoids	Monoterpenoids	C26H30O13	549.16	489.16	550.169	[M-H]-	3	-	-	139681	285575	73830.9	13986.3	98375	106713	13986.3	13986.3	-
Hmmn002544	Ferulic acid-4-O-glucoside	Phenolic acids	Phenolic acids	C16H20O9	355.1	193.05	356.111	[M-H]-	2	117405-51-3	-	88168.9	284259	6723.87	33619.3	39243.1	33750	6723.87	51602.9	-
pmp000593	Luteolin-7-O-rutinoside*	Flavonoids	Flavones	C27H30O15	595.17	287.06	594.159	[M+H]+	1	3563-98-2	-	232761	283651	46552.1	46552.1	1.46809e+07	666376	1.7828e+07	1.01334e+07	-
Zmdp005767	Formononetin-7-O-(6''-Malonyl)glucoside	Flavonoids	Isoflavones	C25H24O12	517.13	269.09	516.127	[M+H]+	2	-	C16222	3595.4	282509	329503	9.54482e+07	51219.1	25353.6	17977	72774	ko00943
MWSHC2026	Lycoperodine-1	Alkaloids	Alkaloids	C12H12N2O2	217.1	144.08	216.09	[M+H]+	3	42438-90-4	-	8.9819e+06	282169	5.36255e+06	2.5912e+06	4.19453e+07	1.16344e+07	5.5339e+06	1.92459e+06	-
MWS1900	Undecanedioic acid	Lipids	Free fatty acids	C11H20O4	215.13	153.13	216.136	[M-H]-	3	1852-04-6	-	725224	279980	30027.6	609522	504687	188069	2.29066e+06	429571	-
Wcdp005264	Tetradecasphinganine	Others	Others	C14H31NO2	246.24	88.08	245.236	[M+H]+	1	-	-	95411.3	278988	142853	115384	173711	149603	110749	141710	-
Wayn000341	N-(1-Deoxy-1-fructosyl)Asparagine	Amino acids and derivatives	Amino acids and derivatives	C10H18N2O8	293.1	131.05	294.107	[M-H]-	1	-	-	54625	278687	186939	2.04165e+06	180765	2.05019e+06	201258	264273	-
mws1626	Dehydrocostuslactone*	Terpenoids	Sesquiterpenoids	C15H18O2	231.14	185.13	230.131	[M+H]+	2	477-43-0	C09387	161681	278278	127212	534252	7.16221e+06	1.79918e+07	9.2732e+06	2.33538e+06	-
Safn000570	9-hydroxy-8-{[(2S,3R,4S,5S,6R)-3,4,5-trihydroxy-6-(hydroxymethyl)oxan-2-yl]oxy}-1H,3H-naphtho[2,3-c]furan-1-one	Others	Others	C18H18O9	377.09	341.11	378.095	[M-H]-	1	-	-	422002	275387	1.49379e+06	1.03112e+06	269472	742852	66812.9	36217.6	-
Wmkn002777	7-Hydroxy-3'-methoxy-isoflavone-7-primeveroside	Flavonoids	Isoflavones	C27H30O13	561.16	267.07	562.169	[M-H]-	3	-	-	23160.1	273370	1043.09	537858	1043.09	5215.45	6964.34	1043.09	-
Lcsn002137	Homovanillic acid sulfate	Phenolic acids	Phenolic acids	C9H10O7S	261.01	181.05	262.015	[M-H]-	3	38339-06-9	-	163824	273306	610704	10981.7	226143	150526	446708	158372	-
Walp009429	2-AminodocoSane-1,5,21-triol	Lipids	Sphingolipids	C22H47NO3	374.36	312.33	373.356	[M+H]+	1	-	-	167438	272972	203352	205423	132835	206052	150297	161369	-
Wasdp07799	5-hydroxy-1,4a-dimethyl-3,4,5,6,7,8-hexahydronaphthalen-2-one	Terpenoids	Monoterpenoids	C12H18O2	195.14	81.07	194.131	[M+H]+	2	-	-	878637	272108	132663	3.99917e+06	754607	386436	1.19883e+06	386446	-
pme1109	Guanine	Nucleotides and derivatives	Nucleotides and derivatives	C5H5N5O	152.06	135.03	151.049	[M+H]+	1	73-40-5	C00242	53969.1	269845	53969.1	1.7622e+06	1.10369e+06	4.29602e+06	1.53799e+06	999106	ko00230,ko01100,ko01232
Wahlp02159	D-Pantothenic Acid 4'-O-Beta-Glucoside	Others	Vitamin	C15H27NO10	382.17	220.12	381.163	[M+H]+	2	29588-37-2	-	188427	266090	245941	62199.3	151154	58717.6	377976	540551	-
mws1405	Coumestrol	Lignans and Coumarins	Coumarins	C15H8O5	267.03	211.05	268.037	[M-H]-	3	479-13-0	C10205	5483.94	263601	5483.94	5483.94	5483.94	5483.94	5483.94	5483.94	ko00943,ko01110
Sazp006172	Comazaphilone G*	Others	Others	C22H24O7	401.16	217.09	400.152	[M+H]+	1	-	-	174246	262537	3013.37	16590	3013.37	15066.9	85375.2	74203.2	-
MWS1848	Phenyl acetate	Others	Others	C8H8O2	135.05	92.03	136.052	[M-H]-	3	122-79-2	C00548	599072	261380	34600.3	15234.3	204947	114764	126540	163450	-
MWSmce295	1-Arabinosyluracil	Nucleotides and derivatives	Nucleotides and derivatives	C9H12N2O6	245.07	113.03	244.07	[M+H]+	2	3083-77-0	-	505660	261274	1.60003e+06	376946	339013	663259	651025	378054	-
Wbtp007858	7-O-Methyltectorigenin; 4',5-Dihydroxy-6,7-Dimethoxyisoflavone*	Flavonoids	Isoflavones	C17H14O6	315.09	282.05	314.079	[M+H]+	1	1096-58-8	-	989586	254283	8034.89	44336.8	51288.3	619607	40174.5	8.13499e+06	-
MWSmce415	Cirsimaritin (4',5-dihydroxy-6,7-dimethoxyflavone)*	Flavonoids	Flavones	C17H14O6	315.09	282.06	314.079	[M+H]+	1	6601-62-3	C17785	989586	254283	8034.89	44336.8	51288.3	619607	40174.5	8.13499e+06	-
Lcfp001119	cis-Zeatin-O-glucoside	Alkaloids	Alkaloids	C16H23N5O6	382.17	220.12	381.165	[M+H]+	2	71866-93-8	-	117658	253029	293546	44663.9	122729	73263.6	647879	553940	-
Zmmp000969	5-Ribofuranosylnicotinamide	Nucleotides and derivatives	Nucleotides and derivatives	C11H14N2O5	255.1	123.06	254.09	[M+H]+	3	107325-67-7	-	73845	251036	1.5689e+06	67737.9	46613.4	81382.3	34903.3	12084.5	-
pme0137	N-Acetyl-L-Glutamine	Amino acids and derivatives	Amino acids and derivatives	C7H12N2O4	187.07	125.07	188.08	[M-H]-	3	2490-97-3	-	1.05675e+06	250283	283839	192650	933756	369258	1.38975e+06	794795	-
WaYp007721	2-Aminohexadecane-1,16,16-triol	Lipids	Sphingolipids	C16H35NO3	290.27	242.25	289.262	[M+H]+	3	-	-	78970.9	248531	133463	141876	366978	347233	291019	382078	-
MWSmce549	1-Monomyristin	Lipids	Glycerol ester	C17H34O4	303.25	57.07	302.246	[M+H]+	3	589-68-4	-	268390	247728	136808	147018	162734	193521	137576	180565	-
Hmlp008487	Blumenol C	Terpenoids	Monoterpenoids	C13H22O2	211.17	81.07	210.162	[M+H]+	3	36151-02-7	-	12538.5	246285	117889	293241	140285	62692.7	738048	108590	-
pme1178	Guanosine	Nucleotides and derivatives	Nucleotides and derivatives	C10H13N5O5	284.1	152.06	283.092	[M+H]+	1	118-00-3	C00387	693540	245941	3.63894e+07	1.65068e+07	8.08587e+06	1.83106e+07	4.24274e+06	1.07779e+06	ko00230,ko01100,ko01232,ko02010
Cmlp002967	Gentiolactone	Terpenoids	Monoterpenoids	C10H12O5	213.07	149.06	212.069	[M+H]+	3	-	-	904214	244098	26706.3	28969	90827.6	1.0266e+06	77744.5	53482	-
MWS80006	9-Hydroperoxy-9Z,11E-Octadecadienoic Acid	Lipids	Free fatty acids	C18H32O4	311.22	293.21	312.23	[M-H]-	1	-	-	5063.45	243665	32027.9	147210	151667	25317.3	279328	210515	-
Labn003679	(E)-caffeyl alcohol 4-O-β-D-glucopyranoside	Others	Alcohol compounds	C15H20O8	327.11	147.05	328.116	[M-H]-	3	-	-	102248	242589	2063.6	10318	165314	54610.9	45728.5	81271.2	-
Lacp006278	3,8-Dihydroxy-1-methoxy-9,10-anthraquinone	Quinones	Anthraquinone	C15H10O5	271.06	228.04	270.052	[M+H]+	3	-	-	28742.2	240355	5748.45	5748.45	5748.45	5748.45	5748.45	5748.45	-
pme2566	5-L-Glutamyl-L-Alanine	Amino acids and derivatives	Amino acids and derivatives	C8H14N2O5	217.08	199.07	218.09	[M-H]-	3	5875-41-2	-	9.42612e+06	239538	6570.03	6570.03	2.51582e+07	40581.8	62218.7	32850.1	-
Zmyn004449	9-Hydroxy-12-oxo-10(E),15(Z)-octadecadienoic acid	Lipids	Free fatty acids	C18H30O4	309.21	171.1	310.214	[M-H]-	2	-	C21923	13605.4	238964	118511	1.0399e+06	108508	166474	80505.8	111404	ko00592,ko01110
Lmln009735	Pilosulyne A	Others	Others	C14H20O4	251.13	191.1	252.136	[M-H]-	3	1924616-09-0	-	13974.4	238486	2794.89	2794.89	72234.5	9.13418e+06	68836.3	43823.4	-
Zmyn005384	2R-Hydroxyoctadecanoic Acid*	Lipids	Free fatty acids	C18H36O3	299.26	253.26	300.266	[M-H]-	1	26633-48-7	C03042	10300.1	238283	25179.6	16554.6	39752	65499.6	196241	55120.1	-
Hmzp006059	Sorbifolin	Flavonoids	Flavones	C16H12O6	301.07	286.05	300.063	[M+H]+	1	23130-22-5	-	521290	238089	4780.8	111103	62357.9	548195	956.161	7.7324e+06	-
Zbzn007499	Cordianol D	Terpenoids	Triterpene	C30H48O5	487.34	487.34	488.35	[M-H]-	3	-	-	154542	235756	22992.8	22992.8	22992.8	22992.8	114964	700485	-
Wcfp007836	Tetradecyldiethanolamine	Alkaloids	Alkaloids	C18H39NO2	302.3	88.08	301.298	[M+H]+	1	18924-66-8	-	217032	234848	315076	306377	188553	212585	211044	253478	-
Smgp105565	Cinchonain Ib*	Flavonoids	Flavanols	C24H20O9	453.11	343.08	452.111	[M+H]+	3	85081-24-9	C10217	87547.9	234053	98847.9	170642	118962	98472.6	168995	50689.6	-
Wbmp006077	1,10-dimethoxy-6,6-dimethyl-2,9-di(propan-2-yloxy)-5,6,6a,7-tetrahydro-4H-dibenzo[de,g]quinolin-6-ium	Alkaloids	Alkaloids	C26H36NO4+	427.27	427.27	426.264	[M+H]+	3	-	-	461365	233372	780324	2.68244e+06	1.37518e+06	255288	31222.7	156113	-
MWSHY0190	Diosmetin-7-O-rutinoside (Diosmin)	Flavonoids	Flavones	C28H32O15	609.18	301.08	608.174	[M+H]+	3	520-27-4	C10039	101450	230804	2334.48	2334.48	4.18547e+07	2334.48	11672.4	2334.48	-
Qazp003735	Genameside C	Terpenoids	Monoterpenoids	C23H34O15	551.2	209.08	550.19	[M+H]+	3	-	-	28755.8	229444	1627.35	1627.35	23000.9	1627.35	1627.35	8136.77	-
pme2246	Ellagic acid	Tannins	Tannin	C14H6O8	301	185.02	302.006	[M-H]-	1	476-66-4	C10788	2.26288e+06	228512	126801	61555.7	43519	135423	9.52727e+06	458298	-
Walp006011	2-Aminotetradecane-1,4-diol	Lipids	Sphingolipids	C14H31NO2	246.24	88.08	245.236	[M+H]+	1	-	-	140974	227712	191471	239920	197947	131547	216667	312971	-
HJAP057	Dihydroxy-dimethoxyflavone*	Flavonoids	Flavonols	C17H14O6	315.09	282.06	314.079	[M+H]+	1	-	-	1.00085e+06	227705	4286.3	34148.5	38132.3	658635	27807.4	7.67385e+06	-
pmp001226	Patriscabratine	Alkaloids	Alkaloids	C27H28N2O4	445.21	252.1	444.205	[M+H]+	1	912353-09-4	-	38848.5	226981	21001.4	1233.14	16123	6165.71	66311.1	17965	-
Lmqp003013	Citroside A	Terpenoids	Monoterpenoids	C19H30O8	387.2	149.1	386.194	[M+H]+	3	120330-44-1	-	116417	226387	23283.3	23283.3	611629	23283.3	127237	374710	-
Lmcn004052	Buddlenol D	Phenolic acids	Phenolic acids	C33H40O13	643.24	417.16	644.247	[M-H]-	3	97465-75-3	-	13871.1	224747	2446.04	12230.2	2446.04	19628.7	90288.2	49509.6	-
mws1526	Sweroside	Terpenoids	Monoterpenoids	C16H22O9	359.13	197.08	358.126	[M+H]+	3	14215-86-2	C17071	294139	224247	44248.9	25644	803900	5128.8	903985	672510	-
Sasp003574	Grevilloside B	Others	Others	C17H26O8	359.17	197.12	358.163	[M+H]+	3	-	-	294139	224247	44248.9	25644	803900	5128.8	903985	672510	-
Zbgp007629	3',4'-Dihydroxy-7,5'-dimethoxyflavone*	Flavonoids	Flavones	C17H14O6	315.09	282.06	314.079	[M+H]+	1	-	-	1.32377e+06	224087	4780.85	40040.2	50451.9	580144	23904.3	7.79957e+06	-
Wcgn008207	Aspidinol	Others	Others	C12H16O4	223.1	179.11	224.105	[M-H]-	2	519-40-4	-	197116	222027	202379	269202	109585	215540	221655	239728	-
mws0983	N-Oleoylethanolamine	Alkaloids	Alkaloids	C20H39NO2	326.31	62.06	325.298	[M+H]+	1	111-58-0	C20792	17426.8	221618	42959	288835	159460	33665.2	592937	176966	-
Zmjn004133	9S-Hydroperoxy-10E,12Z-octadecadienoic acid	Lipids	Free fatty acids	C18H32O4	311.22	293.21	312.23	[M-H]-	3	5502-91-0	C14827	23652.3	219101	207981	218691	222093	122697	294147	118261	ko00591,ko01100
pme1605	Kaempferol-3-O-robinobioside(Biorobin)*	Flavonoids	Flavonols	C27H30O15	593.15	285.04	594.159	[M-H]-	1	17297-56-2	-	542032	217926	7388.92	1477.78	2.31062e+07	1.15386e+06	1.37147e+07	8.46087e+06	-
pmp000971	6-Demethoxy-7-methylcapillarisin	Others	Chromone	C16H12O6	301.07	286.05	300.063	[M+H]+	2	-	-	59619.7	217388	3923.89	8836.48	3.32258e+06	16893.9	784.779	784.779	-
Lmtp004915	3,5-Dihydroxy-3',4'-diacetoxylstilbene-3-O-glucoside	Others	Stilbene	C24H26O11	491.15	329.1	490.147	[M+H]+	3	-	-	38367.6	216997	2774	2774	13870	2774	61379.9	2774	-
pmp001309	6-Hydroxykaempferol-7-O-glucoside	Flavonoids	Flavonols	C21H20O12	465.1	303.1	464.096	[M+H]+	1	-	-	545409	215924	2.08139e+06	43184.7	1.77065e+07	1.79674e+06	2.4723e+07	2.20315e+07	-
MWStz479	Isokaempferide	Flavonoids	Flavonols	C16H12O6	299.06	255.03	300.063	[M-H]-	1	1592-70-7	C05902	32256.7	215845	1402.57	60677.1	1402.57	7012.87	1402.57	39857.6	-
mws1076	Scoparone	Lignans and Coumarins	Coumarins	C11H10O4	207.07	151.08	206.058	[M+H]+	3	120-08-1	C09311	588875	215753	4545.35	22726.8	4545.35	434652	112144	81156.9	ko00999
Zblp004717	3'-methoxyquercetin-3-O-L-rhamnosyl(1→2)-glucopyranoside*	Flavonoids	Flavonols	C28H32O16	625.17	317.07	624.169	[M+H]+	1	-	-	206660	215149	6917.69	6917.69	2.81233e+07	34588.5	703823	2.21873e+06	-
Hmlp004943	Nitensoside B*	Flavonoids	Flavones	C28H32O16	625.18	317.07	624.169	[M+H]+	1	-	-	206660	215149	6917.69	6917.69	2.81233e+07	34588.5	703823	2.21873e+06	-
MWSHC2047	Syringaresinol-4'-O-glucoside; Acanthoside B	Lignans and Coumarins	Lignans	C28H36O13	579.21	417.16	580.216	[M-H]-	3	7374-79-0	C10890	271219	214809	17623.7	874665	253692	56515	390829	263458	-
mws0232	Riboflavin (Vitamin B2)	Others	Vitamin	C17H20N4O6	377.15	243.09	376.138	[M+H]+	2	83-88-5	C00255	523835	214614	14034.6	29828.7	233079	66922.4	480854	88493.8	ko00740,ko01100,ko01110,ko01240,ko02010
WaYn007074	3-(2-(4-((3-hydroxy-1-(4-hydroxy-3-methoxyphenyl)-1-oxopropan-2-yl)oxy)-3,5-dimethoxyphenyl)-3-(hydroxymethyl)-7-methoxy-2,3-dihydrobenzofuran-5-yl)acrylaldehyde	Lignans and Coumarins	Lignans	C31H32O11	579.19	193.05	580.194	[M-H]-	3	-	-	1641.2	214155	1641.2	8206	235694	1641.2	54437.4	89492.2	-
Lamp004464	Odoratin 7-Glucoside*	Flavonoids	Isoflavones	C23H24O11	477.14	315.089	476.131	[M+H]+	3	-	-	290348	213910	82342.5	2.68613e+06	392966	16468.5	16468.5	16468.5	-
Lmsn003588	Pterocarpine	Flavonoids	Isoflavones	C17H14O5	297.08	282.05	298.084	[M-H]-	2	524-97-0	-	127138	213528	16886.4	610206	16886.4	16886.4	16886.4	16886.4	-
Zmhp002814	5,7,8-Tetrahydroxy-6-methoxyflavone	Flavonoids	Flavones	C16H12O6	301.07	286.05	300.063	[M+H]+	2	-	-	177786	211626	33223.5	260942	33223.5	33223.5	576096	33223.5	-
mws0376	Fumaric acid	Organic acids	Organic acids	C4H4O4	115	71.01	116.011	[M-H]-	1	110-17-8	C00122	574865	211348	374653	176601	1.16367e+06	913269	413145	859267	ko00020,ko00190,ko00220,ko00250,ko00350,ko00360,ko00620,ko00650,ko00760,ko01100,ko01110,ko01200
mws0103	Indole-3-carboxaldehyde	Alkaloids	Plumerane	C9H7NO	146.06	91.05	145.053	[M+H]+	3	487-89-8	C08493	404753	210108	195930	158260	4.50891e+06	719403	413215	623607	-
Wbhp008068	(1R,4aS,4bR,7R,8R,8aR,9S,10aR)-7-ethenyl-8,8a,9-trihydroxy-1,4a,7-trimethyl-2,3,4,4b,5,6,8,9,10,10a-decahydrophenanthrene-1-carboxylic acid	Terpenoids	Terpene	C20H32O5	353.23	353.23	352.225	[M+H]+	3	-	-	281532	208968	112283	1.12581e+06	247207	186145	233901	78840.4	-
Cmsn000131	Dencichin	Amino acids and derivatives	Amino acids and derivatives	C5H8N2O5	175.04	103.06	176.043	[M-H]-	1	5302-45-4	C04209	40300.9	208414	5.56889e+06	8060.18	8060.18	8060.18	8060.18	8060.18	-
Yalp005502	Melazolide B*	Terpenoids	Monoterpenoids	C11H16O3	197.12	133.1	196.11	[M+H]+	1	-	-	2.98864e+06	208116	13442.9	154229	5.01235e+06	67214.4	7.93085e+06	2.94134e+06	-
pmb0964	Isopentenyladenine-7-N-glucoside	Nucleotides and derivatives	Nucleotides and derivatives	C16H23N5O5	366.18	204.12	365.17	[M+H]+	3	-	-	576922	207419	135254	532457	37330.5	105407	89762.1	37799.1	-
MWSmce165	L-Fucitol	Others	Saccharides	C6H14O5	165.08	59.02	166.084	[M-H]-	3	13074-06-1	-	298293	205359	1.04797e+06	185010	141200	254835	525948	558144	-
Wbjp000520	4-Hydroxypipecolic acid	Alkaloids	Alkaloids	C6H11NO3	146.08	82.06	145.074	[M+H]+	3	14228-16-1	-	218026	204305	82397.2	43008	569643	49183.9	707224	224101	-
WaYn006941	Hedyotisol B*	Lignans and Coumarins	Lignans	C42H50O16	809.31	195.07	810.31	[M-H]-	3	95839-45-5	-	2810.26	203795	2810.26	14051.3	2810.26	2810.26	74968.2	46725.9	-
pme3096	Aminomalonic acid	Amino acids and derivatives	Amino acids and derivatives	C3H5NO4	118.01	74.02	119.022	[M-H]-	3	1068-84-4	C00872	427098	203606	342121	212565	507867	408497	859105	1.08335e+06	-
MWSslk237	Hispidulin-7-O-glucoside(Homoplantaginin)*	Flavonoids	Flavones	C22H22O11	463.13	301.07	462.116	[M+H]+	2	17680-84-1	C17762	1.4153e+06	202758	7177.27	1.17431e+07	1435.45	28931.7	202754	127879	-
Lmjp003655	6-C-MethylKaempferol-3-glucoside*	Flavonoids	Flavonols	C22H22O11	463.12	301.08	462.116	[M+H]+	2	-	-	1.4153e+06	202758	7177.27	1.17431e+07	1435.45	28931.7	202754	127879	-
Zmpn003368	13S-Hydroxy-9Z,11E,15Z-octadecatrienoic acid	Lipids	Free fatty acids	C18H30O3	293.21	195.14	294.219	[M-H]-	1	87984-82-5	C16316	11234.6	200811	70698.6	1.07811e+06	2.8184e+06	133275	6.98201e+06	1.51038e+06	ko00592
mws1346	L-Homoglutamic acid	Amino acids and derivatives	Amino acids and derivatives	C6H11NO4	162.08	98.06	161.069	[M+H]+	3	1118-90-7	C00956	27026.3	200557	344791	135132	1.63499e+06	358892	1.11336e+06	1.81065e+06	ko00300,ko00310,ko01100,ko01110,ko01210,ko01230
Walp004752	2-Aminododecane-1,4-diol	Lipids	Sphingolipids	C12H27NO2	218.21	88.08	217.204	[M+H]+	2	-	-	198075	199281	258744	398557	307608	220298	137350	221938	-
HJN083	Lariciresinol-4'-O-glucoside*	Lignans and Coumarins	Lignans	C26H34O11	521.2	359.15	522.21	[M-H]-	2	143663-00-7	-	688199	198279	29997.7	104034	85392.3	68253.4	405370	3.82331e+06	-
Sayp009181	phomophyllin D	Terpenoids	Sesquiterpenoids	C15H20O3	249.15	151.08	248.141	[M+H]+	3	-	-	70507.7	196281	10055.2	43749.3	184716	787265	284246	95728.4	-
Lazn003560	Methoxy-erythro-Guaiacyl glycerol β-threo-syringyl glycerol ether	Lignans and Coumarins	Lignans	C22H30O11	469.17	195.07	470.179	[M-H]-	2	-	-	10772.7	195988	80082.3	13107.5	12147.2	6518.4	1303.68	58897.7	-
Lmyp009808	6-Methylquinizarin	Quinones	Anthraquinone	C15H10O4	255.07	227.07	254.058	[M+H]+	1	14569-42-7	-	27030.3	195988	5406.07	5406.07	5406.07	5406.07	5406.07	5406.07	-
pmp001056	Xylosyljasminoside B	Terpenoids	Monoterpenoids	C21H34O12	479.21	185.12	478.205	[M+H]+	3	-	-	13598.6	195785	1704.55	1704.55	1704.55	1704.55	1704.55	8522.77	-
MWSHY0046	Quercetin-3-O-glucoside (Isoquercitrin)*	Flavonoids	Flavonols	C21H20O12	465.1	303.05	464.096	[M+H]+	2	482-35-9	C05623	630748	195464	1.52815e+06	39092.7	3.33688e+07	4.19867e+06	5.08439e+07	6.01108e+07	ko00944,ko01100,ko01110
pme3705	D-Glucoronic acid*	Others	Saccharides	C6H10O7	193.04	72.99	194.043	[M-H]-	3	6556-12-3	C00191	78513.7	194774	68081.1	113361	50865.9	65018.1	354852	175333	ko00040,ko00053,ko00520,ko00562,ko01100,ko01240,ko01250
mws1189	D-Galacturonic acid*	Others	Saccharides	C6H10O7	193.04	72.99	194.043	[M-H]-	3	685-73-4	C00333	78513.7	194774	68081.1	113361	50865.9	65018.1	354852	175333	ko00040,ko00053,ko00520,ko01100,ko01240,ko01250,ko02010
Sayp010728	phomophyllin G	Terpenoids	Sesquiterpenoids	C15H20O2	233.15	93.07	232.146	[M+H]+	3	-	-	79952.5	193811	36794.7	304966	2.47634e+06	1.26046e+07	797621	670285	-
pme0516	Inositol	Others	Saccharides	C6H12O6	179.06	87.01	180.063	[M-H]-	1	87-89-8	C00137	405061	193118	318900	56675.7	399941	316343	189568	510205	ko00052,ko00053,ko00562,ko01100,ko01110,ko01250,ko02010,ko04070
mws0219	L-Aspartic Acid	Amino acids and derivatives	Amino acids and derivatives	C4H7NO4	132.03	88.04	133.037	[M-H]-	1	56-84-8	C00049	102904	192563	1.71581e+06	2.56101e+06	274925	1.69759e+06	263207	96944.3	ko00220,ko00250,ko00260,ko00261,ko00270,ko00300,ko00340,ko00410,ko00460,ko00470,ko00710,ko00760,ko00770,ko00970,ko00999,ko01100,ko01110,ko01200,ko01210,ko01230,ko01240,ko02010
Lmmp003530	3,4-Divanillyltetrahydrofuran	Lignans and Coumarins	Lignans	C20H24O5	345.17	137.06	344.162	[M+H]+	3	34730-78-4	-	161749	192071	25071.5	38656.1	405888	44525.8	660868	55681.7	-
Lmqp000427	N-Methyl-Trans-4-Hydroxy-L-Proline	Amino acids and derivatives	Amino acids and derivatives	C6H11NO3	146.08	82.07	145.074	[M+H]+	3	4252-82-8	-	238861	190072	64848.3	12969.7	674368	156051	529657	173764	-
Zbfn005474	2-(p-Hydroxyphenethoxy)-6-feruloyl-O-glucosyl-xylose	Phenolic acids	Phenolic acids	C29H36O14	607.2	193.05	608.211	[M-H]-	2	-	-	4389.59	189131	4389.59	4389.59	4389.59	4389.59	4389.59	126882	-
Lmmp002795	Pratensein-7-O-glucoside	Flavonoids	Isoflavones	C22H22O11	463.12	301.07	462.116	[M+H]+	2	36191-03-4	-	1.46128e+06	185772	37154.4	4.80394e+06	2.73896e+06	37154.4	37154.4	37154.4	-
Lmdp004307	Farrerol-7-O-glucoside	Flavonoids	Flavanones	C23H26O10	463.16	301.11	462.153	[M+H]+	3	885044-12-2	-	1.46128e+06	185772	37154.4	4.80394e+06	2.73896e+06	37154.4	37154.4	37154.4	-
pmp000509	Maltol	Others	Ketone compounds	C6H6O3	127.04	109.03	126.032	[M+H]+	1	118-71-8	C11918	4.85966e+06	184694	184694	184694	184694	184694	184694	184694	ko00523,ko01110
Hmsp000364	L-Cyclopentylglycine	Amino acids and derivatives	Amino acids and derivatives	C7H13NO2	144.1	98.09	143.095	[M+H]+	1	2521-84-8	-	1.01918e+06	183826	4.24022e+06	335672	685063	549374	589143	1.45454e+06	-
Hmbn002692	6'-O-Feruloyl-D-sucrose	Phenolic acids	Phenolic acids	C22H30O14	517.16	175.04	518.164	[M-H]-	2	118230-77-6	-	46770.3	182841	18626.8	331632	3725.35	44104	28441.8	228668	-
Wasyqn1528	7-Caffeoylsedoheptulose	Phenolic acids	Phenolic acids	C16H20O10	371.1	135.05	372.106	[M-H]-	2	-	-	14077.2	182355	2815.45	2815.45	2815.45	2815.45	128707	2815.45	-
Qmyp101134	Nicosesquiterpene A	Terpenoids	Sesquiterpenoids	C15H20O2	233.15	151.08	232.146	[M+H]+	3	-	-	8695.69	181306	43478.4	356490	3.69538e+06	1.28356e+07	711885	1.17387e+06	-
MWSslk102	6-Chloropurine	Nucleotides and derivatives	Nucleotides and derivatives	C5H3ClN4	155.01	119.04	154.005	[M+H]+	3	87-42-3	-	299848	179280	176078	229783	239455	304846	895133	168993	-
WaYp005128	2-Aminotetradecane-1,5,13-triol	Lipids	Sphingolipids	C14H31NO3	262.24	200.2	261.23	[M+H]+	3	-	-	200112	179071	207207	155501	102939	261149	89586.2	115848	-
Safn004770	Salviaflaside*	Phenolic acids	Phenolic acids	C24H26O13	521.13	359.08	522.137	[M-H]-	1	-	-	447731	178909	10344.2	72436.2	90553.6	51721.1	358990	3.85997e+06	-
MWStz395	Rosmarinyl glucoside*	Phenolic acids	Phenolic acids	C24H26O13	521.13	359.09	522.137	[M-H]-	1	910028-78-3	-	447731	178909	10344.2	72436.2	90553.6	51721.1	358990	3.85997e+06	-
pme2550	Cis-Aconitic acid	Organic acids	Organic acids	C6H6O6	173.01	129.02	174.016	[M-H]-	3	585-84-2	C00417	474218	177310	1.36295e+06	849473	967574	892136	964306	763988	ko00020,ko00630,ko00660,ko01100,ko01110,ko01210
Labp004808	3-Oxo-Alpha-Ionol diglucoside	Terpenoids	Sesquiterpenoids	C25H40O12	533.26	133.1	532.252	[M+H]+	2	-	-	57940.8	176740	11588.2	11588.2	752719	11588.2	11588.2	11588.2	-
MWS1787	2-Picoline; 2-Methylpyridine	Alkaloids	Pyridine alkaloids	C6H7N	94.07	53.04	93.0578	[M+H]+	3	109-06-8	C14447	339119	175934	308749	271974	361063	240333	35186.9	35186.9	-
Lcfp121130	9-pentofuranuronosyl-9h-purin-6-amine	Nucleotides and derivatives	Nucleotides and derivatives	C10H11N5O5	282.08	136.06	281.076	[M+H]+	2	3415-09-6	C11501	1.50165e+06	175688	6.88669e+06	2.75215e+06	1.40905e+06	8.05184e+06	1.1715e+06	338709	-
Zbqn000955	N-Acetoxy-glucosyl-alanine	Amino acids and derivatives	Amino acids and derivatives	C10H17NO9	294.08	132.03	295.09	[M-H]-	2	-	-	918724	174910	280127	691534	298165	1.58395e+06	385793	125004	-
Lmbn003524	9-Oxononanoic acid	Lipids	Free fatty acids	C9H16O3	171.1	99.08	172.11	[M-H]-	3	2553-17-5	C16322	274494	174062	31891	1.1022e+06	75196.5	29543.6	65294.2	103252	ko00592,ko01110
Hmhp001812	2'-O-Methyladenosine	Nucleotides and derivatives	Nucleotides and derivatives	C11H15N5O4	282.12	136.06	281.112	[M+H]+	1	2140-79-6	-	1.69785e+06	173957	8.0735e+06	2.82428e+06	1.64984e+06	8.67333e+06	1.35339e+06	548464	-
mws0133	Nicotinamide	Others	Vitamin	C6H6N2O	123.06	80.05	122.048	[M+H]+	1	98-92-0	C00153	5.82744e+06	173468	1.3754e+07	1.53489e+06	2.66774e+06	9.34018e+06	4.7176e+06	2.69956e+06	ko00760,ko01100,ko01240
Lmmn006932	2-Hydroxy-4-methyl-3-tridecanoyloxypentanoic acid methyl ester	Lipids	Free fatty acids	C20H38O5	357.26	297.24	358.272	[M-H]-	2	-	-	1887.84	172992	9439.21	105088	71742.1	18951.8	214145	54995.3	-
MWS201412	Lys-Asp	Amino acids and derivatives	Amino acids and derivatives	C10H19N3O5	262.14	84.08	261.132	[M+H]+	2	20556-18-7	-	495134	171101	307357	597309	444878	310446	403353	322389	-
Ladp002935	3-quinolinecarboxylic acid	Alkaloids	Quinoline alkaloids	C10H7NO3	190.05	144.04	189.043	[M+H]+	3	-	-	920468	170471	50322.5	67818.1	961076	199527	2.79603e+06	403753	-
MWSslk235	Allitol	Others	Saccharides	C6H14O6	181.07	59.01	182.079	[M-H]-	1	488-44-8	-	532242	170161	18589.4	304952	488786	668944	260291	502042	-
WaYn006734	Hedyotisol A*	Lignans and Coumarins	Lignans	C42H50O16	809.31	195.07	810.31	[M-H]-	3	95732-59-5	-	1494.76	169243	1494.76	19366	1494.76	7473.82	78288.1	43276.7	-
Zjyp110109	oxyphyllone F	Terpenoids	Sesquiterpenoids	C11H16O2	181.12	121.1	180.115	[M+H]+	3	-	-	75395	169059	43995.9	83500.1	2.2911e+06	365390	5.32899e+06	1.89246e+06	-
mws0102	Indole-5-carboxylic acid*	Alkaloids	Plumerane	C9H7NO2	160.04	116.05	161.048	[M-H]-	3	1670-81-1	-	18654.1	167344	12665.7	74659.5	1.65037e+06	215735	402033	466383	-
mws1417	Indole-3-carboxylic acid*	Alkaloids	Plumerane	C9H7NO2	160.04	116.05	161.048	[M-H]-	3	771-50-6	C19837	18654.1	167344	12665.7	74659.5	1.65037e+06	215735	402033	466383	-
pmf0440	4-MethoxycinnaMaldehyde	Others	Aldehyde compounds	C10H10O2	163.08	91.05	162.068	[M+H]+	3	1963-36-6	C10475	94152.5	166727	162477	102471	200338	150001	180452	15820.8	-
Hmln003754	Icariside E5*	Lignans and Coumarins	Lignans	C26H34O11	521.2	359.15	522.21	[M-H]-	2	126176-79-2	-	460464	166652	28436.6	89740.6	49520.8	72812.5	332437	4.02386e+06	-
Wcsn010524	8,11-Heptadecadienoic acid	Lipids	Free fatty acids	C17H30O2	265.22	265.22	266.225	[M-H]-	1	-	-	47193.1	166146	250173	452670	293877	146234	92763.7	79739.8	-
Lmlp004754	Ehretioside B	Alkaloids	Alkaloids	C14H17NO7	312.11	294.21	311.101	[M+H]+	3	156368-84-2	-	5822.89	165501	29114.4	49451.3	72481.9	33482.2	55393.8	29489.5	-
Lhhp102923	(7'R,8'R)-7'8'-dihydro-7'-(5'-hydroxy-3'-methoxphenyl)-3-methoxy-8'-methyl-1-(E)-propenylbenzof-uran	Lignans and Coumarins	Lignans	C20H22O4	327.16	137.06	326.152	[M+H]+	3	-	-	62795.5	164159	36662.5	43745.4	186696	7332.49	321585	7332.49	-
pmb0426	N,N-Dimethyl-5-methoxytryptamine	Alkaloids	Plumerane	C13H18N2O	219.15	174.09	218.142	[M+H]+	3	1019-45-0	C08309	105066	163240	11009.4	398504	2201.88	2201.88	205253	2201.88	-
Lhcp120314	7β-H-9(10)-ene-11,12-Epoxy-8-oxoeremophilane	Terpenoids	Sesquiterpenoids	C15H22O2	235.17	179.11	234.162	[M+H]+	3	-	-	101591	162537	94495.6	95428.7	123518	102912	148564	122472	-
pme1439	p-Coumaric acid	Phenolic acids	Phenolic acids	C9H8O3	165.05	119.05	164.047	[M+H]+	3	501-98-4	C00811	387361	161302	93636.4	439348	494479	65855.2	1.70693e+06	269427	ko00130,ko00350,ko00940,ko00950,ko01100,ko01110
Lmsp003655	Dehydrodiconiferyl alcohol-gamma'-O-glucoside	Lignans and Coumarins	Lignans	C26H32O11	521.2	131.05	520.194	[M+H]+	3	-	-	2080.73	159876	2080.73	10403.6	78977.4	10843.9	43232.5	101937	-
pme2596	4-Pyridoxic acid	Others	Vitamin	C8H9NO4	184.06	148.04	183.053	[M+H]+	3	82-82-6	C00847	219658	159786	44029.2	46540.5	67948.5	48066.8	168558	230050	ko00750,ko01100
Sazp011702	3alpha-Hydroxy-Ent-Kaurene	Terpenoids	Ditepenoids	C20H32O	289.25	215.18	288.245	[M+H]+	3	-	-	3531.4	159374	3531.4	3531.4	3531.4	3531.4	3531.4	3531.4	-
MWStz364	(+)-Lyoniresinol	Lignans and Coumarins	Lignans	C22H28O8	419.17	373.13	420.178	[M-H]-	1	14464-90-5	-	129106	158946	1282.96	1282.96	1282.96	6414.79	224166	1282.96	-
Sasn008558	Corchorifatty acid B	Lipids	Free fatty acids	C18H28O4	307.19	185.12	308.199	[M-H]-	1	-	-	81894.7	158706	8265.68	607252	426956	37331.9	2.07282e+06	439165	-
mws0214	D-Sorbitol	Others	Saccharides	C6H14O6	181.07	71.01	182.079	[M-H]-	1	50-70-4	C00794	495618	157538	22313.9	334613	302294	812613	271301	508965	ko00051,ko00052,ko01100,ko02010
Wmsp000933	teuvisone	Terpenoids	Ditepenoids	C20H26O4	331.19	301.18	330.183	[M+H]+	2	-	-	6724.94	157333	6724.94	6724.94	6724.94	6724.94	33624.7	1.6047e+06	-
mws0752	Undecylic Acid	Lipids	Free fatty acids	C11H22O2	185.15	185.16	186.162	[M-H]-	2	112-37-8	C17715	83995.9	155805	95854.7	79166.6	318809	126529	214816	248585	-
MWSmce203	D-Cellobiose	Others	Saccharides	C12H22O11	341.12	73.03	342.116	[M-H]-	1	528-50-7	-	87473.3	155681	49840.9	37999.8	97558.8	24249.6	27032.1	119104	-
Zmcp102202	Senkyunolide C*	Others	Lactones	C12H12O3	205.09	149.02	204.079	[M+H]+	1	-	-	341200	155126	223667	213269	165813	185593	266369	133095	-
Wasdp07001	Farnesol	Terpenoids	Sesquiterpenoids	C15H26O	205.19	149.13	222.198	[M+H-H2O]+	1	4602-84-0	-	341200	155126	223667	213269	165813	185593	266369	133095	-
MWSmce632	Vanillin acetate	Others	Aldehyde compounds	C10H10O4	195.06	93.03	194.058	[M+H]+	3	881-68-5	-	493381	154261	122455	1.85041e+06	361154	256404	576879	232193	-
MWStz627	Pectolinarigenin	Flavonoids	Flavones	C17H14O6	315.09	300.07	314.079	[M+H]+	2	520-12-7	C17784	683429	153875	4323.9	4323.9	118413	4323.9	36105.4	21619.5	-
MWSHY0111	Calycosin-7-O-glucoside	Flavonoids	Isoflavones	C22H22O10	447.13	285.08	446.121	[M+H]+	2	20633-67-4	-	5.70917e+07	153637	347701	6.15378e+07	29474.1	24988	49952	26065.7	-
Lcsn002223	12-Hydroxyjasmonic Acid Glucoside	Organic acids	Organic acids	C18H28O9	387.16	59.01	388.173	[M-H]-	1	124649-25-8	-	189860	152815	12917.6	12917.6	257352	64588.1	379432	412310	-
Zazp002547	cyclo-(Gly-Phe)	Amino acids and derivatives	Amino acids and derivatives	C11H12N2O2	205.1	146.06	204.09	[M+H]+	2	10125-07-2	-	54186.1	152811	2.74104e+07	2.39993e+07	3.69832e+07	2.31125e+07	7.30012e+06	3.27902e+06	-
Hmsp005892	[4]-Shogaol	Phenolic acids	Phenolic acids	C15H20O3	249.14	137.06	248.141	[M+H]+	3	-	-	45471.2	152788	7125.34	35626.7	165659	832291	364908	130633	-
Zbnp004262	Diosmetin-8-C-(2''-O-rhamnosyl)glucoside	Flavonoids	Flavones	C28H32O15	609.18	463.12	608.174	[M+H]+	3	98891-92-0	-	159702	152161	4042.94	4042.94	210156	20214.7	49987.5	4042.94	-
Wasdp05532	5-hydroxy-4a-methyl-4,4a,5,6,7,8-hexahydronaphthalen-2(3h)-one	Terpenoids	Monoterpenoids	C11H16O2	181.12	107.09	180.115	[M+H]+	1	4242-00-6	-	172860	151581	84620.6	55337.5	4.64545e+06	185362	6.42546e+06	2.23291e+06	-
MWSmce676	D-Arabinose*	Others	Saccharides	C5H10O5	149.046	59.0132	150.053	[M-H]-	3	10323-20-3	C00216	571990	151039	21243	4248.59	4248.59	59522.2	40170.6	3.66619e+06	ko00040,ko00053,ko00520,ko01100,ko01250
MWSmce682	DL-Xylose*	Others	Saccharides	C5H10O5	149.05	59.01	150.053	[M-H]-	3	25990-60-7	-	571990	151039	21243	4248.59	4248.59	59522.2	40170.6	3.66619e+06	-
MWSmce199	L-Xylose*	Others	Saccharides	C5H10O5	149.05	59.02	150.053	[M-H]-	3	609-06-3	C01510	571990	151039	21243	4248.59	4248.59	59522.2	40170.6	3.66619e+06	-
Lamp008400	8-Methoxyvestitol*	Flavonoids	Isoflavones	C17H18O5	303.12	123.04	302.115	[M+H]+	2	-	-	743722	148744	148744	9.66986e+06	148744	148744	148744	148744	-
Walbn03514	tetrahydrodehydrodiconiferyl alcohol glucoside	Lignans and Coumarins	Lignans	C26H36O11	523.22	361.16	524.226	[M-H]-	2	-	-	130067	148418	175738	5265.53	250706	26327.7	270894	212121	-
Lshp011101	Narciclasine 4-Glucopyranoside	Alkaloids	Piperidine alkaloids	C20H23NO12	470.13	308.08	469.122	[M+H]+	3	-	-	107301	147535	2108.67	2108.67	2108.67	2108.67	2108.67	10543.3	-
Hmcn000192	Sedoheptulose	Others	Saccharides	C7H14O7	209.07	59.01	210.074	[M-H]-	2	3019-74-7	C02076	212116	147010	594839	86213.9	72214.3	67122.3	736440	284325	ko00710,ko01100
pme0295	4-Acetamidobutyric acid	Organic acids	Organic acids	C6H11NO3	146.08	86.06	145.074	[M+H]+	3	3025-96-5	C02946	1.27308e+06	146471	603846	1.02064e+06	2.116e+06	540052	825016	2.03323e+06	ko00330,ko01100
Walp004906	2-Aminotetradecane-1,11,13-triol	Lipids	Sphingolipids	C14H31NO3	262.24	88.08	261.23	[M+H]+	3	-	-	85188.6	146028	40940	79647.9	151087	49421.5	87478.5	131884	-
MWS201464	Lys-Phe	Amino acids and derivatives	Amino acids and derivatives	C15H23N3O3	294.18	84.08	293.174	[M+H]+	3	6235-35-4	-	117403	145818	208878	112834	158595	291964	236588	120374	-
Lcsp013328	linoleoyl ethanolamine	Lipids	LPE	C20H37NO2	324.29	62.06	323.282	[M+H]+	1	68171-52-8	-	210550	145802	426233	2.75253e+06	1.35095e+06	599247	801409	803837	-
Qmyp101406	solajiangxins H	Terpenoids	Sesquiterpenoids	C18H28O4	309.21	119.09	308.199	[M+H]+	1	-	-	53021	145544	10604.2	316798	610931	96815.1	1.37356e+06	251021	-
Lcfn121143	dendrodolideK	Others	Others	C12H20O5	243.12	225.11	244.131	[M-H]-	1	-	-	1.09784e+06	144462	12080.5	983810	313517	38028.3	404728	78978.4	-
Zmyn004714	12-Hydroxyoctadec-9-Enoic Acid; Ricinoleic acid	Lipids	Free fatty acids	C18H34O3	297.24	183.14	298.251	[M-H]-	1	141-22-0	C08365	46823.5	142160	222828	296761	111638	131836	148769	37697.6	-
pmb2787	9-Oxo-10E,12Z-octadecadienoic acid	Lipids	Free fatty acids	C18H30O3	293.21	275.2	294.219	[M-H]-	3	54232-59-6	C14766	25836.9	141943	119821	505890	301089	79164.9	282293	113096	ko00591
mws1401	L-Theanine	Amino acids and derivatives	Amino acids and derivatives	C7H14N2O3	175.11	84.04	174.1	[M+H]+	3	3081-61-6	C01047	310717	141937	28387.5	28387.5	387892	299960	290409	251181	-
MWStz610	Diosmetin-7-O-beta-D-glucopyranoside*	Flavonoids	Flavones	C22H22O11	463.12	301.07	462.116	[M+H]+	2	20126-59-4	-	1.55003e+06	141727	17397	1.35206e+07	3479.4	52623.8	194613	234319	-
MWSslk165	Diosmetin-7-O-Neohesperidoside (Neodiosmin)	Flavonoids	Flavones	C28H32O15	609.18	301.08	608.174	[M+H]+	3	38665-01-9	-	39898.9	140650	7979.77	7979.77	1.41879e+07	7979.77	7979.77	7979.77	-
MWStz085	Aurantiamide	Alkaloids	Alkaloids	C25H26N2O3	403.2	117.07	402.194	[M+H]+	1	58115-31-4	-	293487	139751	12255.5	6596.79	10189.1	13211.9	419281	21487	-
Hmcn007243	Artemisiifolin	Terpenoids	Sesquiterpenoids	C15H20O4	263.13	219.13	264.136	[M-H]-	3	26931-87-3	C09304	77317.5	139608	3162.87	15814.3	185180	4.26243e+06	1.11755e+06	526807	-
Lmbn007891	Hydroxy ricinoleic acid	Lipids	Free fatty acids	C18H34O4	313.24	183.14	314.246	[M-H]-	1	-	-	1.39474e+06	139017	95776.9	9.15754e+06	1.0917e+06	1.09465e+06	2.24543e+06	429037	-
Lmsn009238	1,2,3,19-Tetrahydroxyurs-12-en-28-oic acid	Terpenoids	Triterpene	C30H48O6	503.34	441.34	504.345	[M-H]-	2	120211-98-5	-	41994.9	138970	3430.41	3430.41	3430.41	17152	3430.41	683335	-
mws0917	3,7-Di-O-methylquercetin	Flavonoids	Flavonols	C17H14O7	329.07	314.04	330.074	[M-H]-	2	2068-02-2	C01265	885.887	138738	4429.44	885.887	550113	885.887	86659.2	885.887	ko00944,ko01110
WaTKp07197	3-Methyl-6-prop-1-en-2-ylcyclohex-3-en-1-ol	Terpenoids	Monoterpenoids	C10H16O	153.13	107.08	152.12	[M+H]+	2	20019-62-9	-	298539	138649	12008.4	12008.4	12008.4	12008.4	107550	12008.4	-
pme2755	N-Acetyl-D-glucosamine	Others	Saccharides	C8H15NO6	222.1	138.05	221.09	[M+H]+	3	7512-17-6	C00140	24078.7	138445	159454	4815.74	139497	31984.2	256907	139349	ko00520,ko01100,ko01250,ko02010
pmb0608	Chrysoeriol-7-O-(6''-malonyl)glucoside	Flavonoids	Flavones	C25H24O14	549.12	301.07	548.117	[M+H]+	1	-	-	3571.02	137553	17855.1	9.3331e+06	579378	22790.6	50168.8	122048	-
Sasp011349	orthosiphonoic acid*	Terpenoids	Triterpene	C30H48O4	473.36	409.35	472.355	[M+H]+	1	-	-	50945.2	137200	4064.68	4064.68	24796	49167.9	20323.4	512876	-
Ymjm000091	Viburnol H	Terpenoids	Triterpene	C30H48O5	487.34	469.33	488.35	[M-H]-	2	-	-	181700	137062	5235.74	5235.74	64857.6	335770	26178.7	2.02417e+06	-
NK10264324	Phloroglucinol	Others	Others	C6H6O3	127.04	81.03	126.032	[M+H]+	1	108-73-6	C02183	1.36808e+07	136496	21515.4	21515.4	107577	986172	1.88835e+06	130310	ko01100
Lmdp004892	Kaempferol-3-O-(6''-malonyl)galactoside*	Flavonoids	Flavonols	C24H22O14	535.11	287.05	534.101	[M+H]+	1	-	-	136447	136447	136447	9.56326e+06	136447	136447	682234	136447	-
MWS5231	Tridecanedioic acid	Lipids	Free fatty acids	C13H24O4	243.16	181.16	244.167	[M-H]-	3	505-52-2	-	93116.9	136172	41643.3	90666.5	81634.7	94435.9	88086.2	102005	-
Lacp001431	N-(3-hydroxy-4-methoxyphenethyl)-4-hydroxybutanamide	Alkaloids	Alkaloids	C14H21NO4	268.15	136.06	267.147	[M+H]+	2	-	-	1.6116e+06	135323	7.95476e+06	2.37439e+06	3.19104e+06	45379.3	397471	442640	-
Wcjp001256	9-Alpha-Ribofuranosyladenine*	Nucleotides and derivatives	Nucleotides and derivatives	C10H13N5O4	268.1	136.06	267.097	[M+H]+	1	-	-	1.6116e+06	135323	7.95476e+06	2.37439e+06	3.19104e+06	45379.3	397471	442640	-
Zmsp001773	9-Arabinosyladenine*	Nucleotides and derivatives	Nucleotides and derivatives	C10H13N5O4	268.11	136.07	267.097	[M+H]+	1	-	-	1.6116e+06	135323	7.95476e+06	2.37439e+06	3.19104e+06	45379.3	397471	442640	-
Lmbp000728	(S)-2-Phenyloxirane	Others	Others	C8H8O	121.06	77.04	120.058	[M+H]+	3	20780-54-5	C20782	135213	135213	135213	135213	3.89952e+06	676067	1.02702e+07	2.19341e+06	ko01100
Sasn006410	2-hydroxynonanoic acid	Lipids	Free fatty acids	C9H18O3	173.12	127.11	174.126	[M-H]-	2	-	-	121949	134858	3344.37	226544	101910	16721.9	61317	27365.2	-
Qmqp102523	Pechueloic acid*	Terpenoids	Sesquiterpenoids	C15H20O3	249.15	175.11	248.141	[M+H]+	1	115473-63-7	-	39603.4	134262	4432.56	22162.8	150607	3.38541e+06	207427	94069.3	-
Lssp210412	Cuscohygrine	Alkaloids	Pyrrole alkaloids	C13H24N2O	225.2	100.11	224.189	[M+H]+	1	454-14-8	C06521	133213	133743	192878	232479	107916	151142	149373	103143	ko00960,ko01110
Wbmn010123	Cannabifolin F	Terpenoids	Triterpene	C30H48O5	487.34	469.33	488.35	[M-H]-	2	-	-	159206	133549	6637.04	6637.04	71288.9	341482	33185.2	1.46709e+06	-
Lwmp121427	Oxycurcumenol Epoxide	Terpenoids	Sesquiterpenoids	C15H22O3	251.16	145.1	250.157	[M+H]+	3	-	-	17362.8	133451	17362.8	17362.8	17362.8	380891	86814.2	172324	-
Qmdp112514	Isolophanthin A	Terpenoids	Ditepenoids	C20H30O2	303.23	95.09	302.225	[M+H]+	2	-	-	127324	132765	74209.8	158597	92803.5	341057	81608.8	100058	-
Zbnn010068	Physcion	Quinones	Anthraquinone	C16H12O5	283.06	240.04	284.068	[M-H]-	3	521-61-9	C17045	13562.7	132377	2712.54	2712.54	2712.54	2712.54	2712.54	2712.54	-
pmb0464	L-Aspartic acid-O-diglucoside	Amino acids and derivatives	Amino acids and derivatives	C16H27NO14	458.15	116.03	457.143	[M+H]+	3	-	-	13095	131655	6.17821e+06	3.97069e+07	92788.1	4.13957e+06	590240	65474.8	-
pmd0160	LysoPE 16:0(2n isomer)	Lipids	LPE	C21H44NO7P	454.29	313.27	453.286	[M+H]+	3	-	-	55658.8	131286	1.14329e+06	1.24088e+07	2.55136e+06	3.42369e+06	2.42369e+06	553006	-
mws0126	LysoPC 18:0	Lipids	LPC	C26H54NO7P	524.37	184.07	523.364	[M+H]+	1	19420-57-6	-	153719	130932	116968	3.28748e+06	1.36241e+06	1.11847e+06	2.22406e+06	2.46061e+06	-
pme0264	Thymidine	Nucleotides and derivatives	Nucleotides and derivatives	C10H14N2O5	243.1	127.05	242.09	[M+H]+	2	50-89-5	C00214	388441	130702	930305	139023	129251	684512	422119	46718.5	ko00240,ko01100,ko01232
pme0230	Adenosine*	Nucleotides and derivatives	Nucleotides and derivatives	C10H13N5O4	268.1	136.06	267.097	[M+H]+	1	58-61-7	C00212	1.40152e+06	130104	7.30777e+06	2.08755e+06	2.14313e+06	34359	344440	369371	ko00230,ko01100,ko01232,ko02010
Hmln000873	2-O-Galloyl-D-glucose	Phenolic acids	Phenolic acids	C13H16O10	331.07	169.01	332.074	[M-H]-	2	-	-	1.86716e+06	128587	128587	128587	128587	128587	2.17515e+06	128587	-
pmf0443	Parthenolide	Terpenoids	Sesquiterpenoids	C15H20O3	249.15	185.12	248.141	[M+H]+	1	20554-84-1	C07609	42855.5	128471	3478.62	17393.1	268732	3.41933e+06	341465	194667	-
Wacyp04942	2,7-Dimethyl-2,4-Octadiene-1,8-Diol 8-O-B-D-Glucopyranoside	Terpenoids	Monoterpenoids	C16H28O7	350.22	153.13	332.183	[M+NH4]+	1	-	-	704694	128438	9701.43	9701.43	140777	9701.43	1.94269e+06	48507.1	-
Lmbn005487	12,13-DHOME; (9Z)-12,13-Dihydroxyoctadec-9-enoic acid	Lipids	Free fatty acids	C18H34O4	313.24	251.24	314.246	[M-H]-	1	263399-35-5	C14829	20674	128336	85359.2	416566	446007	65650.7	232057	206669	ko00591
MWStz165	Sophoranol	Alkaloids	Quinorisidine alkaloids	C15H24N2O2	265.19	247.18	264.184	[M+H]+	3	3411-37-8	C17069	552774	128087	64918.5	12983.7	12983.7	12983.7	12983.7	12983.7	-
mws0051	Acacetin	Flavonoids	Flavones	C16H12O5	285.08	242.05	284.068	[M+H]+	1	480-44-4	C01470	728510	127718	6012.48	6012.48	1.41548e+06	182720	30062.4	5.64556e+06	ko00944
mws1172	Trifolirhizin (Maackiain-3-O-glucoside)	Flavonoids	Isoflavones	C22H22O10	445.11	283.06	446.121	[M-H]-	3	6807-83-6	C10538	4562.43	127517	4562.43	109260	4562.43	4562.43	4562.43	4562.43	ko00943
Wbmp003419	Dihydrovomifoliol-O-β-D-glucoside	Terpenoids	Sesquiterpenoids	C19H32O8	389.22	209.15	388.21	[M+H]+	3	-	-	23843.9	127357	4595.91	46750.7	4595.91	22979.6	134487	149748	-
mws1565	Geniposide	Terpenoids	Monoterpenoids	C17H24O10	389.14	209.08	388.137	[M+H]+	3	24512-63-8	C09781	23843.9	127357	4595.91	46750.7	4595.91	22979.6	134487	149748	-
pmf0297	1-Eicosanol	Lipids	Free fatty acids	C20H42O	297.32	183.21	298.324	[M-H]-	3	629-96-9	-	36269.2	126993	175136	240564	93056.9	130712	139846	32851.3	-
Lcfp121091	Cyclo(VVFF)	Others	Cyclonic peptide	C28H36N4O4	493.28	247.15	492.274	[M+H]+	3	24181-12-2	-	38415.9	125948	5480.04	27400.2	494268	107779	97827	30528.7	-
pmb0876	LysoPE 16:0	Lipids	LPE	C21H44NO7P	454.29	313.27	453.286	[M+H]+	1	53862-35-4	-	52684.3	124346	941255	1.07472e+07	2.08801e+06	3.20575e+06	1.79376e+06	497750	-
Safn003220	Sachaloside VII	Others	Others	C16H30O8	409.21	349.19	350.194	[M+CH3COOH-H]-	3	-	-	2753.13	122634	2753.13	2753.13	966346	13765.6	135620	129418	-
Lhdp102528	3-Oxo-19-hydroxyurs-12-en-28-oic acid (Pomonic acid)	Terpenoids	Triterpene	C30H46O4	471.35	205.16	470.34	[M+H]+	2	13849-90-6	-	196434	121765	5483.82	5483.82	83266.4	343634	27419.1	2.16649e+06	-
Zmyn000108	D-Saccharic acid	Others	Saccharides	C6H10O8	209.03	85.03	210.038	[M-H]-	1	87-73-0	C00818	426096	119910	1.45721e+06	293384	220897	156038	1.71939e+06	530058	ko00053,ko01100
Zbsn012366	Oxyallobetulin*	Terpenoids	Triterpene	C30H48O3	455.35	455.35	456.36	[M-H]-	1	-	-	486862	119620	23923.9	23923.9	203955	321910	205080	947265	-
Smbp006069	5,7-Dimethoxy-8-hydroxycoumarin; Leptodactylone	Lignans and Coumarins	Coumarins	C11H10O5	223.06	190.03	222.053	[M+H]+	3	61899-44-3	C09271	2315.66	119493	2315.66	2315.66	2315.66	2315.66	2315.66	12688.6	-
Wcfp002357	N6-Threonylcarbamoyladenosine	Nucleotides and derivatives	Nucleotides and derivatives	C15H20N6O8	413.14	162.04	412.134	[M+H]+	3	24719-82-2	-	77004.7	119469	549070	372003	850336	164624	174859	428528	-
pmb3041	Tricin-7-O-saccharic acid	Flavonoids	Flavones	C23H22O14	521.09	329.2	522.101	[M-H]-	3	-	-	631155	117923	37577.8	371272	230819	7515.57	203187	7515.57	-
pmb0865	LysoPC 18:3(2n isomer)	Lipids	LPC	C26H48NO7P	518.32	184.07	517.317	[M+H]+	1	-	-	5.54326e+06	117181	203080	1.91565e+07	6.39285e+06	2.2037e+06	2.8712e+06	3.98134e+06	-
ML10179289	2-Phenylethanol	Others	Alcohol compounds	C8H10O	105.07	77.04	122.073	[M-H2O+H]+	2	60-12-8	C05853	116994	116994	584971	116994	1.40401e+06	1.42267e+06	1.47546e+07	116994	ko00360
MWStz671	Flavone	Flavonoids	Flavones	C15H10O2	223.08	121.03	222.068	[M+H]+	2	525-82-6	C10043	93489.9	116672	159838	131314	410323	146755	162603	119826	-
pmb1754	O-Phosphocholine	Alkaloids	Alkaloids	C5H15NO4P+	184.07	125	184.073	[M]+	3	107-73-3	C00588	128272	116503	103985	103381	153412	145610	107358	91459.2	ko00564,ko01100
MWStz373	Gardoside	Terpenoids	Monoterpenoids	C16H22O10	373.11	193.05	374.121	[M-H]-	2	54835-76-6	C16963	2649.25	116420	745197	2649.25	866749	13246.3	30501.5	80244.8	-
WaYn002313	Homosyringic Acid 4'-O-Glucoside	Phenolic acids	Phenolic acids	C16H22O10	373.11	193.05	374.121	[M-H]-	2	-	-	2649.25	116420	745197	2649.25	866749	13246.3	30501.5	80244.8	-
MWS1983	Maltitol	Others	Saccharides	C12H24O11	343.12	89.03	344.132	[M-H]-	3	585-88-6	-	50355.6	116299	40822.1	105939	57570.6	32007.3	31014.4	40750.3	-
Wadn005193	Salvianic acid B	Phenolic acids	Phenolic acids	C18H16O8	359.08	197.05	360.085	[M-H]-	1	115939-25-8	-	1.31381e+07	116151	8090.22	1618.04	116993	2.13065e+06	138517	5.50894e+07	-
MWSHC2067	Protocatechualdehyde	Others	Aldehyde compounds	C7H6O3	139.04	65.04	138.032	[M+H]+	3	139-85-5	C16700	433937	116076	10452.9	52264.5	303363	74992.3	577073	4.47266e+06	ko00950
Lmjp004816	Loliolide*	Terpenoids	Monoterpenoids	C11H16O3	197.12	133.1	196.11	[M+H]+	1	5989-02-6	-	2.36495e+06	114525	22905	22905	3.12168e+06	114800	9.34816e+06	4.11598e+06	-
pme3437	Eudesmic acid (3,4,5-trimethoxybenzoic acid)	Phenolic acids	Phenolic acids	C10H12O5	213.08	154.06	212.069	[M+H]+	3	118-41-2	-	74539	114245	4360.49	4360.49	4360.49	26949.8	62592.3	61538.4	-
pmb0764	4-Methyl-5-thiazoleethanol	Others	Others	C6H9NOS	144.05	113.03	143.041	[M+H]+	3	137-00-8	C04294	1.16831e+06	113265	335709	237010	179854	374533	855006	234166	ko00730,ko01100,ko01240
Wagn012030	2-Palmitoyl-Sn-Glycerol 3-O-Diglucoside	Lipids	Glycerol ester	C31H58O14	653.38	397.14	654.383	[M-H]-	1	-	-	25499.4	113239	10748.8	139973	469133	5490.5	238263	51118.4	-
MWSmce324	Psoralen*	Lignans and Coumarins	Coumarins	C11H6O3	187.04	131.05	186.032	[M+H]+	3	66-97-7	C09305	54971.1	112826	64110.6	69179.4	34858	183173	221944	173354	ko00999,ko01110
Zmkn012864	5,19-Epoxycucurbita-6,23-diene-3,25-diol (Momordicoside I Aglycone)*	Terpenoids	Triterpene	C30H48O3	455.35	455.35	456.36	[M-H]-	1	81910-41-0	-	463551	112793	22558.7	22558.7	206737	306357	187798	1.11511e+06	-
Wcgn010096	2-ethenyl-7-hydroxy-2,4b,8,8-tetramethyl-4,4a,5,7,8a,9-hexahydro-1H-phenanthrene-3,6-dione	Terpenoids	Ditepenoids	C20H28O3	315.19	141.13	316.204	[M-H]-	3	-	-	21725.7	112074	4816.28	66679.3	85888.6	33251.9	316356	61375.2	-
Lhhp102402	6-O-Acetyl-3-O-(4-O-malonyl)-xylosylcycloastragenol	Terpenoids	Triterpene Saponin	C40H62O13	751.42	437.19	750.419	[M+H]+	3	-	-	136832	111582	9546.3	640035	66973.2	25959.9	169334	5370	-
pme2268	Trigonelline	Alkaloids	Pyridine alkaloids	C7H7NO2	138.06	94.07	137.048	[M+H]+	1	535-83-1	C01004	6.3304e+06	111365	57192.7	1.9475e+07	2.74933e+06	66126.6	6.52109e+06	133948	ko00960
pme1738	3-Carbamyl-1-methylpyridinium;(1-Methylnicotinamide)	Alkaloids	Pyridine alkaloids	C7H9N2O	138.08	94.07	137.071	[M+H]+	3	1005-24-9	C02918	6.3304e+06	111365	57192.7	1.9475e+07	2.74933e+06	66126.6	6.52109e+06	133948	ko00760,ko01100
Sadp004383	2-((7-hydroxy-3,8-dimethyl-4-vinyl-9,10-dihydrophenanthren-2-yl)oxy)-6-(hydroxymethyl)tetrahydro-2H-pyran-3,4,5-triol	Terpenoids	Ditepenoids	C24H28O7	429.19	267.14	428.183	[M+H]+	3	-	-	5420.35	111220	5420.35	5420.35	5420.35	27101.7	5420.35	5420.35	-
pmp001284	Monopalmitin*	Lipids	Glycerol ester	C19H38O4	331.28	313.27	330.277	[M+H]+	1	542-44-9	-	121931	110939	93262.9	108757	89841.3	115598	100989	90788.2	-
Zmjp000966	Vidarabine	Nucleotides and derivatives	Nucleotides and derivatives	C10H13N5O4	268.11	136.06	267.097	[M+H]+	1	5536-17-4	-	1.17537e+06	110309	7.38628e+06	2.17284e+06	2.26692e+06	34864.6	279549	347899	-
mws1316	Hydroxygenkwanin	Flavonoids	Flavones	C16H12O6	301.07	258.05	300.063	[M+H]+	2	20243-59-8	-	515187	110029	10062.7	14076.9	2012.54	364271	42013.7	8.82067e+06	-
Wasdn02728	Strophanthobiose	Others	Others	C13H24O9	323.14	59.01	324.142	[M-H]-	3	7724-04-1	-	103851	109905	12747.6	12747.6	222795	134544	12747.6	12747.6	-
HX1197	Pseudopurpurin	Quinones	Quinones	C15H8O7	301.03	273.04	300.027	[M+H]+	3	-	-	21979.9	109900	21979.9	21979.9	2.81349e+06	201463	240433	482383	-
Wasdp08957	Jasmolone	Others	Ketone compounds	C11H16O2	181.12	135.12	180.115	[M+H]+	1	22054-39-3	-	120575	109422	55653.3	52985	2.34608e+06	57115.9	6.16819e+06	1.5761e+06	-
Wayn000884	Citric acid glucoside	Organic acids	Organic acids	C12H18O12	353.07	111	354.08	[M-H]-	1	-	-	6.73976e+06	108853	150489	132153	14174.6	795268	292149	50103.3	-
Wbmn010483	Cannabifolin D	Terpenoids	Triterpene	C30H46O5	485.33	485.33	486.334	[M-H]-	3	-	-	300293	108728	9918.03	9918.03	9918.03	314034	49590.2	7.92744e+06	-
Waptp08627	13,16-Docosadienamide	Lipids	Free fatty acids	C22H41NO	336.33	69.07	335.319	[M+H]+	1	-	-	22671.1	108144	37726.5	43450.7	142890	15842.3	92895.4	65719	-
Lazn005262	Erythro-Guaiacylglycerol-β-Sinapyl Ether	Lignans and Coumarins	Lignans	C21H26O8	405.15	165.06	406.163	[M-H]-	3	877875-96-2	-	2087.26	108009	2087.26	10436.3	21508.2	18291.8	67322.1	27220.7	-
pmb2507	2-Deoxyribose-1-phosphate*	Nucleotides and derivatives	Nucleotides and derivatives	C5H11O7P	213.02	96.97	214.024	[M-H]-	3	17210-42-3	C00672	132973	107419	677228	301942	1.68906e+06	878676	1.18467e+06	355503	ko00030,ko00240,ko01100
Zmdp008296	6-prenylapigenin	Flavonoids	Flavones	C20H18O5	339.12	283.06	338.115	[M+H]+	3	68097-13-2	-	1285.32	107373	1285.32	1285.32	1285.32	1285.32	1285.32	1285.32	-
Lmdp003994	6,4'-Dimethoxyisoflavone-7-O-glucoside (Wistin)	Flavonoids	Isoflavones	C23H24O10	461.14	299.09	460.137	[M+H]+	3	19046-26-5	-	212139	106997	6897.98	1.32738e+06	31422.8	1379.6	1379.6	1379.6	-
Wagp007602	Demethoxysudachitin*	Flavonoids	Flavones	C17H14O7	331.08	316.09	330.074	[M+H]+	1	4323-80-2	-	2.09847e+06	106770	24829.2	15239	3047.8	1.2893e+06	3047.8	1.51638e+07	-
Smmp009889	Rosmanol	Terpenoids	Ditepenoids	C20H26O5	347.18	301.18	346.178	[M+H]+	3	80225-53-2	-	543547	106009	13527.7	13527.7	2.19481e+07	67638.3	13527.7	13527.7	-
pmb0854	LysoPC 18:3	Lipids	LPC	C26H48NO7P	518.32	184.07	517.317	[M+H]+	2	-	-	5.3336e+06	105782	156504	1.98046e+07	5.69711e+06	2.09979e+06	3.08518e+06	4.63994e+06	-
Lmhn009027	9-Hexanoyl-3-(2-hydroxypropyl)-6a-methyl-9,9a-dihydro-6H-furo[2,3-h]isochromene-6,8(6aH)-dione	Others	Others	C21H26O6	373.17	329.18	374.173	[M-H]-	2	-	-	45572.1	105438	2801.15	2801.15	14005.8	2801.15	2801.15	34819.3	-
Lsjp211201	3S-3-hydroxy-β-damascon	Terpenoids	Monoterpenoids	C13H20O2	209.15	137.1	208.146	[M+H]+	3	-	-	3776.28	105250	18881.4	3776.28	3776.28	3776.28	52769.9	3776.28	-
Wcdp009528	2-oxononadecanoic acid	Lipids	Free fatty acids	C19H36O3	313.27	57.07	312.266	[M+H]+	2	-	-	2312.98	105026	2312.98	51515.1	125614	11564.9	70283.3	2312.98	-
Lmhn011365	Morolic acid*	Terpenoids	Triterpene	C30H48O3	455.35	455.35	456.36	[M-H]-	1	559-68-2	-	428581	104986	20997.1	20997.1	202967	289796	174661	912479	-
Zmzp006879	Artemicapin A	Lignans and Coumarins	Coumarins	C12H10O6	251.05	193.01	250.048	[M+H]+	2	-	-	12135.5	104907	1585.38	10685.7	1585.38	1585.38	1585.38	10012.4	-
Walbn00444	6''-Carboxyraffinose	Others	Saccharides	C18H30O17	517.14	175.02	518.148	[M-H]-	1	104880-42-4	-	40252.8	104323	9.74669e+06	3.03439e+06	58831.3	25777.9	23782.8	27499.6	-
pmp000200	Soyasaponin βe*	Terpenoids	Triterpene Saponin	C48H76O18	941.51	439.35	940.503	[M+H]+	1	-	-	109626	104166	3235.3	1.83092e+06	3235.3	3235.3	16176.5	3235.3	-
Lmqn004838	3-O-Methylellagic acid	Tannins	Tannin	C15H8O8	315.01	299.99	316.022	[M-H]-	1	-	-	1.54486e+06	103781	103781	103781	103781	103781	1.72486e+06	103781	-
MWSslk133	1,14-Tetradecanedioic Acid	Lipids	Free fatty acids	C14H26O4	257.18	195.18	258.183	[M-H]-	3	821-38-5	-	58854.2	103708	30209.6	63623.1	69136.4	110421	90202.6	75570	-
Lmqn000432	1-(sn-Glycero-3-phospho)-1D-myo-inositol	Others	Saccharides	C9H19O11P	333.06	333.06	334.067	[M-H]-	2	-	-	68665	103685	85341	79878.8	62614.4	34410.3	238531	46787.3	-
Wasyqp1765	Styrylamine	Alkaloids	Alkaloids	C8H9N	120.08	77.04	119.073	[M+H]+	1	83148-11-2	-	283048	103095	4.13304e+07	1.37913e+07	2.57845e+07	2.84929e+07	1.17921e+07	1.16894e+06	-
MWS201403	Lys-Ala	Amino acids and derivatives	Amino acids and derivatives	C9H19N3O3	218.15	84.08	217.143	[M+H]+	3	17043-71-9	-	236172	102918	359294	330017	219989	593564	206706	195600	-
mws1668	Angelicin*	Lignans and Coumarins	Coumarins	C11H6O3	187.04	131.05	186.032	[M+H]+	3	523-50-2	C09060	76690.5	102262	56310.4	54984.4	36962.8	123519	171943	162295	ko00999,ko01110
pme0008	L-Citrulline	Amino acids and derivatives	Amino acids and derivatives	C6H13N3O3	176.1	113.07	175.096	[M+H]+	3	372-75-8	C00327	10115	101865	913041	593821	10115	1.4747e+06	50574.8	299406	ko00220,ko01100,ko01110,ko01230
zjzp121608	10Hβ-9-oxoageraphorone	Terpenoids	Sesquiterpenoids	C15H22O2	235.17	159.12	234.162	[M+H]+	1	-	-	74543.7	101813	23571.3	26097.6	36636.8	2.72253e+06	114935	39735.5	-
MWS4295	DL-2-hydroxystearic acid*	Lipids	Free fatty acids	C18H36O3	299.26	253.25	300.266	[M-H]-	1	629-22-1	-	3497.33	101461	11685.7	6868.87	13577.5	30475.5	84568	21329.3	-
Smgp005565	Cinchonain Ia*	Flavonoids	Flavanols	C24H20O9	453.11	343.08	452.111	[M+H]+	3	85022-69-1	-	121221	101181	170798	129292	111270	252008	257519	189571	-
Lmzp003012	3-Hydroxy-4',5,7-Trimethoxyflavanone	Flavonoids	Flavanonols	C18H18O6	331.12	161.06	330.11	[M+H]+	3	76792-94-4	-	46246.9	101083	3334.32	17652.6	49303.5	16671.6	78035.8	3334.32	-
MWStz135	Pseudotropine	Alkaloids	Tropan alkaloids	C8H15NO	142.12	96.09	141.115	[M+H]+	3	135-97-7	C02066	144155	100908	58028	86087.7	84828	63932.7	112461	102651	ko00960,ko01110
MWSmce056	DL-Tryptophan	Amino acids and derivatives	Amino acids and derivatives	C11H12N2O2	205.09	146.06	204.09	[M+H]+	1	54-12-6	C00806	20169.6	100848	1.74631e+07	1.70001e+07	2.51609e+07	1.50608e+07	4.1457e+06	1.85206e+06	-
YC512113	Cotinine-glucoside	Alkaloids	Pyridine alkaloids	C16H22N2O6	339.16	177.1	338.148	[M+H]+	2	-	-	13606.9	100761	13606.9	1.54337e+06	13606.9	68034.4	13606.9	13606.9	-
pme2617	L-Methionine Sulfoxide	Amino acids and derivatives	Amino acids and derivatives	C5H11NO3S	166.05	102.06	165.046	[M+H]+	3	3226-65-1	C02989	94708.7	100592	75467.1	96705.9	116335	72448.1	74182	71000.6	ko00270,ko01100
mws1383	Lumichrome	Alkaloids	Alkaloids	C12H10N4O2	243.09	145.08	242.08	[M+H]+	3	1086-80-2	C01727	86328	100122	168945	131101	90824.8	108299	174584	64312.6	ko00740
Lmlp007315	Lobetyol	Others	Others	C14H18O3	235.13	171.11	234.126	[M+H]+	1	136171-87-4	-	77118.8	98543.1	4563.25	23113.7	73628.4	3.80865e+06	71598.8	22816.2	-
mws0341	2-Hydroxyisocaproic acid	Organic acids	Organic acids	C6H12O3	131.07	85.07	132.079	[M-H]-	3	20312-37-2	C03264	1.14285e+06	98508.8	187038	1.60139e+06	455020	2.5653e+06	315655	640110	-
Zjmp102713	2,3-Dihydroxylup-20(29)-en-28-oic acid*	Terpenoids	Triterpene	C30H46O4	471.34	201.16	470.34	[M+H]+	1	-	-	175643	98369.8	4326.59	4326.59	92811.3	250403	21633	1.8021e+06	-
Lmmp008478	Soyasapogenol E-3-O-rhamnosyl(1,2)glucosyl(1,2)glucuronide*	Terpenoids	Triterpene Saponin	C48H76O18	941.51	439.36	940.503	[M+H]+	1	-	-	100475	98115.7	1406.49	1.56551e+06	1406.49	1406.49	24624.1	7032.45	-
Lamp008861	Astraolesaponin A*	Terpenoids	Triterpene Saponin	C48H76O18	941.511	439.357	940.503	[M+H]+	1	-	-	100475	98115.7	1406.49	1.56551e+06	1406.49	1406.49	24624.1	7032.45	-
mws2212	Caffeic acid	Phenolic acids	Phenolic acids	C9H8O4	179.03	135.05	180.042	[M-H]-	2	331-39-5	C01197	1.09597e+06	97902	30981.4	1.30594e+06	1.3174e+06	1.87464e+06	2.85337e+07	3.18978e+07	ko00940,ko01100,ko01110
pmc0281	Ribosyladenosine	Nucleotides and derivatives	Nucleotides and derivatives	C15H21N5O8	400.15	136.06	399.139	[M+H]+	3	-	-	98395.7	97699.4	600402	120778	133301	49170.2	241523	111132	-
mws0250	L-Tyrosine*	Amino acids and derivatives	Amino acids and derivatives	C9H11NO3	182.08	136.08	181.074	[M+H]+	1	60-18-4	C00082	19503.6	97517.9	2.13434e+07	6.79236e+06	6.15207e+06	6.79791e+06	4.06099e+06	752225	ko00130,ko00261,ko00350,ko00360,ko00400,ko00460,ko00730,ko00940,ko00950,ko00965,ko00966,ko00970,ko00999,ko01100,ko01110,ko01210,ko01230,ko01240
MWSHY0047	5,7,4'-Trimethoxyflavone	Flavonoids	Flavones	C18H16O5	313.11	269.08	312.1	[M+H]+	3	5631-70-9	-	6001.53	96894.6	6001.53	6001.53	6001.53	6001.53	6001.53	412530	-
pme1119	Inosine	Nucleotides and derivatives	Nucleotides and derivatives	C10H12N4O5	269.09	137.05	268.081	[M+H]+	3	58-63-9	C00294	200220	96640	1.64383e+06	205587	312764	43517.8	119072	125505	ko00230,ko01100,ko01232,ko02010
pmp000194	6''-O-Malonylgenistin	Flavonoids	Isoflavones	C24H22O13	519.11	271.06	518.106	[M+H]+	3	51011-05-3	C16192	1714.52	96413.6	8572.58	3.59334e+06	1714.52	1714.52	19146.5	1714.52	ko00943
MWS20147	Luteolin-3'-O-glucoside	Flavonoids	Flavones	C21H20O11	449.11	287.06	448.101	[M+H]+	3	5154-41-6	-	754482	95875.5	1.68158e+06	671182	6.74404e+06	1.38442e+06	5.69339e+07	1.71641e+07	-
pme2165	Orotic acid (Vitamin B13)	Others	Vitamin	C5H4N2O4	155.01	111.02	156.017	[M-H]-	3	65-86-1	C00295	1.20367e+07	95350.2	89051.9	128861	8.25623e+06	108107	135597	146013	ko00240,ko01100,ko01240
mws0061	Quercetin-3-O-galactoside (Hyperin)	Flavonoids	Flavonols	C21H20O12	463.09	300.03	464.096	[M-H]-	1	482-36-0	C10073	122461	94714.2	693151	18962	1.14698e+07	1.05474e+06	3.58752e+06	3.07436e+06	-
pme3154	Mevalonic acid	Organic acids	Organic acids	C6H12O4	147.07	59.01	148.074	[M-H]-	3	150-97-0	C00418	1.91233e+06	94667.9	58332.9	39646	146335	1.39308e+06	256353	129291	ko00900,ko01100,ko01110
pmb0374	2-Aminopurine	Nucleotides and derivatives	Nucleotides and derivatives	C5H5N5	136.06	119.04	135.054	[M+H]+	1	452-06-2	-	947872	94440.5	5.49912e+06	1.53235e+06	1.73011e+06	18888.1	18888.1	250740	-
Zbbp006589	Medicarpin-3-O-Glucoside; Medicocarpin	Flavonoids	Isoflavones	C22H24O9	433.15	271.09	432.142	[M+H]+	2	52766-70-8	C16223	856914	94129.2	94129.2	1.70711e+06	94129.2	94129.2	94129.2	94129.2	ko00943,ko01110
MWSHY0040	Oroxin A	Flavonoids	Flavones	C21H20O10	433.11	271.06	432.106	[M+H]+	2	57396-78-8	-	856914	94129.2	94129.2	1.70711e+06	94129.2	94129.2	94129.2	94129.2	-
Zbhp004510	Hesperetin-3'-O-glucoside	Flavonoids	Flavanones	C22H24O11	465.14	303.09	464.132	[M+H]+	3	-	-	988032	94091.2	1.79124e+06	18818.2	3.86378e+07	3.96895e+06	6.12492e+07	5.79491e+07	-
MWSslk002	Sophoricoside	Flavonoids	Isoflavones	C21H20O10	433.11	271.06	432.106	[M+H]+	3	152-95-4	-	579288	94019.7	94019.7	3.27778e+06	94019.7	94019.7	94019.7	94019.7	-
Zmhn000563	Syringic acid 4-O-rhamnoside	Phenolic acids	Phenolic acids	C15H20O9	343.1	197.05	344.111	[M-H]-	3	-	-	6485.17	93916.7	6485.17	6485.17	6485.17	324592	6485.17	63852.7	-
pme0278	L-Diaminopimelic acid	Amino acids and derivatives	Amino acids and derivatives	C7H14N2O4	191.1	128.07	190.095	[M+H]+	3	583-93-7	C00666	4951.64	93892.3	1.85355e+06	62585.7	227490	24758.2	93228.1	225573	ko00300,ko00470,ko01100,ko01110,ko01230
pme3827	3,4-Dihydroxy-L-phenylalanine (L-Dopa)	Amino acids and derivatives	Amino acids and derivatives	C9H11NO4	198.08	152.07	197.069	[M+H]+	2	59-92-7	C00355	551522	93349.5	113132	224020	268768	203181	266324	269691	ko00350,ko00950,ko00965,ko01100,ko01110
Zmyn005252	3-Hydroxy-palmitic acid methyl ester	Lipids	Free fatty acids	C17H34O3	285.24	239.24	286.251	[M-H]-	1	51883-36-4	C11849	3330.88	93235.3	4901.7	7565.47	11266.9	7082.38	18820.4	5780.84	-
Wbkn004126	Javanicolide C	Terpenoids	Ditepenoids	C26H36O11	523.22	361.16	524.226	[M-H]-	3	-	-	63778.2	92667.3	210174	5467.66	215734	27338.3	177221	5467.66	-
Wccp011838	Octadec-8-enamide	Alkaloids	Alkaloids	C18H35NO	282.28	69.07	281.272	[M+H]+	1	-	-	120381	92553.1	72902.1	85570.3	74988.6	43701.3	65469	49301.7	-
Walbp07873	12-Oxo phytodienoic acid	Lipids	Free fatty acids	C18H28O3	293.21	81.07	292.204	[M+H]+	1	67204-66-4	-	45856.9	92520.4	91367.8	191830	917766	9171.37	1.34397e+06	367941	-
pme3967	2-(Dimethylamino)guanosine*	Nucleotides and derivatives	Nucleotides and derivatives	C12H17N5O5	312.13	180.09	311.123	[M+H]+	2	2140-67-2	-	983031	92127.2	2.63121e+06	1.96075e+06	529371	2.13195e+06	798689	221906	-
MWStz054	2,4,6,6-Tetramethyl-3(6H)-pyridinone	Alkaloids	Pyridine alkaloids	C9H13NO	152.11	91.06	151.1	[M+H]+	3	203524-64-5	-	27146	91984.9	3746.8	3746.8	3746.8	3746.8	33161	3746.8	-
Zjmp102705	3,29-Dihydroxyolean-12-en-28-oic acid (Mesembryanthemoidigenic acid)*	Terpenoids	Triterpene	C30H48O4	473.36	409.35	472.355	[M+H]+	1	4871-87-8	-	52260.8	91944.6	4751.28	4751.28	23756.4	4751.28	27530.9	750091	-
Safn013373	2-methoxyhexadecanoic acid	Lipids	Free fatty acids	C17H34O3	285.24	239.24	286.251	[M-H]-	1	-	-	3157.58	91879.2	5005.08	9321.73	12224.7	8669.97	14391.7	6124.87	-
Lmxp006440	2-Palmitoylglycerol*	Lipids	Glycerol ester	C19H38O4	331.28	313.27	330.277	[M+H]+	1	23470-00-0	-	90081.6	90929.2	94507.7	116905	94955.1	65470.6	81250.4	109160	-
Wchn006138	4,9-Dihydroxy-17-methoxy-2-oxatricyclo[13.2.2.13,7]icoSa-1(17),3,5,7(20),15,18-hexaen-10-one	Others	Others	C20H22O5	341.14	311.09	342.147	[M-H]-	3	-	-	156767	90743	8189.77	8189.77	101564	40948.9	134842	101904	-
Lthp012101	3α-hydroxy-11αH-guaia-4(15),10(14)-dien-12,6α-olide*	Terpenoids	Sesquiterpenoids	C15H20O3	249.15	175.11	248.141	[M+H]+	1	-	-	18146.4	90732.1	18146.4	18146.4	198356	3.71838e+06	499679	218183	-
Zkep004268	5-Hydroxypyridine-2(1H)-one	Alkaloids	Pyridine alkaloids	C5H5NO2	112.05	95.02	111.032	[M+H]+	2	59273-17-5	C01059	555353	90521.9	2.20316e+06	545094	547643	2.23079e+06	979620	202198	ko00760,ko01100
pme2122	Histamine	Alkaloids	Alkaloids	C5H9N3	112.09	95.06	111.08	[M+H]+	3	51-45-6	C00388	555353	90521.9	2.20316e+06	545094	547643	2.23079e+06	979620	202198	ko00340,ko01100,ko01110
MWS20966	S-methyl-L-thiocitrulline	Amino acids and derivatives	Amino acids and derivatives	C7H15N3O2S	206.1	116.07	205.089	[M+H]+	3	209589-59-3	-	93665.4	90343.2	28200.5	126584	91252.5	65337.3	91556	51446.7	-
Zjrn080669	(PPD-2H)-Glc-Glc-malonyl	Terpenoids	Triterpene Saponin	C45H74O17	885.49	841.5	886.493	[M-H]-	1	-	-	418624	90014	2.08063e+07	63807.5	1087.53	1087.53	5437.64	1087.53	-
MWS3020	N-Acetylcadaverine	Alkaloids	Alkaloids	C7H16N2O	145.13	86.1	144.126	[M+H]+	3	32343-73-0	-	170702	89955	150431	163000	203654	140684	187790	152562	-
Walbp10476	trans-11-Icosenamide	Lipids	Free fatty acids	C20H39NO	310.31	69.07	309.303	[M+H]+	1	-	-	22989.9	89910.5	45056.9	78899.9	87330	99332.9	104602	85172.7	-
mws1686	Paeonol	Others	Ketone compounds	C9H10O3	167.07	121.07	166.063	[M+H]+	2	552-41-0	C10712	4837.05	89832.5	32782.7	4837.05	82500.4	24185.2	340153	275423	-
pmp001269	Hexadecyl ethanolamine	Alkaloids	Alkaloids	C18H39NO	286.31	268.3	285.303	[M+H]+	1	-	-	106563	89761.6	98632.8	62237.6	69192.4	111044	102020	133982	-
Lmjn008379	Chloranthalic acid	Terpenoids	Sesquiterpenoids	C15H22O4	265.14	221.15	266.152	[M-H]-	2	-	-	27271.2	89144.2	2736.38	2736.38	13681.9	1.29654e+06	38988.1	2736.38	-
Zmtn001464	4,8-Dihydroxyquinoline-2-carboxylic acid	Alkaloids	Quinoline alkaloids	C10H7NO4	204.03	160.04	205.037	[M-H]-	3	59-00-7	C02470	93407.6	88895.6	5049.98	25249.9	70792.3	34672.5	33961.5	361272	ko00380
Lamp006557	Isomucronulatol-7-O-malonyl glucoside	Flavonoids	Other Flavonoids	C26H30O13	551.18	167.07	550.168	[M+H]+	2	-	-	88853.8	88853.8	88853.8	6.80231e+06	88853.8	88853.8	88853.8	88853.8	-
MWSCX017	4-hydroxyphenyl acrylaldehyde	Others	Aldehyde compounds	C9H8O3	165.05	119.05	164.047	[M+H]+	3	-	-	407221	88752.2	221970	324891	799418	65244.6	2.14415e+06	846660	-
MWS1962	cis-Citral	Terpenoids	Monoterpenoids	C10H16O	153.13	83.05	152.12	[M+H]+	3	5392-40-5	C09847	245783	88585.5	131259	178782	203995	122139	158321	151113	ko01110
pme3083	2-(Formylamino)benzoic acid	Phenolic acids	Phenolic acids	C8H7NO3	164.04	120.05	165.043	[M-H]-	3	3342-77-6	C05653	618137	88377	100136	479453	798819	133860	1.34048e+06	201329	ko00380,ko01100
Zmhp006502	Kaempferide-3-O-(6''-malonyl)glucoside	Flavonoids	Flavonols	C25H24O14	549.12	301.07	548.117	[M+H]+	1	-	-	88371.4	88371.4	88371.4	2.99665e+06	1.20127e+06	88371.4	88371.4	88371.4	-
MWSslk120	N-Acetyl-DL-phenylalanine	Amino acids and derivatives	Amino acids and derivatives	C11H13NO3	208.1	120.08	207.089	[M+H]+	1	2901-75-9	-	2.20935e+06	87903.2	481570	2.07722e+06	1.33934e+06	1.23195e+06	591086	156680	-
Yajn003916	(1S,4aS,7aR)-7-(3-hydroxybutyl)-4-((((2R,3R,4S,5S,6R)-3,4,5-trihydroxy-6-(hydroxymethyl)tetrahydro-2H-pyran-2-yl)oxy)methyl)-1,4a,5,6,7,7a-hexahydrocyclopenta[c]pyran-1-yl acetate	Terpenoids	Monoterpenoids	C21H34O10	445.21	59.01	446.215	[M-H]-	3	-	-	196547	87303.2	493234	18094	1.27909e+06	51457.4	193399	617245	-
Zmjn014062	3-Hydroxydammara-21-oic acid 21,23-lactone*	Terpenoids	Triterpene	C30H48O3	455.35	455.35	456.36	[M-H]-	1	-	-	407648	85321.2	17064.2	17064.2	199398	231671	160975	668175	-
Zbdp006427	7,8-Dihydroxy-4'-methoxyisoflavone	Flavonoids	Other Flavonoids	C16H12O5	285.08	253.05	284.068	[M+H]+	2	-	-	8.58231e+06	85189.2	35656	2.72315e+07	7131.21	7131.21	7131.21	7131.21	-
Lamp005061	Odoratin 7-malonyl glucoside	Flavonoids	Isoflavones	C26H26O14	563.14	315.09	562.132	[M+H]+	3	-	-	85076.3	85076.3	85076.3	3.44314e+06	85076.3	85076.3	85076.3	85076.3	-
Lhnp111721	Dihydrozaluzanin C	Terpenoids	Sesquiterpenoids	C15H20O3	249.15	157.1	248.141	[M+H]+	2	-	-	227904	84848	16969.6	16969.6	16969.6	16969.6	668283	16969.6	-
pmn001691	9,12,13-Trihydroxy-10,15-octadecadienoic acid	Lipids	Free fatty acids	C18H32O5	327.22	291.2	328.225	[M-H]-	1	-	-	980599	84769.3	13144.1	770427	507632	65720.5	2.14888e+06	290338	-
MWS04559g	3-Hydroxy-L-phenylalanine*	Amino acids and derivatives	Amino acids and derivatives	C9H11NO3	182.08	136.08	181.074	[M+H]+	1	587-33-7	C20807	16889.1	84445.3	1.96017e+07	5.82214e+06	6.56664e+06	6.20914e+06	4.09171e+06	857441	-
Lmsn011830	2,19-Dihydroxy-3-oxours-12-en-28-oic acid	Terpenoids	Triterpene	C30H46O5	485.33	485.33	486.334	[M-H]-	2	176983-21-4	-	16794.1	83970.3	16794.1	146664	433754	276094	115356	7.42195e+06	-
Wbmp007855	Oxoflaccidin	Quinones	PhenAnthraquinones	C16H12O5	285.08	242.06	284.068	[M+H]+	2	-	-	93503.5	83636	5953.88	5953.88	169902	29769.4	5953.88	725498	-
Hmyn009418	Nootkatone-11,12-diol	Terpenoids	Sesquiterpenoids	C15H24O3	251.17	163.11	252.173	[M-H]-	3	-	-	4575.17	83599.8	4575.17	4575.17	27554	2.61696e+06	35401.4	22875.9	-
Lmhp009590	LysoPC 17:1	Lipids	LPC	C25H50NO7P	508.34	184.07	507.332	[M+H]+	1	-	-	91356.1	83290.3	70972.3	292319	70943.8	416075	122971	160945	-
Xmyp005654	Kaempferol-4'-O-glucoside	Flavonoids	Flavonols	C21H20O11	449.11	287.06	448.101	[M+H]+	1	52222-74-9	-	2.0156e+06	83108.9	16621.8	8.93683e+06	3.22092e+06	209519	1.03739e+07	1.07484e+07	-
Lcfp036464	Indoline	Alkaloids	Plumerane	C8H9N	120.08	103.05	119.073	[M+H]+	2	496-15-1	-	204760	82457.5	3.2619e+07	1.2554e+07	1.91721e+07	2.10014e+07	9.07186e+06	696979	-
Zmbp002461	3-(2'-Hydroxyl-phenyl)-4-(3H)-quinazolone	Alkaloids	Alkaloids	C15H10N2O3	267.08	249.07	266.069	[M+H]+	3	-	-	7062.41	82397.1	7062.41	7062.41	7062.41	356219	35312.1	7062.41	-
pmp000585	Apigenin-7-O-(6''-O-malonyl)glucoside	Flavonoids	Flavones	C24H22O13	519.11	271.06	518.106	[M+H]+	3	86546-87-4	C10020	16461.6	82308	16461.6	2.57711e+06	16461.6	16461.6	16461.6	16461.6	-
Smln006854	Xanthorin	Quinones	Anthraquinone	C16H12O6	299.05	284.03	300.063	[M-H]-	1	17526-15-7	-	310163	81846.3	13616.6	1.18801e+06	68083	663249	13616.6	3.91679e+06	-
Zahp007439	3,4-Methylenedioxycinnamaldehyde	Others	Aldehyde compounds	C10H8O3	177.05	149.02	176.047	[M+H]+	3	58095-77-5	-	75630.6	81829.2	86227.7	78019.5	77890.8	95844.6	163876	116885	-
Sayp006139	Neocaesalpin H	Terpenoids	Ditepenoids	C20H28O5	349.2	285.17	348.194	[M+H]+	2	-	-	10364.5	81816	10364.5	10364.5	10364.5	51822.4	10364.5	701578	-
Zmjp003597	Ampelopsisionoside	Terpenoids	Sesquiterpenoids	C19H32O8	389.21	191.15	388.21	[M+H]+	3	138665-44-8	-	9368.92	81711.3	9368.92	9368.92	46844.6	9368.92	121402	126252	-
Lmsp102909	Deoxysappanol	Others	Others	C19H30O7	371.21	133.1	370.199	[M+H]+	1	-	-	3244.76	81663.5	16223.8	3244.76	192634	3244.76	3244.76	3244.76	-
pme2125	Raffinose*	Others	Saccharides	C18H32O16	503.162	179.055	504.169	[M-H]-	1	512-69-6	C00492	229777	81532	53011.1	41226.9	104491	213421	62678.8	215010	ko00052,ko01100,ko02010
mws1589	D-Panose*	Others	Saccharides	C18H32O16	503.16	179.06	504.169	[M-H]-	1	33401-87-5	C00713	229777	81532	53011.1	41226.9	104491	213421	62678.8	215010	-
Lmjp002596	Quercetin-3-O-sambubioside*	Flavonoids	Flavonols	C26H28O16	597.14	303.05	596.138	[M+H]+	2	83048-35-5	C12637	807767	81522.7	3.03654e+07	35233.2	9.51997e+06	28982.1	1.2869e+06	922748	ko00944
mws0058	Diosmetin (5,7,3'-Trihydroxy-4'-methoxyflavone)*	Flavonoids	Flavones	C16H12O6	299.06	284.03	300.063	[M-H]-	1	520-34-3	C10038	967548	81461	4945.81	7.76195e+06	989.161	989.161	989.161	989.161	-
MWSmce446	Cimifugin-7-O-glucoside	Others	Chromone	C22H28O11	469.17	307.12	468.163	[M+H]+	3	80681-45-4	-	75860.6	81387.7	7320.88	759321	51248.5	7320.88	36604.4	7320.88	-
Lmtp008852	Rhamnazin (3,4',5-Trihydroxy-3',7-dimethoxyflavone)	Flavonoids	Flavonols	C17H14O7	331.08	167.03	330.074	[M+H]+	1	552-54-5	-	1.63728e+06	80915.4	24574.1	14995.8	1.08934e+07	196673	39305.8	609229	-
pmb2792	13-Hydroxy-6,9,11-octadecatrienoic acid	Lipids	Free fatty acids	C18H30O3	293.21	235.17	294.219	[M-H]-	2	74784-20-6	-	24796.8	80616.3	109692	1.75844e+06	3.83458e+06	128983	5.15634e+06	1.05445e+06	-
Lmzn006024	2-Aldehydo-A(1)-norlup-20(29)-en-27,28-dioic acid (Zizyberanal acid)	Terpenoids	Triterpene	C30H44O5	483.31	483.31	484.319	[M-H]-	1	1167421-91-1	-	80254.1	80254.1	80254.1	80254.1	80254.1	80254.1	80254.1	2.59763e+06	-
Cmpn007831	Arsanin	Terpenoids	Sesquiterpenoids	C15H22O4	265.14	221.15	266.152	[M-H]-	2	41135-04-0	-	44245	80048	4571.84	4571.84	22859.2	4.92493e+06	193447	87385.2	-
Zmjp011592	Kanerodione	Terpenoids	Triterpene	C30H46O3	455.35	437.34	454.345	[M+H]+	3	-	-	15984.5	79922.6	15984.5	15984.5	15984.5	15984.5	15984.5	541848	-
mws0267	DL-Glyceric Acid	Organic acids	Organic acids	C3H6O4	105.02	105.02	106.027	[M-H]-	2	473-81-4	C00258	586691	79519.8	122828	195233	125877	204947	190725	1.40561e+06	ko00030,ko00260,ko00561,ko00630,ko01100,ko01110,ko01200
Lajp005150	Murraol glucoside	Lignans and Coumarins	Coumarins	C21H26O9	423.17	243.1	422.157	[M+H]+	3	-	-	346556	79081.2	6.38577e+06	15816.2	15816.2	15816.2	15816.2	15816.2	-
Sasn010334	3,3,14,14-tetramethylhexadecanedioic acid	Lipids	Free fatty acids	C20H38O4	341.27	279.27	342.277	[M-H]-	1	87272-20-6	-	6494.87	79004.7	21291.8	125010	122857	12592.8	39611.3	60487.8	-
mws0467	3-(4-Hydroxyphenyl)-propionic acid*	Phenolic acids	Phenolic acids	C9H10O3	165.06	119.05	166.063	[M-H]-	3	501-97-3	C01744	806810	78642.7	17528.6	235130	215522	1.11795e+06	230142	56072.6	ko01100
Lmbn004240	9,10-Dihydroxy-12,13-epoxyoctadecanoic acid	Lipids	Free fatty acids	C18H34O5	329.23	199.13	330.241	[M-H]-	1	-	C14837	381983	78617.4	10198.8	1.76168e+06	241379	59270.9	210608	64532.6	ko00591
Lhhp102236	2,3,4-rimethoxy-5-1-propenyl)phenol	Others	Others	C12H16O4	225.11	151.07	224.105	[M+H]+	3	-	-	72479.7	78452.9	80253.9	115253	55905	34892.6	43126.6	89305.9	-
mws1033	Homoeriodictyol	Flavonoids	Flavanones	C16H14O6	303.09	153.02	302.079	[M+H]+	3	446-71-9	C09756	3959.09	78382.4	3959.09	39225.7	60828.2	19795.5	112504	51506.9	ko00941
pmb2319	LysoPC 15:0*	Lipids	LPC	C23H48NO7P	482.32	184.07	481.317	[M+H]+	1	108273-89-8	-	103143	78271.7	59164	1.09282e+06	141684	1.01858e+06	121250	91656.2	-
Lmhp001461	L-Prolyl-L-Leucine	Amino acids and derivatives	Amino acids and derivatives	C11H20N2O3	229.15	70.07	228.147	[M+H]+	1	52899-07-7	-	77510.6	77510.6	1.60797e+06	997435	387553	1.83939e+06	796501	77510.6	-
MWSslk039	Oridonin*	Terpenoids	Ditepenoids	C20H28O6	365.2	301.18	364.189	[M+H]+	2	28957-04-2	-	1330.38	77441.4	1330.38	1330.38	6651.91	26432.5	1330.38	430786	-
Lkmp122413	Hydroxysantamarin	Terpenoids	Sesquiterpenoids	C15H20O4	265.14	173.1	264.136	[M+H]+	1	-	-	3571.56	77415.6	3571.56	3571.56	17857.8	1.82243e+06	3571.56	3571.56	-
MWS201415	Pro-Asp	Amino acids and derivatives	Amino acids and derivatives	C9H14N2O5	231.1	70.07	230.09	[M+H]+	3	85227-98-1	-	146708	77217.6	281316	424384	116477	1.79806e+06	159240	54412.5	-
Laxp006965	Abrisaponin Ca	Terpenoids	Triterpene Saponin	C48H78O18	943.53	441.37	942.519	[M+H]+	1	-	-	440826	77153.2	1681.34	5.65881e+06	20815	8406.69	329554	59784	-
Sakn004146	Chiritoside B	Phenolic acids	Phenolic acids	C29H36O16	639.2	477.14	640.2	[M-H]-	3	-	-	14222.9	76796.2	2642.7	21827.3	335633	2642.7	13213.5	32030.2	-
Lmsn002247	1-O-Salicyloyl-β-D-glucose	Phenolic acids	Phenolic acids	C13H16O8	299.08	137.02	300.084	[M-H]-	1	60517-74-0	-	88432.2	76642.5	406429	3.23603e+06	3.87555e+06	121663	460306	2.52078e+06	-
Wasdn02417	3-hydroxybenzoyl-β-D-glucose	Phenolic acids	Phenolic acids	C13H16O8	299.08	137.02	300.084	[M-H]-	1	-	-	88432.2	76642.5	406429	3.23603e+06	3.87555e+06	121663	460306	2.52078e+06	-
Safn006331	9-(2,3-dihydroxypropoxy)-9-oxononanoic acid	Lipids	Free fatty acids	C12H22O6	261.13	125.1	262.142	[M-H]-	1	-	-	2.02796e+06	76416.4	39547.9	2.55451e+06	1.32923e+06	139975	500058	162670	-
Wbtp005759	1,2,5,7,8-pentahydroxy-3-methylanthracene-9,10-dione	Quinones	Quinones	C15H10O7	303.05	303.05	302.043	[M+H]+	2	-	-	1.02534e+06	75905	471044	75905	5.02397e+07	379525	1.73162e+07	2.70565e+06	-
Hmhp005160	Rehderianin I*	Flavonoids	Flavones	C17H14O7	331.07	316.05	330.074	[M+H]+	1	90965-30-3	-	2.42687e+06	75821.1	12209.4	2441.88	2441.88	1.30072e+06	2441.88	1.43179e+07	-
MWStz433	Iristectorigenin A*	Flavonoids	Isoflavones	C17H14O7	331.08	316.06	330.074	[M+H]+	1	39012-01-6	-	2.42687e+06	75821.1	12209.4	2441.88	2441.88	1.30072e+06	2441.88	1.43179e+07	-
Wbtn008012	2-hydroxy-8-methoxy-6-methyl-9-oxoxanthene-1-carboxylic acid*	Flavonoids	Other Flavonoids	C16H12O6	299.05	284.03	300.063	[M-H]-	2	-	-	1.01782e+06	75311	8091.36	7.89228e+06	8091.36	8091.36	40456.8	8091.36	-
Lmhn005110	Aracarpene 1*	Flavonoids	Isoflavones	C16H12O6	299.06	284.02	300.063	[M-H]-	2	1261245-78-6	-	1.01782e+06	75311	8091.36	7.89228e+06	8091.36	8091.36	40456.8	8091.36	-
Zbsn007741	Tectorigenin*	Flavonoids	Isoflavones	C16H12O6	299.06	284.03	300.063	[M-H]-	2	548-77-6	C10534	1.01782e+06	75311	8091.36	7.89228e+06	8091.36	8091.36	40456.8	8091.36	-
mws0396	Elaidic Acid*	Lipids	Free fatty acids	C18H34O2	281.25	281.25	282.256	[M-H]-	1	112-79-8	C01712	27336.8	75213.3	43538.5	131148	121731	86248.7	250847	89844.6	-
pme2529	1,5-Anhydro-D-glucitol	Others	Saccharides	C6H12O5	163.06	101.02	164.069	[M-H]-	3	154-58-5	C07326	104704	74967.3	63274.8	113393	33830	74759.2	140583	219460	-
Zbfn004495	3-O-(3,5-Dimethoxy-4-hydroxybenzoyl)-4-O-caffeoylquinic acid	Phenolic acids	Phenolic acids	C25H26O13	533.13	323.08	534.137	[M-H]-	2	-	-	8771.21	74223.1	1754.24	15666.4	407726	1754.24	1754.24	23812.4	-
MWS4414	trans-2-Butene-1,4-dicarboxylic Acid	Organic acids	Organic acids	C6H8O4	145.05	57.03	144.042	[M+H]+	2	4436-74-2	-	1.49148e+06	74219.2	74219.2	74219.2	74219.2	371096	74219.2	74219.2	-
mws0906	Coniferin	Others	Alcohol compounds	C16H22O8	341.12	179.07	342.132	[M-H]-	2	531-29-3	C00761	94299.2	73940.3	14788.1	14788.1	367028	169514	160598	2.21344e+06	ko00940,ko01110
Qmyp122015	Pterodnic acid*	Terpenoids	Sesquiterpenoids	C15H20O3	249.15	185.13	248.141	[M+H]+	2	-	-	89656.3	73685	14737	14737	77024	9.18585e+06	14737	14737	-
Hmfn000531	L-Ascorbic acid (Vitamin C)	Others	Vitamin	C6H8O6	175.02	87.01	176.032	[M-H]-	3	50-81-7	C00072	130585	73259.5	7505.61	7505.61	37528.1	50882.8	115292	100562	ko00053,ko00480,ko01100,ko01110,ko01240
Latp006670	Telekin*	Terpenoids	Sesquiterpenoids	C15H20O3	249.15	185.13	248.141	[M+H]+	2	6752-90-5	-	119387	73156.4	13098.1	13098.1	65490.5	9.75443e+06	13098.1	13098.1	-
Lhmp122202	stevenin	Lignans and Coumarins	Coumarins	C16H12O5	285.08	270.05	284.068	[M+H]+	1	36286-69-8	-	1.9874e+07	72965.9	130125	7.2214e+07	36057.1	3474.81	70603.4	17374	-
MWSmce031	Micheliolide*	Terpenoids	Sesquiterpenoids	C15H20O3	249.14	203.1	248.141	[M+H]+	3	68370-47-8	C09507	137784	72450.9	2056.71	10283.6	123551	1.78323e+06	123337	78994.1	-
pme1184	2'-Deoxyguanosine	Nucleotides and derivatives	Nucleotides and derivatives	C10H13N5O4	268.1	152.06	267.097	[M+H]+	3	961-07-9	C00330	65672.9	72243.8	4.05566e+06	545951	330401	3.49367e+06	1.18297e+06	55325	ko00230,ko01100,ko01232,ko02010
Hmcp009963	Candicine	Alkaloids	Alkaloids	C11H18NO+	180.14	123.07	180.138	[M]+	3	6656-13-9	C10575	55017	72214.7	20432.5	27408.8	26058.3	26754.7	41176.9	72945.4	-
Walbp00984	N-(1-Deoxy-1-fructosyl)isoleucine	Amino acids and derivatives	Amino acids and derivatives	C12H23NO7	294.15	86.1	293.147	[M+H]+	1	-	-	939118	71880.4	6.53781e+06	3.70147e+06	1.81877e+07	8.12233e+06	9.05667e+06	1.44742e+06	-
HX1191	3,4-Secodammara-4(28),20,24-trien-3,26-dioic acid	Terpenoids	Triterpene	C30H46O4	471.35	407.33	470.34	[M+H]+	1	-	-	141624	71810.7	4079.58	4079.58	38705.8	211755	20397.9	1.85801e+06	-
pmb1912	10-Formyltetrahydrofolic Acid	Alkaloids	Alkaloids	C20H23N7O7	474.17	327.12	473.166	[M+H]+	1	2800-34-2	C00234	36684.2	71766.1	1.67204e+06	493480	572878	102707	1.6255e+06	1.1946e+06	ko00670,ko00970,ko01100,ko01200,ko01240
Zmsp009398	2-hydroxy-3-{[(2r,3r,4s,5r,6r)-3,4,5-trihydroxy-6-({[(2s,3r,4s,5r,6r)-3,4,5-trihydroxy-6-(hydroxymethyl)oxan-2-yl]oxy}methyl)oxan-2-yl]oxy}propyl hexadecanoate	Others	Others	C31H58O14	655.38	313.27	654.383	[M+H]+	3	-	-	5387.2	71463.2	5387.2	55416.7	134651	5387.2	138291	26936	-
Walbn00368	[(2R,3R,4R)-3,4-Dihydroxy-2-pyrrolidinyl]methyl beta-D-glucopyranoside	Alkaloids	Pyrrole alkaloids	C11H21NO8	294.12	114.06	295.127	[M-H]-	2	406945-57-1	-	33206.4	71385.6	75017.8	318641	76326.2	844455	272295	183433	-
pme1598	Hesperetin-5-O-glucoside	Flavonoids	Flavanones	C22H24O11	463.12	301.07	464.132	[M-H]-	3	69651-80-5	-	174666	70174.5	863435	31373.6	6.73598e+06	1.03442e+06	4.12367e+06	2.05154e+06	-
mws0856	Quercetin-4'-O-glucoside (Spiraeoside)*	Flavonoids	Flavonols	C21H20O12	463.09	301.04	464.096	[M-H]-	1	20229-56-5	-	174666	70174.5	863435	31373.6	6.73598e+06	1.03442e+06	4.12367e+06	2.05154e+06	-
pmp000607	1-desmethylaurantio-obtusin-2-O-β-D-glucoside	Quinones	Anthraquinone	C22H22O12	479.12	317.06	478.111	[M+H]+	2	-	-	7463.77	69435.2	7463.77	7463.77	3.22126e+06	37318.8	7463.77	7463.77	-
Wasn000495	6-O-alpha-L-arabinopyranosyl-D-glucopyranose	Others	Saccharides	C11H20O10	311.1	89.02	312.106	[M-H]-	2	14116-69-9	C01625	123218	69188.5	8867.22	29255	38497.3	42091.6	18288.8	109674	-
Waptn06322	DGMG 18:2(2n isomer)	Lipids	Glycerol ester	C33H58O14	737.4	397.13	678.383	[M+CH3COO]-	1	-	-	3392.52	69048	93930.1	525004	1.73954e+06	16962.6	124870	443325	-
Hmyp009454	Nootkatol	Terpenoids	Sesquiterpenoids	C15H24O	221.19	119.08	220.183	[M+H]+	1	50763-67-2	C17915	13809.1	69045.6	13809.1	13809.1	94963.4	1.0684e+06	624602	96232.9	-
pmp000160	Andrographidine C aglycone	Flavonoids	Flavones	C17H14O5	299.09	255.07	298.084	[M+H]+	3	-	-	1826.7	68989.7	1826.7	1826.7	1826.7	1826.7	9133.5	1826.7	-
mws0260	L-Arginine	Amino acids and derivatives	Amino acids and derivatives	C6H14N4O2	175.12	116.07	174.112	[M+H]+	1	74-79-3	C00062	344403	68880.7	7.31727e+07	4.86706e+07	4.68722e+06	1.16109e+08	830314	1.07055e+06	ko00220,ko00261,ko00330,ko00470,ko00970,ko01100,ko01110,ko01230,ko02010
Lhdp090712	Soyasaponin Ⅳ	Terpenoids	Triterpene Saponin	C41H66O13	767.46	441.37	766.45	[M+H]+	2	108906-97-4	-	1213.52	68843.2	1213.52	59465.7	3.49797e+06	6067.57	1213.52	1213.52	-
Wcop008480	2,5-dimethyl-2,3,3a,7a-tetrahydro-1H-indene-1,3-diol	Terpenoids	Sesquiterpenoids	C11H16O2	181.12	135.12	180.115	[M+H]+	3	-	-	134082	68764.3	58784	39547.6	2.85687e+06	81733.8	3.85837e+06	1.61153e+06	-
WaYp007695	2-Aminooctadecane-1,16,18,18-tetraol	Lipids	Sphingolipids	C18H39NO4	334.3	242.25	333.288	[M+H]+	3	-	-	38804.9	68548.8	118790	80987.5	292706	318853	233930	346371	-
mws0972	6-Hydroxyhexanoic acid	Organic acids	Organic acids	C6H12O3	131.07	85.07	132.079	[M-H]-	3	1191-25-9	C06103	66678.6	68505.7	14688.8	151610	202853	27777	62337.9	162036	-
Wcdp004275	Lauramine oxide	Others	Others	C14H31NO	230.25	57.07	229.241	[M+H]+	3	1643-20-5	-	68546.4	68489.6	58466.3	53017.1	43270.4	52404.7	23110.1	45722	-
Yajp005210	awabukinol	Terpenoids	Monoterpenoids	C15H24O	221.19	81.07	220.183	[M+H]+	3	-	-	13691.7	68458.7	180674	13691.7	253683	13691.7	13691.7	254899	-
Labn002291	Rhamnosyl-gentisic acid-5-O-β-D-glucoside	Phenolic acids	Phenolic acids	C19H26O13	461.13	153.02	462.137	[M-H]-	3	-	-	31558.4	68378	4037.11	41464	170541	4037.11	4037.11	4037.11	-
Labn005411	Urolignoside	Lignans and Coumarins	Lignans	C26H34O11	521.2	341.14	522.21	[M-H]-	2	131723-83-6	-	44936	67976.7	3621.94	3621.94	326071	18109.7	50540.8	114867	-
Sasn004528	Orthosiphoic Acid A	Phenolic acids	Phenolic acids	C27H22O11	521.11	341.07	522.116	[M-H]-	2	-	-	44936	67976.7	3621.94	3621.94	326071	18109.7	50540.8	114867	-
mws1631	Santonin	Terpenoids	Sesquiterpenoids	C15H18O3	247.13	145.1	246.126	[M+H]+	1	481-06-1	C02206	41552.9	67949.3	13923.8	11960.2	181557	2.10332e+06	467751	194020	-
Zmpn000199	D-Galactaric acid	Others	Saccharides	C6H10O8	209.03	85.03	210.038	[M-H]-	1	526-99-8	C00879	551409	67650.1	1.57735e+06	363443	206555	80093.1	978977	304909	ko00053,ko01100
Wtmp010557	2-benzoyl-4-[(2r)-2-hydroxy-7-methyl-3-methylideneoct-6-en-1-yl]benzene-1,3,5-triol	Others	Ketone compounds	C23H26O5	383.19	327.12	382.178	[M+H]+	2	-	-	4203.35	67348.8	21468.8	52746.2	44266.5	4203.35	62307.7	21016.8	-
Wtmp011507	2-benzoyl-4-[(2r)-1-hydroxy-7-methyl-3-methylideneoct-6-en-1-yl]benzene-1,3,5-triol	Others	Ketone compounds	C23H26O5	383.19	327.12	382.178	[M+H]+	3	-	-	4203.35	67348.8	21468.8	52746.2	44266.5	4203.35	62307.7	21016.8	-
Smcp001137	naphthisoxazol A*	Alkaloids	Alkaloids	C11H9NO2	188.07	118.06	187.063	[M+H]+	1	-	-	59315.5	67310.8	2.08325e+07	1.6711e+07	3.07093e+07	2.04742e+07	4.4138e+06	1.71339e+06	-
Lahp001956	Pyran[3,4-b]indole-2-ketone	Alkaloids	Plumerane	C11H9O2N	188.07	118.07	187.063	[M+H]+	1	-	-	59315.5	67310.8	2.08325e+07	1.6711e+07	3.07093e+07	2.04742e+07	4.4138e+06	1.71339e+06	-
Hmyp003337	Tabaisocoumarin D	Lignans and Coumarins	Coumarins	C18H20O6	333.13	255.11	332.126	[M+H]+	3	-	-	320707	67296.5	959564	9008.19	113307	290061	45040.9	4.04074e+06	-
Zbfn003643	3,4,5-Trimethoxyphenol-β-D-apiofuranosyl-(1→6)-O-β-D-glucopyranoside	Others	Others	C20H30O13	477.16	293.09	478.169	[M-H]-	3	-	-	3963.72	67173.8	3963.72	3963.72	233496	3963.72	3963.72	3963.72	-
Yphn012690	6-Geranylnaringenin; Mimulone; Bonannione A	Flavonoids	Flavanones	C25H28O5	407.19	407.19	408.194	[M-H]-	2	97126-57-3	-	2489.52	67082.7	30526.9	135661	41865	19454.4	12447.6	2489.52	-
pma0724	Naringenin-6-C-Glucoside	Flavonoids	Flavanones	C21H22O10	435.13	285.08	434.121	[M+H]+	3	3682-03-9	-	6491.88	66966.1	6491.88	6491.88	47991	32459.4	85906.8	983293	-
MWStz661	Neocnidilide	Others	Lactones	C12H18O2	195.14	79.05	194.131	[M+H]+	2	4567-33-3	C17002	38476.1	66685.1	19565.2	1742.93	1742.93	1742.93	393154	8714.66	-
Zmtn001661	Vanilloloside	Others	Alcohol compounds	C14H20O8	315.11	153.02	316.116	[M-H]-	2	74950-96-2	-	1.71065e+06	66630.2	875606	13326	3.2584e+06	1.01972e+06	2.15596e+06	3.01448e+06	-
Safp018924	Ibufenac	Organic acids	Organic acids	C12H16O2	193.12	91.05	192.115	[M+H]+	1	-	-	83126.6	66507.4	10878.2	10878.2	54391.1	249113	1.37558e+06	55962	-
Hmgp002327	3-amino-2-naphthoic acid*	Alkaloids	Alkaloids	C11H9NO2	188.07	118.06	187.063	[M+H]+	1	-	-	76805.1	66354.7	2.1612e+07	1.87476e+07	3.31921e+07	2.47194e+07	5.49289e+06	2.1132e+06	-
Wcdp001953	2-methyl-1-nitronaphthalene	Others	Others	C11H9NO2	188.07	118.07	187.063	[M+H]+	1	881-03-8	-	76805.1	66354.7	2.1612e+07	1.87476e+07	3.31921e+07	2.47194e+07	5.49289e+06	2.1132e+06	-
mws0262	L-Tartaric acid	Organic acids	Organic acids	C4H6O6	149.01	87.01	150.016	[M-H]-	1	87-69-4	C00898	4.47561e+06	66330	20479.3	21005.1	23103.1	650969	68049.9	3.95279e+07	ko00630,ko01100
Zbkp003203	Rehmaionoside C	Terpenoids	Ditepenoids	C19H32O8	389.22	209.15	388.21	[M+H]+	2	-	C17452	2941.03	65883.8	179108	14705.1	32098.9	2941.03	48287.9	44729	-
pmp000097	Guvacoline	Alkaloids	Piperidine alkaloids	C7H11NO2	142.09	124.07	141.079	[M+H]+	3	495-19-2	C16821	117574	65460.6	97459.4	128590	134784	87065.5	113359	102755	-
pma2987	Histidinol	Alkaloids	Alkaloids	C6H11N3O	142.1	124.09	141.09	[M+H]+	3	501-28-0	C00860	117574	65460.6	97459.4	128590	134784	87065.5	113359	102755	ko00340,ko01100,ko01110,ko01230
Zbn009125	6-Hydroxyanthragallol-1,3-dimethylether	Quinones	Anthraquinone	C16H12O6	299.06	269.01	300.063	[M-H]-	3	-	-	204796	65368.1	18474.1	2.82411e+07	1428.67	1428.67	1428.67	7143.33	-
mws1013	Esculetin (6,7-Dihydroxycoumarin)	Lignans and Coumarins	Coumarins	C9H6O4	177.02	133.03	178.027	[M-H]-	1	305-01-1	C09263	824379	65363.7	13072.7	203795	260333	153270	894668	1.6524e+06	ko00999,ko01110
Waptn06507	DGMG 18:1	Lipids	Glycerol ester	C33H60O14	739.41	397.13	680.398	[M+CH3COO]-	1	-	-	1088.8	65283.7	5443.99	9660.05	74785.9	1088.8	23230.3	59826.5	-
Smnp003415	7-O-Methylaloesin	Flavonoids	Other Flavonoids	C20H24O9	409.15	247.09	408.142	[M+H]+	3	-	-	36299.1	65104.1	3282.43	3282.43	61875.2	23626.6	34355.6	16412.1	-
Waptn06182	DGMG 18:2	Lipids	Glycerol ester	C33H58O14	737.4	397.13	678.383	[M+CH3COO]-	1	-	-	49872.9	64781.9	99653.6	467134	1.6519e+06	11977.8	105646	433051	-
Li512115	Isochlorogenic acid B	Phenolic acids	Phenolic acids	C25H24O12	515.12	353.09	516.127	[M-H]-	1	14534-61-3	C10468	455057	64779.1	19353.8	3870.75	849509	3.64625e+06	1.72114e+06	52319.8	-
pmb0981	Adenosine 5'-monophosphate	Nucleotides and derivatives	Nucleotides and derivatives	C10H14N5O7P	348.07	136.06	347.063	[M+H]+	3	61-19-8	C00020	2896.47	64679.8	50399.9	771072	14482.4	134180	180283	510093	ko00230,ko00908,ko01100,ko01110,ko01232,ko01240
Zbzp007301	2-Methoxy-6-undecyl-1,4-benzoquinone	Quinones	Quinones	C18H28O3	293.21	55.05	292.204	[M+H]+	3	-	-	20891.5	64668.7	72880.6	122712	569179	31416.5	835044	234411	-
pmn001381	Eucommioside	Terpenoids	Monoterpenoids	C15H26O9	349.15	187.1	350.158	[M-H]-	3	-	-	104185	64518.9	3422.71	44362.3	75912.4	3422.71	17113.5	53229.2	-
Lmsp004915	Cernuoside*	Flavonoids	Aurones	C21H20O11	449.11	287.06	448.101	[M+H]+	2	480-69-3	-	535954	64317.6	1.67587e+06	12863.5	8.00913e+06	1.32591e+06	5.09676e+07	2.04293e+07	-
Hmpp003270	Luteolin-4'-O-glucoside*	Flavonoids	Flavones	C21H20O11	449.11	287.05	448.101	[M+H]+	2	6920-38-3	-	535954	64317.6	1.67587e+06	12863.5	8.00913e+06	1.32591e+06	5.09676e+07	2.04293e+07	-
Zmbp000490	Valerine	Alkaloids	Alkaloids	C8H15NO2	158.12	112.08	157.11	[M+H]+	2	-	-	2.13114e+06	64221.2	318845	6930.09	152397	1.19099e+06	78965.6	34650.5	-
Lmbn001609	2-Acetyl-2-Hydroxybutanoic Acid	Organic acids	Organic acids	C6H10O4	145.05	83.05	146.058	[M-H]-	3	-	C06006	24565.4	64162.7	18622.9	31988.2	28137.9	8721.46	33290.8	30124.3	ko00290,ko01100,ko01110,ko01210,ko01230
zjgp122320	6-hydroxycoumarin	Lignans and Coumarins	Coumarins	C9H6O3	163.04	89.04	162.032	[M+H]+	1	6093-68-1	-	2.7253e+06	64040.5	12808.1	12808.1	82833.7	1.25076e+06	12808.1	4.40139e+07	-
WaTKp12750	7-methylocta-2,6-dienoic acid	Organic acids	Organic acids	C9H14O2	155.11	67.05	154.099	[M+H]+	2	-	-	93654.2	63981.5	105390	130963	88835.6	12229.8	61149.1	12229.8	-
Wasn002449	Protocatechuic acid 1-O-Rutinoside	Phenolic acids	Phenolic acids	C19H26O13	461.13	152.01	462.137	[M-H]-	2	-	-	17733.9	63897.9	1472.99	345703	79332.6	7364.97	1472.99	29827.6	-
Wayn001257	N-(1-Deoxy-1-fructosyl)Leucine	Amino acids and derivatives	Amino acids and derivatives	C12H23NO7	292.14	130.09	293.147	[M-H]-	1	-	-	700800	63541.2	6.95091e+06	3.09823e+06	1.68684e+07	6.64869e+06	5.56849e+06	1.21611e+06	-
Wmmp000162	5-hydroxyisovanillic acid	Phenolic acids	Phenolic acids	C8H8O5	183.03	124.02	184.037	[M-H]-	1	-	-	157686	63201	12640.2	114554	3.59264e+07	12640.2	182267	12640.2	-
Zmtn001624	N-Acetylisatin	Alkaloids	Plumerane	C10H7NO3	188.04	144.05	189.043	[M-H]-	3	574-17-4	C02172	446836	62732.1	19104	24724.9	557590	127529	484349	185404	ko00380
MWSHY0180	Glycitin	Flavonoids	Isoflavones	C22H22O10	447.13	285.08	446.121	[M+H]+	2	40246-10-4	C16195	2.36719e+07	62410.4	64798.7	5.32402e+07	35913.4	7182.69	7182.69	7182.69	ko00943
Wbtp006052	Protoapigenone	Flavonoids	Other Flavonoids	C15H10O6	287.06	287.06	286.048	[M+H]+	3	-	-	1.41908e+06	62125.8	12425.2	12425.2	1.0969e+06	1.02297e+06	5.20207e+06	1.0496e+07	-
pme3009	trans-Aconitic acid	Organic acids	Organic acids	C6H6O6	175.02	98.98	174.016	[M+H]+	3	4023-65-8	C02341	108950	62002.4	73623.6	90332.7	185627	321431	197477	139261	ko00660,ko01100
Lmbn001930	Salicylaldehyde	Others	Aldehyde compounds	C7H6O2	121.03	77.04	122.037	[M-H]-	3	90-02-8	C06202	54306.5	61810.3	2815.65	2815.65	16557.3	2815.65	2815.65	2815.65	ko01100
pme2776	2'-Deoxyinosine	Nucleotides and derivatives	Nucleotides and derivatives	C10H12N4O4	253.09	137.05	252.086	[M+H]+	3	890-38-0	C05512	10006.5	61683.9	1.59178e+06	34132.4	53776.4	177529	290286	29494.4	ko00230,ko01100,ko01232,ko02010
Ladp004020	tenuiflorin C glucoside	Others	Chromone	C22H22O12	479.12	317.06	478.111	[M+H]+	1	-	-	4361.79	61477.8	5.83225e+06	4361.79	6.0684e+06	21809	451951	746731	-
Lmjp002906	Rhamnetin-3-O-Glucoside*	Flavonoids	Flavonols	C22H22O12	479.12	317.07	478.111	[M+H]+	1	27875-34-9	-	4361.79	61477.8	5.83225e+06	4361.79	6.0684e+06	21809	451951	746731	-
Zbqp000579	3-(Pyrazol-1-yl)-L-alanine	Amino acids and derivatives	Amino acids and derivatives	C6H9N3O2	156.08	110.07	155.07	[M+H]+	2	2734-48-7	-	12265.6	61328	876701	3.61694e+06	748948	2.09015e+06	214925	12265.6	-
Zbzp000519	Retronecine	Alkaloids	Pyrrole alkaloids	C8H13NO2	156.1	110.07	155.095	[M+H]+	3	480-85-3	C06177	12265.6	61328	876701	3.61694e+06	748948	2.09015e+06	214925	12265.6	ko00960,ko01110
WaYp004929	3-O-(p-coumaroyl) 3-Hydroxy-3-methylglutaric acid	Phenolic acids	Phenolic acids	C15H16O7	309.1	147.04	308.09	[M+H]+	3	-	-	12144.3	60721.6	12144.3	176396	160265	12144.3	12144.3	493484	-
pme2914	3-Hydroxy-3-methylpentane-1,5-dioic acid	Organic acids	Organic acids	C6H10O5	161.05	99.05	162.053	[M-H]-	3	503-49-1	C03761	1.43126e+06	60717.5	166828	1.45611e+06	333788	273048	1.11422e+06	412415	-
Sajp007543	pterosin A*	Terpenoids	Sesquiterpenoids	C15H20O3	249.15	185.13	248.141	[M+H]+	2	35910-16-8	-	101275	60695.9	3167.62	15838.1	82791.6	9.8632e+06	21552.5	19904.4	-
Sacn004878	Orobanchoside	Phenolic acids	Phenolic acids	C29H36O16	639.19	477.16	640.2	[M-H]-	2	-	C10481	2645.3	60510.7	2645.3	14211.8	563682	2645.3	13226.5	2645.3	-
Wayn000370	N-(1-Deoxy-1-fructosyl)Piperidic acid	Alkaloids	Alkaloids	C10H19NO7	264.11	102.06	265.116	[M-H]-	1	-	-	111810	60125.8	1.14723e+06	678724	2.46944e+06	777710	838331	259628	-
MWStz070	N-(2-Hydroxy-4-methoxyphenyl)acetamide	Alkaloids	Alkaloids	C9H11NO3	182.08	91.05	181.074	[M+H]+	1	58469-06-0	-	100175	60035	1.10391e+07	4.50441e+06	4.28278e+06	5.15048e+06	3.0514e+06	670346	-
pmn001636	Chebuloyl neochebuloylgalloylglucose	Tannins	Tannin	C41H34O29	989.11	337	990.119	[M-H]-	2	-	-	59908.7	59908.7	59908.7	59908.7	59908.7	59908.7	1.14597e+07	299544	-
MWS2430	13-methylmyristic acid	Lipids	Free fatty acids	C15H30O2	241.22	241.21	242.225	[M-H]-	3	2485-71-4	-	11790	59721.2	22950.3	26212.9	49498.8	15729.7	27871.5	22556.1	-
pmp001270	LysoPC 16:1*	Lipids	LPC	C24H48NO7P	494.32	184.07	493.317	[M+H]+	1	76790-27-7	-	878102	59676.4	50651.3	253906	371470	454362	512029	358311	-
Xmyn008071	Gnetifolin B*	Flavonoids	Flavonols	C16H12O6	299.06	284.03	300.063	[M-H]-	1	140671-06-3	-	1.01145e+06	59656.4	10190.7	8.1665e+06	2038.14	2038.14	42471.2	2038.14	-
Lmhn004976	Aracarpene 2*	Flavonoids	Isoflavones	C16H12O6	299.06	284.02	300.063	[M-H]-	1	-	-	1.01145e+06	59656.4	10190.7	8.1665e+06	2038.14	2038.14	42471.2	2038.14	-
Wbtn007495	5,8-dihydroxy-10-methoxy-2-propylbenzo[h]chromen-4-one	Others	Ketone compounds	C17H16O5	299.09	284.03	300.1	[M-H]-	2	-	-	1.01145e+06	59656.4	10190.7	8.1665e+06	2038.14	2038.14	42471.2	2038.14	-
pmn001595	Morindaparvin A	Quinones	Anthraquinone	C15H8O4	251.03	225.06	252.042	[M-H]-	3	41621-32-3	C10374	13233	59516.4	1396.6	1396.6	1396.6	1396.6	1396.6	1396.6	-
Zmbp102502	Baihuaqianhuoside	Others	Others	C16H22O8	343.14	135.08	342.132	[M+H]+	2	-	-	4662.16	59393.3	25571.4	23310.8	4662.16	4662.16	76856.8	387682	-
Zkep149439	γ-Glutamyltyramine	Amino acids and derivatives	Amino acids and derivatives	C13H18N2O4	267.13	121.06	266.127	[M+H]+	1	65520-56-1	C20926	1863.15	59180.9	9499.86	45691.7	2.9974e+07	1863.15	9315.73	15916.6	ko01100,ko01240
Lhdp090711	Dehydrosoyasaponin Bb*	Terpenoids	Triterpene Saponin	C48H76O18	941.51	439.36	940.503	[M+H]+	1	-	-	72755.7	58969.8	1260.67	2.10411e+06	1260.67	1260.67	19616.1	6303.33	-
Safn009192	Myricetin 3,4'-dimethyl ether	Flavonoids	Flavonols	C17H14O8	345.06	315.02	346.069	[M-H]-	1	71325-90-1	-	511852	58368.5	58368.5	58368.5	58368.5	368536	58368.5	539589	-
Lacp005171	3-(3'-Hydroxybutyl)-2,4,4-trimethylcyclohexa-2,5-dienone glucoside	Terpenoids	Sesquiterpenoids	C19H30O7	371.21	133.1	370.199	[M+H]+	3	-	-	80791.2	58155.4	10572.5	10572.5	707069	10572.5	106566	93353.8	-
MWS4354	N6-methyladenosine	Nucleotides and derivatives	Nucleotides and derivatives	C11H15N5O4	282.12	150.08	281.112	[M+H]+	3	1867-73-8	-	3.68553e+06	57818.9	1.33018e+06	1.13948e+06	445387	1.15369e+06	157574	120849	-
Qmyp101336	JiangxiBaiyingsu I	Terpenoids	Sesquiterpenoids	C18H28O3	293.21	149.1	292.204	[M+H]+	3	-	-	9299.01	57653.7	110632	183695	894976	46495	1.33336e+06	337322	-
Lajp004422	Hirsutissimiside C	Flavonoids	Isoflavones	C28H32O15	609.18	285.08	608.174	[M+H]+	3	-	-	897787	57162.7	57162.7	1.60288e+06	57162.7	57162.7	57162.7	57162.7	-
Zmzn000113	L-threo-3-Methylaspartate	Amino acids and derivatives	Amino acids and derivatives	C5H9NO4	146.05	102.06	147.053	[M-H]-	3	6061-13-8	C03618	1903.37	56991.1	9516.84	207116	32822.7	46151	59605.7	32481.4	ko00630,ko00660,ko01100,ko01200
MWStz596	3,4-Dihydroxyacetophenone	Others	Ketone compounds	C8H8O3	151.04	108.02	152.047	[M-H]-	1	1197-09-7	C10675	2.67537e+06	56936.3	5018	25090	35238.7	114191	148413	817292	-
Zmwp006493	8-Hydroxylindestenolide	Others	Lactones	C15H18O3	247.13	201.13	246.126	[M+H]+	2	-	-	54353.6	56608.3	27418.4	4425.05	96999.1	1.24894e+06	295913	146255	-
pmp001287	N-Benzylmethylene isomethylamine	Alkaloids	Alkaloids	C8H9N	120.08	103.05	119.073	[M+H]+	1	-	-	202668	56501.8	2.88977e+07	1.07276e+07	1.61726e+07	2.31445e+07	7.82775e+06	763956	-
Wccp001401	4-[2-formyl-5-(hydroxymethyl)pyrrol-1-yl]butanoic acid	Alkaloids	Alkaloids	C10H13NO4	212.09	194.08	211.084	[M+H]+	2	-	-	197619	56478.8	40776.3	32341.7	21636.3	4327.27	36961.7	162716	-
Lmcp007750	Furanodienone*	Terpenoids	Sesquiterpenoids	C15H18O2	231.14	185.13	230.131	[M+H]+	2	24268-41-5	C16960	5333.18	56472	1032.14	5160.69	48001.6	521684	57818.8	18752.9	-
Lcfn121170	4,6-diethyl-3,6-dihydroxy-8-methyldodec-4-enoicacid	Lipids	Free fatty acids	C17H32O4	299.22	281.21	300.23	[M-H]-	1	-	-	1970.23	56048.2	9851.13	31593.5	32874.3	32232.9	21877.8	29238.4	-
Lskp211340	Caesalpinin MP	Terpenoids	Ditepenoids	C22H28O4	357.2	297.18	356.199	[M+H]+	2	-	-	599388	55859.5	2688.78	2688.78	13443.9	120734	2688.78	2.27775e+06	-
Safn004006	Phenylacetylaspartic acid	Amino acids and derivatives	Amino acids and derivatives	C12H13NO5	250.07	88.04	251.079	[M-H]-	1	-	-	262448	55859.1	10159	1.19077e+06	360376	22325.7	889464	151081	-
pmp000415	3'-Methoxydaidzin*	Flavonoids	Isoflavones	C22H22O10	447.13	285.08	446.121	[M+H]+	3	200127-80-6	-	467403	55715.6	13632.6	2.1863e+06	1510.32	13917.8	7551.59	68913.5	-
Lmhp001670	L-Valyl-L-Leucine	Amino acids and derivatives	Amino acids and derivatives	C11H22N2O3	231.17	72.08	230.163	[M+H]+	2	3989-97-7	-	174397	55674.5	1.33519e+07	1.23409e+06	387380	3.12624e+06	2.90526e+06	65994.4	-
Lmqp003432	6,9-Dihydroxy-7-megastigmen-3-one	Terpenoids	Sesquiterpenoids	C13H22O3	227.16	121.1	226.157	[M+H]+	3	-	-	277988	55597.5	55597.5	55597.5	343300	55597.5	908325	1.29322e+06	-
Wayn002083	N-(1-Deoxy-1-fructosyl)Phenylalanine	Amino acids and derivatives	Amino acids and derivatives	C15H21NO7	326.12	164.07	327.131	[M-H]-	1	-	-	199743	55343.2	6.54195e+06	1.63116e+06	2.07772e+07	5.33495e+06	3.70063e+06	456711	-
MWS1926	DL-Leucine*	Amino acids and derivatives	Amino acids and derivatives	C6H13NO2	132.1	86.1	131.095	[M+H]+	1	328-39-2	-	45429.5	55219.6	8.68801e+06	3.23274e+06	3.03537e+06	3.30062e+06	2.06502e+06	422516	-
Safn001094	(2S)-2,4-dihydroxy-N-[(2R,3S,4S,5S,6S)-4-hydroxy-5,6-dimethoxy-2-methyloxan-3-yl]butanamide	Alkaloids	Alkaloids	C12H23NO7	292.14	130.09	293.147	[M-H]-	1	-	-	664640	55022.6	6.99274e+06	3471042	1.76181e+07	7.51372e+06	5.81178e+06	1.2156e+06	-
Lmsn011015	1-Oxo-Siaresinolic acid	Terpenoids	Triterpene	C30H46O5	485.33	455.32	486.334	[M-H]-	2	-	-	1602.65	54919.7	1602.65	8013.26	1602.65	1602.65	1602.65	36916.5	-
MWSmce412	Senkyunolide A	Others	Lactones	C12H16O2	193.12	91.06	192.115	[M+H]+	3	63038-10-8	C17853	119994	54603.7	4266.6	21333	32338.5	376435	1.39686e+06	66488.4	-
Lmjn007168	Quercetin-3,3'-dimethyl ether	Flavonoids	Flavonols	C17H14O7	329.07	271.03	330.074	[M-H]-	1	4382-17-6	-	16189.4	54540.8	2188.17	10940.9	27613.2	2188.17	2188.17	2188.17	-
pme1216	2-Picolinic acid	Alkaloids	Pyridine alkaloids	C6H5NO2	122.02	78.03	123.032	[M-H]-	3	98-98-6	C10164	283317	54401.4	86614.8	182908	191216	151958	85121.6	67770	ko00380,ko01100
pme0428	3,4,5-Trimethoxycinnamic acid	Phenolic acids	Phenolic acids	C12H14O5	237.08	103.02	238.084	[M-H]-	3	90-50-6	-	63472.7	54287.1	1991.37	27714.8	1991.37	1991.37	9956.85	1991.37	-
Safp004167	N6,N6-Dimethyladenosine	Amino acids and derivatives	Amino acids and derivatives	C12H17N5O4	296.14	164.09	295.128	[M+H]+	1	-	C03416	2.82339e+06	54216.6	2.60821e+06	708209	435658	1.94119e+06	375014	106200	-
Zbpp001992	Isorhamnetin-3-O-Glucoside*	Flavonoids	Flavonols	C22H22O12	479.12	317.07	478.111	[M+H]+	1	5041-82-7	C22589	199865	54160.8	7.3962e+06	3457.73	6.79131e+06	17288.6	486426	953594	-
MWS0442	Maltotriose	Others	Saccharides	C18H32O16	527.16	365.1	504.169	[M+Na]+	3	1109-28-0	C01835	82481.4	54060.5	46611.5	70464	23993.6	197418	3404.56	17022.8	ko02010
MWSCX022	Polylauioid I	Terpenoids	Ditepenoids	C20H28O5	349.2	285.19	348.194	[M+H]+	3	-	-	1748.12	54040.3	8740.59	1748.12	192270	609123	21062.8	1.05443e+07	-
MWSHY0098	Epigallocatechin	Flavonoids	Flavanols	C15H14O7	307.08	139.04	306.074	[M+H]+	3	970-74-1	C12136	53962.6	53962.6	53962.6	53962.6	53962.6	53962.6	3.58088e+06	53962.6	ko00941,ko01110
Zamn006847	glycoric acid	Others	Others	C12H20O4	227.13	183.14	228.136	[M-H]-	3	-	-	1.124e+06	53929.1	26352.9	1.29459e+06	318897	52626.5	3.61366e+06	384916	-
MWSmce062	Xanthatin	Terpenoids	Sesquiterpenoids	C15H18O3	247.13	131.08	246.126	[M+H]+	1	26791-73-1	C09601	20562	53765.4	4112.41	4112.41	88742.4	1.26163e+06	195520	54412.2	-
HJN032	Sanchirhinoside A4*	Terpenoids	Triterpene Saponin	C42H72O14	799.49	637.43	800.492	[M-H]-	1	-	-	543606	53547.2	1.63197e+06	1391.02	6955.09	1391.02	1391.02	1391.02	-
mws1553	Ginsenoside Rg1*	Terpenoids	Triterpene Saponin	C42H72O14	799.48	637.43	800.492	[M-H]-	1	22427-39-0	C08946	543606	53547.2	1.63197e+06	1391.02	6955.09	1391.02	1391.02	1391.02	ko00999,ko01110
mws0147	β-Hydroxyisovaleric acid	Organic acids	Organic acids	C5H10O3	117.06	59.01	118.063	[M-H]-	3	625-08-1	C20827	46538	53173.6	52918.3	58268.2	84530.3	68477.2	77207.7	73019.8	ko00280,ko01100
mws1329	Quercetin-7-O-glucoside	Flavonoids	Flavonols	C21H20O12	463.09	301.04	464.096	[M-H]-	2	491-50-9	C12639	88618.7	53103.3	496581	25946.7	3.79526e+06	503861	2.24383e+06	1.81557e+06	-
Lmsn002815	Kaempferol-3-O-rutinoside(Nicotiflorin)*	Flavonoids	Flavonols	C27H30O15	593.15	285.04	594.159	[M-H]-	1	17650-84-9	C21833	94650.6	53091.7	10618.3	10618.3	3.23106e+06	252758	2.1519e+06	2.41078e+06	ko00944,ko01110
Wasn002329	Xanthurenic Acid 8-O-Glucoside	Alkaloids	Quinoline alkaloids	C16H17NO9	366.08	160.04	367.09	[M-H]-	1	97451-32-6	-	91234.9	52574.2	9592.13	47426.1	78577.4	9776.95	41491.5	555075	-
Lmhp008833	LysoPC 16:1(2n isomer)*	Lipids	LPC	C24H48NO7P	494.32	184.07	493.317	[M+H]+	1	-	-	212114	52573.7	18554.5	72745.4	537847	165142	316172	375714	-
lsdp210009	Elaeocarpucin F	Terpenoids	Triterpene	C30H48O5	489.36	205.16	488.35	[M+H]+	3	-	-	62283.6	52516.5	10422.8	10422.8	52113.8	138491	10422.8	1.13779e+06	-
Yamp002343	1-[2-(Furan-2-yl)-2-oxoethyl]piperidin-2-one	Alkaloids	Alkaloids	C11H13NO3	208.1	120.08	207.089	[M+H]+	3	-	-	879088	52194.9	131891	406523	656213	320716	350314	179406	-
Zjrp080695	Ginsenoside Rb1	Terpenoids	Triterpene Saponin	C54H92O23	1109.61	325.11	1108.6	[M+H]+	1	41753-43-9	C20713	385961	52086.1	4.05708e+06	19409.7	3881.95	3881.95	3881.95	3881.95	ko00999,ko01110
HJN037	3,5-Dihydroxy-4-methoxybenzoic acid; 4-O-Methylgallic Acid*	Phenolic acids	Phenolic acids	C8H8O5	183.03	124.02	184.037	[M-H]-	3	4319-02-2	-	827007	52023.2	8788.34	17078.1	97203.3	28385.1	4.50582e+06	326964	-
pme3011	γ-Aminobutyric acid	Organic acids	Organic acids	C4H9NO2	104.07	69.03	103.063	[M+H]+	3	56-12-2	C00334	8823.74	51983.5	1.04652e+06	288949	247673	102620	130352	44118.7	ko00250,ko00330,ko00410,ko00650,ko00760,ko01100
Zbsn004665	Apigenin-8-C-Glucoside (Vitexin)	Flavonoids	Flavones	C21H20O10	431.1	311.05	432.106	[M-H]-	1	3681-93-4	C01460	304867	51753	10350.6	10350.6	981716	2.0065e+06	124773	9.09448e+06	ko00941,ko00944
Lmxn002712	6''-O-Acetylharpagide	Terpenoids	Monoterpenoids	C17H26O11	405.14	183.06	406.147	[M-H]-	2	-	-	6938.8	51686.5	4625	924.999	924.999	924.999	79740.2	52295.7	-
Lmyn011818	3,19-Epoxy-3,22-dihydroxydammara-20,24-dien-26-oic acid δ-lactone (Semialactone)	Terpenoids	Triterpene	C30H44O4	467.32	467.32	468.324	[M-H]-	2	366450-46-6	-	3052.42	51503	3052.42	15262.1	71431.7	23254.2	30118.9	343070	-
mws1155	D-Mannitol*	Others	Saccharides	C6H14O6	181.07	101.02	182.079	[M-H]-	1	69-65-8	C00392	167792	51409.2	5159.74	103565	158508	240989	98001.2	141976	ko00051,ko01100,ko02010
pme2237	Dulcitol*	Others	Saccharides	C6H14O6	181.07	101.02	182.079	[M-H]-	1	608-66-2	C01697	167792	51409.2	5159.74	103565	158508	240989	98001.2	141976	ko00052,ko01100
mws1086	Olean-12-ene-3,22,23-triol (Soyasapogenol B)	Terpenoids	Triterpene	C30H50O3	457.37	375.29	458.376	[M-H]-	3	595-15-3	C08980	61051.1	51374.8	55635.2	61087	60874.4	60833.8	47852.8	60522.1	-
Lagp004883	8-Methoxy malonyl ononin*	Flavonoids	Isoflavones	C26H26O13	547.15	299.09	546.137	[M+H]+	3	-	-	51345.6	51345.6	51345.6	2.21636e+06	51345.6	51345.6	51345.6	51345.6	-
Zbbp006101	Afrormosin-7-O-(6''-malonyl)glucoside*	Flavonoids	Isoflavones	C26H26O13	547.14	299.09	546.137	[M+H]+	3	-	-	51345.6	51345.6	51345.6	2.21636e+06	51345.6	51345.6	51345.6	51345.6	-
Lmjp009643	Dihydropyrocurzerenone	Terpenoids	Sesquiterpenoids	C15H18O	215.14	145.1	214.136	[M+H]+	1	59462-26-9	-	17161.8	51243	3432.37	78049	430142	2.99803e+06	311160	324941	-
Lhdp102527	19-Hydroxyursolic acid	Terpenoids	Triterpene	C30H48O4	473.36	205.16	472.355	[M+H]+	3	-	-	81495.2	51143.1	3921.79	3921.79	69003.6	75151.8	19608.9	898887	-
MWSCX013	2,3,19-trihydroxyurs-12-en-28-oic acid (Euscaphic acid)*	Terpenoids	Triterpene	C30H48O5	489.35	201.16	488.35	[M+H]+	2	53155-25-2	C17890	83860.9	51014.6	3660.69	3660.69	68820.7	185481	18303.4	1.50523e+06	-
pme2890	L-Homocystine	Amino acids and derivatives	Amino acids and derivatives	C8H16N2O4S2	269.06	136.04	268.055	[M+H]+	3	626-72-2	C01817	158559	50977.8	1.29545e+06	119470	168770	51564.7	131459	76676.3	ko00270
Lcsn006335	2-Hydroxymyristic acid	Lipids	Free fatty acids	C14H28O3	243.2	197.19	244.204	[M-H]-	1	2507-55-3	-	15415.5	50977.3	12338.2	58224.2	146617	38192	47041	30263.5	-
Hmdn006855	3,4-Cycloopen-cycloaltin-4(29),25-diene-24(R)-hydroxy-3-carboxylic acid	Terpenoids	Triterpene	C30H48O3	455.35	455.35	456.36	[M-H]-	2	-	-	31121.9	50854.2	18130.5	29202.7	48632.8	3626.1	52729.8	162722	-
Wdqn005743	(3b,16a,20R)-25-Acetoxy-3,16,20,22-tetrahydroxy-5-cucurbiten-11-one 3-glucoside	Steroids	Steroidal saponins	C38H62O12	709.42	487.34	710.424	[M-H]-	1	-	-	157686	50780.5	2551.77	2551.77	12758.9	24853.2	18056.7	1.57347e+06	-
Waptn06683	DGMG 18:1(2n isomer)	Lipids	Glycerol ester	C33H60O14	739.41	397.13	680.398	[M+CH3COO]-	1	-	-	793.181	50761.3	3965.9	17163	67776.6	793.181	21214.9	62041.2	-
Cmjp002260	Crepidiaside A	Terpenoids	Sesquiterpenoids	C21H26O9	423.16	243.1	422.158	[M+H]+	3	101921-36-2	-	522166	50694.9	3.77644e+06	13320.4	2664.08	2664.08	2664.08	16846.7	-
pmb2789	13S-Hydroperoxy-6Z,9Z,11E-octadecatrienoic acid	Lipids	Free fatty acids	C18H30O4	309.21	209.05	310.214	[M-H]-	3	121107-97-9	-	24713.5	50691.6	56042.5	178907	617908	43280.6	716168	128808	-
pmb2228	LysoPC 19:0	Lipids	LPC	C27H56NO7P	538.39	184.07	537.379	[M+H]+	3	108273-88-7	-	8921.79	50668.7	8921.79	216832	83666.2	44609	86348.3	95659.3	-
Zjsp091340	notoginsenoside LY	Terpenoids	Triterpene Saponin	C41H68O12	753.48	423.36	752.471	[M+H]+	1	-	-	198510	50575.4	2.33519e+06	4313.1	4313.1	4313.1	4313.1	21565.5	-
pmn001382	Isochlorogenic acid A*	Phenolic acids	Phenolic acids	C25H24O12	515.12	353.09	516.127	[M-H]-	1	2450-53-5	-	325537	50518.1	16081.9	105314	1.12301e+06	4.47639e+06	1.44728e+06	32364	-
Sacp008354	epishyobunone	Terpenoids	Sesquiterpenoids	C15H24O	221.19	119.09	220.183	[M+H]+	3	39020-72-9	-	10055.7	50278.7	10055.7	10055.7	100987	1.1068e+06	510484	92147.8	-
Zbln006102	3,3'-O-Dimethylellagic Acid	Tannins	Tannin	C16H10O8	329.03	298.98	330.038	[M-H]-	1	2239-88-5	-	2.50606e+06	50227.2	50227.2	50227.2	251136	50227.2	8.27374e+06	50227.2	-
Zahp003766	Quercetin 3-O-glucoside 7-O-xyloside	Flavonoids	Flavonols	C26H28O16	597.15	303.05	596.138	[M+H]+	1	-	-	470909	50097.3	2.97413e+07	14493.7	2.63614e+06	46386.7	952757	1.37286e+06	-
Zjrp081030	ISO-Ginsenoside Rk1	Terpenoids	Triterpene Saponin	C42H70O12	767.49	425.38	766.487	[M+H]+	1	-	-	520093	50063.6	3.39824e+06	10547	2109.4	2109.4	2109.4	2109.4	-
Hmpp003624	Tsaokoarylone	Others	Ketone compounds	C20H20O4	325.14	107.04	324.136	[M+H]+	3	811471-20-2	-	3830.86	49967.6	19154.3	57985.5	85075.5	23207.5	143643	92038.7	-
mws0943	1,4-Dihydro-1-Methyl-4-oxo-3-pyridinecarboxamide	Alkaloids	Pyridine alkaloids	C7H8N2O2	151.05	71.01	152.059	[M-H]-	3	769-49-3	C05843	99249.5	49894.3	15399.4	8931.73	123141	34270.6	56589.1	231930	ko00760,ko01100
Zjrp080912	(PPD-2H)-Glc-Glc	Terpenoids	Triterpene Saponin	C42H72O13	785.5	325.11	784.497	[M+H]+	1	-	-	369139	49828.9	1.95496e+06	10087.4	75785.1	2017.48	2017.48	2017.48	-
Wacyn06299	Epicatechin Tetramethyl Ether 3-Methylsulfate	Flavonoids	Flavanols	C20H24O9S	439.1	409.1	440.114	[M-H]-	2	-	-	532900	49807.5	49807.5	49807.5	49807.5	49807.5	1.66717e+06	49807.5	-
Zjxp110318	9β-Hydroxy-2-oxoisocostic acid	Terpenoids	Sesquiterpenoids	C15H20O4	265.14	143.08	264.136	[M+H]+	2	-	-	1838.13	49683.2	1838.13	1838.13	9190.65	747012	1838.13	289390	-
MWS0274	DL-3-Phenyllactic acid*	Phenolic acids	Phenolic acids	C9H10O3	165.06	119.05	166.063	[M-H]-	3	828-01-3	-	589583	49677.7	11446.2	134673	198249	814427	187938	46891.8	-
pmp000552	Astragaloside IV*	Terpenoids	Triterpene Saponin	C41H68O14	785.47	143.11	784.461	[M+H]+	2	84687-43-4	C17799	607948	49522.5	49522.5	1.61991e+06	49522.5	49522.5	49522.5	49522.5	-
Lahp004712	Rhamnosyl-Rhamnazin-3-O-β-D-glucoside	Flavonoids	Flavonols	C29H34O16	639.19	331.08	638.185	[M+H]+	1	-	-	201088	49431.8	583.876	583.876	4.33789e+06	2919.38	583.876	583.876	-
MWS5164	N,N'-Dimethylarginine;SDMA*	Amino acids and derivatives	Amino acids and derivatives	C8H18N4O2	203.15	70.07	202.143	[M+H]+	2	30344-00-4	-	174054	49395.1	709393	973659	1.02936e+06	2.04598e+06	172402	85479	-
MWStz446	Isorhamnetin 7-O-glucoside	Flavonoids	Flavonols	C22H22O12	479.12	317.07	478.111	[M+H]+	1	6743-96-0	-	278159	49348.3	3011.98	3011.98	1.62188e+07	15059.9	3011.98	3011.98	-
pmp000344	3',4',7-Trihydroxyflavone	Flavonoids	Flavones	C15H10O5	271.06	243.06	270.053	[M+H]+	3	2150-11-0	-	2751.73	49110.7	2751.73	168070	19592.6	13758.6	58866.1	32803.2	-
Lmgp008093	2-Keto-1(5)-β-patchoulene-4β-ol	Terpenoids	Sesquiterpenoids	C15H22O2	235.17	199.15	234.162	[M+H]+	1	-	-	6730.6	48989	6730.6	6730.6	33653	453962	54184.2	35945.6	-
Wdbn005328	3,3'-Bis(3,4-dihydro-4-hydroxy-6,8-dimethoxy-2H-1-benzopyran)	Lignans and Coumarins	Lignans	C22H26O8	417.16	181.05	418.163	[M+H]+	3	-	-	30576.4	48621	2445.42	82152.3	32284.6	34451.3	49851	12227.1	-
Lcsp003135	Leu-Val-Leu*	Amino acids and derivatives	Amino acids and derivatives	C17H33N3O4	344.25	185.16	343.247	[M+H]+	1	58337-01-2	-	48505.8	48505.8	1.81206e+06	250253	48505.8	48505.8	607185	48505.8	-
mws0282	L-Tryptophan	Amino acids and derivatives	Amino acids and derivatives	C11H12N2O2	203.08	116.05	204.09	[M-H]-	1	73-22-3	C00078	9697.01	48485	5.64536e+06	4.9907e+06	6.74151e+06	4.33224e+06	759885	619397	ko00260,ko00380,ko00400,ko00901,ko00966,ko00970,ko00996,ko00999,ko01100,ko01110,ko01210,ko01230,ko01240
Lssp210092	N-trans-ferulic tyramine*	Alkaloids	Phenolamine	C18H19NO4	314.14	177.05	313.131	[M+H]+	1	-	-	448085	48426.7	48426.7	48426.7	748058	48426.7	354879	904548	-
Zblp005777	N-trans-ferulicacidacylp-hydroxyphenylethylamine*	Alkaloids	Phenolamine	C18H19NO4	314.14	177.06	313.131	[M+H]+	1	-	-	448085	48426.7	48426.7	48426.7	748058	48426.7	354879	904548	-
Lmpp003611	Malvidin-3-O-(6''-O-caffeoyl)glucoside	Flavonoids	Anthocyanidins	C32H31O15+	655.17	331.08	655.166	[M]+	3	-	-	79699.4	48292.9	4072.25	4072.25	1.02057e+07	4072.25	20361.3	4072.25	-
pmn001384	Isochlorogenic acid C*	Phenolic acids	Phenolic acids	C25H24O12	515.12	353.09	516.127	[M-H]-	1	57378-72-0	-	258109	48241.9	20235.6	137248	909463	3.76765e+06	1.27192e+06	18725	-
ZbWp000749	ethyl-L-arginine*	Amino acids and derivatives	Amino acids and derivatives	C8H18N4O2	203.15	70.07	202.143	[M+H]+	2	-	-	169374	48122.6	619933	1.05942e+06	1.00399e+06	2.05076e+06	182350	103767	-
Zbbp006993	Biochanin A-7-O-glucoside-6''-O-malonate*	Flavonoids	Isoflavones	C25H24O13	533.13	285.07	532.121	[M+H]+	2	-	-	1357.1	47760.4	6785.52	5.73525e+06	1357.1	27371.8	1357.1	119055	-
Lazp004774	Malonyl Sissotrin*	Flavonoids	Isoflavones	C25H24O13	533.13	285.08	532.122	[M+H]+	2	-	-	1357.1	47760.4	6785.52	5.73525e+06	1357.1	27371.8	1357.1	119055	-
pme1383	Pyridoxine	Others	Vitamin	C8H11NO3	170.08	134.06	169.074	[M+H]+	1	65-23-6	C00314	1.01828e+06	47643.4	1.49462e+06	224938	222847	375395	1.16054e+06	887612	ko00750,ko01100,ko01240
Zbsp010779	[6]-Paradol methyl	Phenolic acids	Phenolic acids	C18H28O3	293.21	177.09	292.204	[M+H]+	1	-	-	29432.6	47576.1	10788	113693	437001	1.24038e+06	186242	147201	-
Zkep154151	N(2)-malonyl-D-tryptophan	Amino acids and derivatives	Amino acids and derivatives	C14H14N2O5	291.09	159.09	290.09	[M+H]+	2	3184-74-5	C03414	3926.37	47205.8	281464	1.42776e+06	141586	3926.37	1.90388e+06	19631.9	-
Zbsp003407	Apigenin-6,8-di-C-glucoside (Vicenin-2)	Flavonoids	Flavones	C27H30O15	595.17	427.1	594.159	[M+H]+	3	23666-13-9	C10195	667618	47176.2	9435.23	9435.23	3.75398e+06	69726.6	109272	3.99377e+06	-
Zaln004082	3-O-caffeoylshikimic acid	Phenolic acids	Phenolic acids	C16H16O8	335.08	179.03	336.084	[M-H]-	3	-	-	25811	47172.5	37122.2	2207.36	52596.9	11036.8	41140.7	51090.9	-
Wacyp04478	4-(2,6-Dihydroxybenzoyl)-3-Formyl-5-Hydroxybenzoic acid	Phenolic acids	Phenolic acids	C15H10O7	303.05	165.02	302.043	[M+H]+	2	127448-92-4	-	57812.4	47016.9	2904.26	14521.3	2.28466e+06	56387.4	780437	1.62286e+06	-
mws5035	L-Leucyl-L-phenylalanine	Amino acids and derivatives	Amino acids and derivatives	C15H22N2O3	279.17	120.08	278.163	[M+H]+	2	56217-82-4	-	40950.6	46947.5	4.41111e+06	169296	119831	292369	2.07096e+06	27719	-
Qmqp101727	Chlorajaponols E	Terpenoids	Sesquiterpenoids	C15H20O4	265.14	119.09	264.136	[M+H]+	3	-	-	2103.3	46850.7	2103.3	10516.5	2103.3	936783	36401.5	992001	-
Lamp006141	Isomucronulatol-7-O-glucoside	Flavonoids	Other Flavonoids	C23H28O10	465.17	167.07	464.168	[M+H]+	2	94367-43-8	-	321179	46729.7	46729.7	2.25313e+06	46729.7	46729.7	46729.7	46729.7	-
zjbp111631	14-hydroxy-α-humulene	Terpenoids	Sesquiterpenoids	C15H24O	221.19	81.07	220.183	[M+H]+	3	-	-	2797.43	46442.8	2797.43	13987.2	67848.6	988384	527912	53980.5	-
zjmp122403	Corehoionoside C	Terpenoids	Monoterpenoids	C19H30O8	387.2	123.08	386.194	[M+H]+	2	-	-	89041.6	46404.6	3085.11	24072.1	283763	15425.6	60223.4	752311	-
mws4532g	D-Ornithine	Amino acids and derivatives	Amino acids and derivatives	C5H12N2O2	133.1	70.07	132.09	[M+H]+	3	348-66-3	-	1069.59	46191.9	49594.5	63684.9	39438.8	365375	1069.59	5347.94	-
Lmtp007267	5,8-Dihydroxy-2-[2-(4'-methoxyphenethyl)]chromone	Others	Chromone	C18H16O5	313.11	121.07	312.1	[M+H]+	3	128922-70-3	-	65691.7	45966.2	27934.1	216363	47444.4	28133.8	65123.8	42019.6	-
mws1721	Notoginsenoside R1	Terpenoids	Triterpene Saponin	C47H80O18	931.53	799.49	932.534	[M-H]-	1	80418-24-2	C08961	208328	45932	2.08029e+06	9186.41	9186.41	9186.41	9186.41	9186.41	-
pme0274	6-Aminocaproic acid	Organic acids	Organic acids	C6H13NO2	132.1	69.07	131.095	[M+H]+	3	60-32-2	C02378	18271.6	45922.6	5.32707e+06	3.05167e+06	2.43893e+06	2.05349e+06	1.73214e+06	416164	ko01100
Walp007095	2-Amino-7-methyltridecan-1-ol*	Lipids	Sphingolipids	C14H31NO	230.25	62.06	229.241	[M+H]+	3	-	-	47391.7	45912.7	24985.5	17486.1	2813.06	22069.1	14065.3	22117.2	-
Wdzn003663	2,3-bis[(2e)-3-(3,4-dihydroxyphenyl)prop-2-enoyl]-2,3-dihydroxybutanedioic acid	Phenolic acids	Phenolic acids	C22H18O12	473.07	149.01	474.08	[M-H]-	1	-	-	46674.1	45579.7	3859.36	23295.2	331792	210526	19296.8	1.84597e+07	-
MWSHC20196	10α-Hydroxycadin-4-en-15-al	Terpenoids	Sesquiterpenoids	C15H24O2	237.19	81.07	236.178	[M+H]+	1	398147-37-0	-	97495.1	45573.8	44548.9	431984	303378	8909.78	207764	86407.6	-
Zken00392	1-(9Z-octadecenoyl)-sn-glycero-3-phosphocholine	Lipids	LPC	C26H52NO7P	544.34	485.26	521.348	[M+Na]+	2	-	-	312783	45177.6	51682.2	854050	45750.7	105197	192261	145525	-
Wahln04469	Justiciresinol xyloside	Lignans and Coumarins	Lignans	C26H34O11	581.22	329.14	522.21	[M+CH3COO]-	3	-	-	216984	45090.2	22543.2	150875	863837	19719.2	237067	25074.4	-
Wcdp010864	Hexadecanamide	Alkaloids	Alkaloids	C16H33NO	256.26	88.08	255.256	[M+H]+	1	629-54-9	-	41296.5	44962.6	36857.6	87493.6	57135.8	36446.8	39086.2	36747.4	-
MWSprf114	Osmundacetone	Phenolic acids	Phenolic acids	C10H10O3	179.07	115.05	178.063	[M+H]+	2	123694-03-1	-	54285.5	44935.9	213238	5998.76	5998.76	29993.8	5998.76	104631	-
Lcsp000669	Hovenic acid*	Terpenoids	Triterpene	C30H48O5	489.36	201.16	488.35	[M+H]+	2	-	-	66937.2	44813.4	2470.06	2470.06	56443.5	199837	12350.3	1.33898e+06	-
Zahp011689	2,2-dimethylchromene-6-carboxylic acid*	Others	Others	C12H12O3	205.09	149.02	204.079	[M+H]+	1	34818-56-9	-	103041	44571.7	71199.1	79294.6	74231.1	103286	141899	45455	-
mws0748	1-Caffeoylquinic acid	Phenolic acids	Phenolic acids	C16H18O9	353.09	191.06	354.095	[M-H]-	1	1241-87-8	-	1.6298e+06	44550.3	23141.1	11885	964834	750244	5.49687e+06	70514	-
mws0217	L-Glycine	Amino acids and derivatives	Amino acids and derivatives	C2H5NO2	76.04	59.01	75.032	[M+H]+	3	56-40-6	C00037	5179.6	44380.5	5179.6	510576	5179.6	5179.6	25898	5179.6	ko00230,ko00260,ko00310,ko00440,ko00460,ko00470,ko00480,ko00630,ko00730,ko00785,ko00860,ko00970,ko01100,ko01110,ko01200,ko01230,ko01240,ko02010
Sasn004741	(E)-6-O-p-Coumaroyl scandoside methyl ester	Terpenoids	Monoterpenoids	C26H30O13	549.16	163.04	550.169	[M-H]-	2	83946-90-1	-	44361.2	44361.2	44361.2	44361.2	44361.2	44361.2	2.76837e+06	44361.2	-
mws0582	S-(Methyl)glutathione	Amino acids and derivatives	Amino acids and derivatives	C11H19N3O6S	322.11	130.05	321.099	[M+H]+	3	2922-56-7	C11347	101953	44327.1	1.11356e+06	396609	63584.8	210233	302387	74646	-
Walp007214	2-Aminohexadecane-1,5,6-triol	Lipids	Sphingolipids	C16H35NO3	290.27	88.08	289.262	[M+H]+	3	-	-	12754.7	44243.5	27452.1	24090.6	132454	87483.2	63927.5	98252.5	-
Lcfp013472	6-(hydroxymethyl)pyridin-3-ol	Alkaloids	Pyridine alkaloids	C6H7NO2	126.06	80.05	125.048	[M+H]+	1	40222-77-3	-	1.09026e+07	44233.4	156903	67333.5	409281	1.13206e+06	3.18633e+06	378593	-
Lmfp000418	Trehalosamine	Others	Saccharides	C12H23NO10	342.14	162.07	341.132	[M+H]+	1	-	-	717989	44214.6	80794.5	79271.8	864108	550669	830302	227434	-
Hmcn001884	6-Hydroxyluteolin 5-glucoside*	Flavonoids	Flavones	C21H20O12	463.09	301.03	464.096	[M-H]-	1	-	-	106758	44124.8	486806	8824.96	3.50029e+06	467416	2.07382e+06	1.70495e+06	-
Wbtp005056	Methyl 4,5-dihydroxy-6-(2-hydroxyethyl)-8-methoxy-9-oxoxanthene-1-carboxylate	Others	Ketone compounds	C18H16O8	361.09	361.09	360.084	[M+H]+	3	-	-	116893	44047.5	8152.6	48685.6	8152.6	8152.6	8152.6	8152.6	-
WaYn011395	2-(2,3-dihydroxypropoxy)-3-(((2-(dimethylamino)ethoxy)(hydroxy)phosphoryl)oxy)propan-2-yl (Z)-14-Octadecenoic Acid	Lipids	LPE	C28H56NO9P	580.36	281.25	581.369	[M-H]-	1	-	-	321964	44000.4	83787.2	518088	73564.1	259469	259006	110823	-
mws2368	Tyrosol	Others	Alcohol compounds	C8H10O2	137.06	119.05	138.068	[M-H]-	3	501-94-0	C06044	176644	43736.4	1548.81	7744.04	79866.9	49270.5	50442.6	974826	ko00350,ko01100
Safn000198	2-Methyl-d-erythritol 2,4-cyclodiphosphate(2,4,7-trihydroxy-6-(hydroxymethyl)-6-methyl-1,3,5,2,4-trioxadiphosphocane 2,4-dioxide)	Others	Others	C5H12O9P2	276.99	78.96	277.996	[M-H]-	2	143488-44-2	-	1.12426e+06	43731.3	795069	101837	284172	2.75023e+06	5.97593e+06	805191	-
Rap00522	Betalamic acid	Alkaloids	Alkaloids	C9H9NO5	212.05	166.05	211.048	[M+H]+	2	18766-66-0	-	1.38631e+06	43549.4	82717	32184.9	33546.4	198069	71601.8	58093.4	-
Lmcp002302	N6-(2-Hydroxyethyl)adenosine*	Nucleotides and derivatives	Nucleotides and derivatives	C12H17N5O5	312.13	180.09	311.123	[M+H]+	2	4338-48-1	-	609610	43383.3	1.61273e+06	859834	545261	1.01996e+06	340124	186050	-
MWSmce501	Protocatechuic Acid Methyl Ester	Phenolic acids	Phenolic acids	C8H8O4	167.04	108.02	168.042	[M-H]-	3	2150-43-8	-	104537	43216	141500	5923.14	3.36679e+06	29615.7	115431	158478	-
Wayn000597	Citric acid-1-O-diglucoside	Organic acids	Organic acids	C18H28O17	515.12	111.01	516.133	[M-H]-	3	-	-	386729	43210.6	299694	386761	18506.8	184094	19767.8	38304.8	-
Wafn002874	4-O-(4'-O-alpha-D-Glucopyranosyl)caffeoylquinic acid	Phenolic acids	Phenolic acids	C22H28O14	515.14	323.08	516.148	[M-H]-	2	1401352-62-2	-	12682.2	42862	13195.4	2300.51	18232	133633	11502.6	2300.51	-
Zmkp000654	Vicine	Alkaloids	Alkaloids	C10H16O7N4	305.11	143.06	304.102	[M+H]+	3	152-93-2	C08437	98620.4	42743.3	85308.2	106317	132040	93019.2	97290.4	88234.7	-
mws0863	2-Deoxyribose-5'-phosphate*	Nucleotides and derivatives	Nucleotides and derivatives	C5H11O7P	213.02	96.97	214.024	[M-H]-	3	102916-66-5	C00673	49493.9	42666.5	109355	27294.3	259255	140974	170707	75033.6	ko00030,ko01100
Wcgp010745	3-(4-hydroxycyclohex-1-en-1-yl)-4a,5-dimethyl-3,4,4a,5,6,8a-hexahydronaphthalen-1(2H)-one	Others	Others	C18H26O2	275.2	149.1	274.193	[M+H]+	3	-	-	11401.9	42648.2	49820.9	103082	399558	2280.39	713395	218445	-
Wafn001957	2-O-Caffeoylglucaric Acid	Phenolic acids	Phenolic acids	C15H16O11	371.06	209.03	372.069	[M-H]-	1	-	C03062	42615.2	42615.2	42615.2	42615.2	42615.2	42615.2	1.44476e+07	213076	-
Sacp009516	isoacolamone	Terpenoids	Sesquiterpenoids	C15H24O	221.19	147.12	220.183	[M+H]+	1	39012-15-2	-	7699.31	42589.4	7699.31	7699.31	38496.6	456695	365625	46001.2	-
pmp000251	E-6,7-Dihydroxydihydroligustilide	Others	Lactones	C12H16O4	207.1	119.09	224.105	[M-H2O+H]+	1	-	-	212560	42512.1	573861	42512.1	42512.1	42512.1	42512.1	42512.1	-
Lajp004824	Medicarpinglucoside	Flavonoids	Isoflavones	C22H24O9	433.15	271.1	432.142	[M+H]+	3	-	-	83910.8	42511	5939.3	196059	394277	29696.5	474131	5939.3	-
Lmlp005572	Galangin 7-glucoside	Flavonoids	Flavonols	C21H20O10	433.11	271.06	432.106	[M+H]+	3	-	-	83910.8	42511	5939.3	196059	394277	29696.5	474131	5939.3	-
Qmjp080905	Chlojaponilactone A	Terpenoids	Sesquiterpenoids	C15H20O3	249.15	213.13	248.141	[M+H]+	3	-	-	31776.1	42452.9	2811.78	2811.78	28016.1	2.76496e+06	30135.2	14058.9	-
Hmcp002354	Crenatine	Alkaloids	Plumerane	C14H14N2O	227.13	121.01	226.111	[M+H]+	2	26585-14-8	-	79407.3	42418.5	8483.69	99662.8	73045.2	8483.69	141350	8483.69	-
Lazp004218	Malonyl Wistin*	Flavonoids	Isoflavones	C26H26O13	547.14	299.09	546.137	[M+H]+	3	-	-	42382	42382	42382	2.07924e+06	42382	42382	42382	42382	-
MWSprf088	Soyasaponin βb (Soyasaponin I)	Terpenoids	Triterpene Saponin	C48H78O18	943.53	441.38	942.519	[M+H]+	1	51330-27-9	C08983	348150	42371.8	5050.23	3.86411e+06	14727.2	1010.05	234045	41291.7	-
Zmln002252	Sideretin (5,7,8-Trihydroxy-6-methoxycoumarin)	Lignans and Coumarins	Coumarins	C10H8O6	223.03	149.03	224.032	[M-H]-	3	2177290-23-0	C22007	44829.5	42282.5	7359.64	120480	63218.3	36798.2	65131.1	105229	ko00999,ko01110
Rfn057834	(2R,3R,4S,5S,6R)-2-[3-(2,4-dihydroxyphenyl)propoxy]-6-(hydroxymethyl)oxane-3,4,5-triol	Phenolic acids	Phenolic acids	C15H22O8	329.12	59.01	330.132	[M-H]-	3	-	-	956333	42200.3	1.12658e+06	35777.5	564046	243868	544581	1.30426e+06	-
Hmzp004605	Ladanetin-6-O-β-D-glucoside*	Flavonoids	Flavones	C22H22O11	463.13	301.08	462.116	[M+H]+	3	-	-	8422.5	42112.5	80745.5	280474	402631	82243.4	2.07596e+06	148208	-
Cmyp002064	Yuanhuanin*	Flavonoids	Flavones	C22H22O11	463.12	301.08	462.116	[M+H]+	3	83133-14-6	-	8422.5	42112.5	80745.5	280474	402631	82243.4	2.07596e+06	148208	-
Wccp007140	2',6'-Dimethoxy-4'-Hydroxyacetophenone	Others	Ketone compounds	C10H12O4	197.08	151.08	196.074	[M+H]+	3	13246-14-5	C10684	170349	42108.7	12716.9	8476.79	167266	131891	6.11897e+06	190900	-
Zjsp091320	saponin 1	Terpenoids	Triterpene Saponin	C48H82O18	947.55	325.11	946.55	[M+H]+	1	-	-	98042	41920.8	1.20192e+06	8384.16	8384.16	8384.16	8384.16	8384.16	-
mws0823	3-Methyl-2-Oxobutanoic acid	Organic acids	Organic acids	C5H8O3	115.04	71.01	116.047	[M-H]-	3	759-05-7	C00141	540043	41789.4	8357.88	8357.88	121024	97584.9	78060.9	125908	ko00280,ko00290,ko00770,ko00785,ko00966,ko01100,ko01110,ko01210,ko01230,ko01240
Lmlp002205	Isololiolide	Terpenoids	Monoterpenoids	C11H16O3	197.12	161.1	196.11	[M+H]+	1	38274-00-9	-	610754	41682.1	6624.74	6624.74	847172	33123.7	1.88092e+06	977038	-
Hmcp000405	Dihydroisopelletierine	Alkaloids	Piperidine alkaloids	C8H17NO	144.14	84.08	143.131	[M+H]+	3	-	-	585609	41532.8	352988	297692	439734	364508	41532.8	207664	-
Lmdp003808	Azaleatin (5-O-Methylquercetin)	Flavonoids	Flavonols	C16H12O7	317.07	302.04	316.058	[M+H]+	2	529-51-1	C10022	332853	41506.2	41506.2	41506.2	814900	41506.2	1.36958e+06	41506.2	-
Ladp006326	Derriscandenoside A	Flavonoids	Isoflavones	C22H22O10	447.13	285.08	446.121	[M+H]+	3	-	-	3109.7	41385.1	3109.7	3109.7	160722	520950	15548.5	3109.7	-
Lmyn006011	Gingerglycolipid B	Lipids	Glycerol ester	C33H58O14	677.38	397.13	678.383	[M-H]-	1	88168-90-5	-	80985.2	41333	83816.6	620111	348187	20845.5	101507	108234	-
Lmxp008281	Tomentosin*	Terpenoids	Sesquiterpenoids	C15H20O3	249.15	145.1	248.141	[M+H]+	1	33649-15-9	C09562	41307.9	41307.9	41307.9	41307.9	41307.9	1.99759e+06	41307.9	41307.9	-
Zbqp001029	3-(triazan-2-yl)propyl L-prolinate*	Amino acids and derivatives	Amino acids and derivatives	C8H18N4O2	203.15	70.07	202.143	[M+H]+	2	-	-	177700	41220.7	599955	824772	865437	1.72033e+06	135510	100525	-
NK10251888	NG,NG-Dimethyl-L-arginine*	Amino acids and derivatives	Amino acids and derivatives	C8H18N4O2	203.15	70.07	202.143	[M+H]+	2	30315-93-6	C03626	177700	41220.7	599955	824772	865437	1.72033e+06	135510	100525	-
ML10180524	Cytarabine	Nucleotides and derivatives	Nucleotides and derivatives	C9H13N3O5	244.09	112.05	243.085	[M+H]+	3	147-94-4	C02961	776074	41066.9	5.79998e+06	2.74082e+06	1.52101e+06	3.1292e+06	1.24703e+06	330397	-
MWSslk069	7-Methoxy-4-Methylcoumarin	Lignans and Coumarins	Coumarins	C11H10O3	191.07	135.08	190.063	[M+H]+	3	2555-28-4	-	38079.8	40889.8	85532	4188.9	55022	919667	20944.5	38443.1	-
HJN087	Naringenin-4'-O-glucoside*	Flavonoids	Flavanones	C21H22O10	433.12	271.06	434.121	[M-H]-	3	-	-	67487.9	40779.7	5678.68	206493	5678.68	5678.68	5678.68	5678.68	-
Zmsp000758	1-(Hydroxymethyl)hexahydro-1h-pyrrolizin-2-ol	Alkaloids	Pyrrole alkaloids	C8H15NO2	158.12	70.07	158.117	[M+H]+	2	-	-	2.75555e+06	40457.3	548079	166120	211904	902422	299014	8091.46	-
Safp003456	6-(6-aminohexanoylamino)hexanoate	Amino acids and derivatives	Amino acids and derivatives	C12H24N2O3	245.19	86.1	244.179	[M+H]+	1	-	-	45914.8	40423.4	1.95956e+06	307292	379966	1.41466e+06	1.41837e+06	26548.3	-
Rfn0110118	Phomolide G	Others	Others	C12H20O5	243.12	181.12	244.131	[M-H]-	3	-	-	387099	40383.1	1351.89	319912	158874	6759.44	172142	33812.6	-
Lhnp111720	Zaluzanin C	Terpenoids	Sesquiterpenoids	C15H18O3	247.13	131.08	246.126	[M+H]+	2	-	C09606	2140.91	40371.4	2140.91	10704.5	2140.91	565222	17690.3	2140.91	-
Zbsp004136	Quercetin-3-O-(6''-O-arabinosyl)glucoside*	Flavonoids	Flavonols	C26H28O16	597.14	303.05	596.138	[M+H]+	2	-	-	534192	40187.4	2.7673e+07	8037.49	2.79236e+06	65431.9	964809	1.21933e+06	-
Lmtp004044	Quercetin-3-O-apiosyl(1→2)galactoside*	Flavonoids	Flavonols	C26H28O16	597.14	303.04	596.138	[M+H]+	2	-	-	534192	40187.4	2.7673e+07	8037.49	2.79236e+06	65431.9	964809	1.21933e+06	-
pme0220	Methyl jasmonate	Organic acids	Organic acids	C13H20O3	225.15	151.11	224.141	[M+H]+	3	1211-29-6	C11512	27191.4	40139.3	34822.6	41824.5	26175.4	32505.6	36479.4	23570.2	ko00592,ko01110
MWS0933	1-Methylhistidine	Amino acids and derivatives	Amino acids and derivatives	C7H11N3O2	170.09	124.09	169.085	[M+H]+	2	332-80-9	-	236287	40122.4	158235	84912.9	98377.7	141693	526750	80523.6	-
Lmlp012138	8β-Methoxyatractylenolide I	Terpenoids	Sesquiterpenoids	C16H22O3	263.16	163.07	262.157	[M+H]+	1	193694-24-5	-	14983.4	39852.4	7421.68	28930.3	1.38742e+06	8.06446e+06	1.59588e+06	696406	-
mws0213	Ribitol*	Others	Saccharides	C5H12O5	151.061	59.0139	152.069	[M-H]-	3	488-81-3	C00474	127806	39799.3	13215.3	7086.23	116794	35321.6	52795.1	192781	ko00040,ko00740,ko01100
mws0438	L-Arabitol*	Others	Saccharides	C5H12O5	151.061	59.0139	152.069	[M-H]-	3	7643-75-6	C00532	127806	39799.3	13215.3	7086.23	116794	35321.6	52795.1	192781	ko00040,ko01100
pme0513	Xylitol*	Others	Saccharides	C5H12O5	151.06	59.01	152.069	[M-H]-	3	87-99-0	C00379	127806	39799.3	13215.3	7086.23	116794	35321.6	52795.1	192781	ko00040,ko01100,ko02010
MWSprf094	Tracheloside	Lignans and Coumarins	Lignans	C27H34O12	549.2	387.14	550.205	[M-H]-	3	33464-71-0	-	135471	39788.6	1706.08	78723	69845.2	8530.42	52599.5	17858.2	-
Qmqp102531	Artecalin	Terpenoids	Sesquiterpenoids	C15H20O4	265.14	187.11	264.136	[M+H]+	2	-	-	4484.85	39419.2	4484.85	4484.85	4484.85	1.80367e+06	4484.85	22424.3	-
Lhhp102217	Astragaloside II	Terpenoids	Triterpene Saponin	C43H70O15	827.48	143.11	826.471	[M+H]+	1	84676-89-1	C17798	363432	39369	39369	1.60315e+06	39369	39369	39369	39369	-
mws0520	N-Acetyl-L-tyrosine	Amino acids and derivatives	Amino acids and derivatives	C11H13NO4	224.09	136.08	223.084	[M+H]+	3	537-55-3	-	57659.2	39368	43277.2	345180	97020.5	66495.4	79334.3	29635.1	-
Qmyp081708	Leoheteronin A	Terpenoids	Ditepenoids	C20H28O3	317.21	95.25	316.204	[M+H]+	2	-	-	9120.89	39268.7	1824.18	22365.9	42549.8	11359.7	85510.4	24993.4	-
Lmzp003207	(3R,4R)-p-Menth-1-ene-3,4-diol-3-O-β-D-glucoside*	Terpenoids	Monoterpenoids	C16H28O7	333.19	153.13	332.183	[M+H]+	2	-	-	24218.7	39107.4	3391.05	75814.5	167356	16955.3	346536	25196.3	-
Lmzp003064	(3R,4S,6R)-p-Menth-1-ene-3,6-diol-3-O-β-D-glucoside*	Terpenoids	Monoterpenoids	C16H28O7	333.19	153.13	332.183	[M+H]+	2	-	-	24218.7	39107.4	3391.05	75814.5	167356	16955.3	346536	25196.3	-
MWSHC2022	Glucosyringic acid	Phenolic acids	Phenolic acids	C15H20O10	359.1	197.05	360.106	[M-H]-	2	33228-65-8	-	38947.8	38947.8	38947.8	38947.8	38947.8	38947.8	38947.8	718807	-
Hmtn001288	Methyl 2,4-dihydroxyphenylacetate*	Phenolic acids	Phenolic acids	C9H10O4	181.05	135.04	182.058	[M-H]-	1	67828-42-6	-	571250	38920.5	13486	25616.6	29367.9	353667	83295	508528	-
Waptp01054	4-(2-aminoethenyl)phenol*	Alkaloids	Alkaloids	C8H9NO	136.07	91.05	135.068	[M+H]+	2	-	-	54682.4	38885.3	3.30798e+06	1.19755e+06	937577	1.53594e+06	483173	106351	-
Zmdp000972	S-Methyl-L-cysteine	Amino acids and derivatives	Amino acids and derivatives	C4H9NO2S	136.04	91.05	135.035	[M+H]+	2	1187-84-4	C22040	54682.4	38885.3	3.30798e+06	1.19755e+06	937577	1.53594e+06	483173	106351	ko02010
Waln011009	2-(2,3-dihydroxypropoxy)-3-(((2-(dimethylamino)ethoxy)(hydroxy)phosphoryl)oxy)propyl (11Z,14Z)-octadeca-11,14-dienoate	Lipids	LPE	C28H54NO9P	578.34	279.23	579.354	[M-H]-	1	-	-	4.36254e+06	38752.5	768908	4.33887e+06	179977	3.61944e+06	135390	490470	-
Cmsn002891	Phelligridin J	Phenolic acids	Phenolic acids	C13H6O8	289	217.02	290.006	[M-H]-	3	935684-29-0	-	309832	38545.5	3584.83	3584.83	41385.4	17924.2	1.52683e+06	101619	-
Lmwp003442	Amoenin	Flavonoids	Flavonols	C21H20O11	449.11	287.06	448.101	[M+H]+	1	-	-	38281.3	38281.3	191407	410033	219855	38281.3	939456	419677	-
pmn001671	Furanofructosyl-α-D-(6-mustard acyl)glucoside	Phenolic acids	Phenolic acids	C23H32O15	547.17	223.1	548.174	[M-H]-	3	-	-	1176.17	37795.8	1176.17	64629.4	31196.5	1176.17	1176.17	5880.86	-
mws0032	Myricetin	Flavonoids	Flavonols	C15H10O8	319.04	153.02	318.038	[M+H]+	3	529-44-2	C10107	2296.57	37760.7	2296.57	20892.5	59854.8	11482.8	32297.5	49846.8	ko00941,ko00944,ko01110
Safn011471	2-hydroxy-3-{[3,4,5-trihydroxy-6-(hydroxymethyl)oxan-2-yl]oxy}propyl octadeca-9,12,15-trienoate	Lipids	Free fatty acids	C27H46O9	573.33	277.22	514.314	[M+CH3COOH-H]-	1	-	-	112697	37758.7	208517	78655.2	7.56722e+06	89509.3	855908	509407	-
Qmyp101412	Septemlobin E	Terpenoids	Sesquiterpenoids	C18H30O4	311.22	95.08	310.214	[M+H]+	3	-	-	1.17272e+06	37467.9	37467.9	187340	37467.9	356644	37467.9	1.24192e+07	-
MWStz488	4-O-p-Coumaroylquinic acid	Phenolic acids	Phenolic acids	C16H18O8	337.09	173.05	338.1	[M-H]-	1	53539-37-0	C10441	102869	37328.3	130464	5901.01	42852	65103	98549.2	17174.8	-
Safp000397	6-(alpha-D-glucosaminyl)-1D-myo-inositol	Others	Others	C12H23NO10	342.14	306.12	341.132	[M+H]+	1	-	-	993353	37286	180660	193664	1.16254e+06	2.08936e+06	2.7262e+06	570741	-
Wbsp000107	2-[(5s)-5-hydroxyhexa-1,3-dien-1-yl]-5-methoxy-4-[(3r)-3-methoxybutanoyl]-2-methylfuran-3-one	Others	Ketone compounds	C17H24O6	325.16	191.29	324.157	[M+H]+	3	-	-	116322	37235.6	1461.31	7306.54	135206	84623.8	1461.31	137912	-
Wcop009089	3a,11b-dimethyl-8-methylene-1,3,3a,3a1,5a,7,8,9,11a,11b-decahydro-4H-6a,9-methanocyclohepta[3,4]naphtho[1,8-bc]furan-4,6(2H)-dione	Terpenoids	Ditepenoids	C20H24O3	313.18	189.09	312.173	[M+H]+	3	-	-	7434.47	37172.4	7434.47	39334.4	197414	3.62397e+06	7434.47	4.66644e+07	-
Hmcp003783	1-Acetyl-β-carboline	Alkaloids	Plumerane	C13H10N2O	211.09	193.07	210.079	[M+H]+	3	-	-	375148	37162.2	41610.4	7432.44	198725	400724	97804.9	7432.44	-
Wayn002636	N-(1-Deoxy-1-fructosyl)Tryptophan*	Amino acids and derivatives	Amino acids and derivatives	C17H22N2O7	365.13	203.08	366.142	[M-H]-	1	-	-	37029.1	37029.1	357676	260111	3.71872e+06	440362	349967	185145	-
Safn001719	tryptophan N-glucoside*	Amino acids and derivatives	Amino acids and derivatives	C17H22N2O7	365.14	203.08	366.143	[M-H]-	1	-	-	37029.1	37029.1	357676	260111	3.71872e+06	440362	349967	185145	-
Wasn002508	Glucosyl 7-methyl-3-methyleneoctane-1,2,6,7-tetraol	Terpenoids	Monoterpenoids	C16H30O9	365.18	203.13	366.189	[M-H]-	2	-	-	37029.1	37029.1	357676	260111	3.71872e+06	440362	349967	185145	-
Lmhp010908	LysoPC 19:1	Lipids	LPC	C27H54NO7P	536.37	184.07	535.364	[M+H]+	3	-	-	2317.33	36947.2	11586.7	90366.3	72240.8	43316.7	66215.6	95286.2	-
Lmyn007883	9,16-Dihydroxypalmitic acid	Lipids	Free fatty acids	C16H32O4	287.22	287.22	288.23	[M-H]-	2	38076-49-2	-	2.10173e+06	36873.7	7374.74	7374.74	3.38774e+06	212035	6.42583e+06	5.74878e+06	-
Zmgn002106	N-Acetyl-L-phenylalanine	Amino acids and derivatives	Amino acids and derivatives	C11H13NO3	206.08	58.03	207.089	[M-H]-	2	2018-61-3	C03519	124788	36829.7	98382.9	132097	1.23052e+06	15155.2	660519	133088	ko00360,ko01100
Yajp008857	Viburtinal	Terpenoids	Monoterpenoids	C10H8O2	161.06	105.07	160.052	[M+H]+	3	63661-79-0	-	7355.99	36780	7355.99	7355.99	52186.8	304906	92479.2	134644	-
Lahp003733	Clausenaglycoside A	Phenolic acids	Phenolic acids	C17H26O8	359.17	197.12	358.163	[M+H]+	3	-	-	2617.71	36721.4	2617.71	2617.71	328716	13088.6	2617.71	19491.6	-
Wdzp013478	alismanin B	Terpenoids	Triterpene	C29H48O3	445.37	165.09	444.36	[M+H]+	3	-	-	1340.57	36464.8	12328.7	1340.57	22960.1	6702.84	397251	126275	-
Zbqn007153	Rubione B	Terpenoids	Triterpene	C30H48O4	471.35	471.35	472.355	[M-H]-	2	-	-	65730.1	36385.3	7277.07	120763	7277.07	228904	115489	7277.07	-
pmb0874	LysoPE 18:2(2n isomer)	Lipids	LPE	C23H44NO7P	478.29	337.27	477.286	[M+H]+	1	-	-	62139.7	36362	393740	6.12715e+06	379635	619605	628905	433694	-
Latp007327	Carpesia lactone*	Terpenoids	Sesquiterpenoids	C15H20O3	249.15	145.1	248.141	[M+H]+	1	-	-	13799.4	36332.3	13224.4	2644.88	33079.1	2.77695e+06	57768.2	2644.88	-
Qmqp102534	Isoalantolactone	Terpenoids	Sesquiterpenoids	C15H20O2	233.15	159.12	232.146	[M+H]+	2	470-17-7	C09484	157124	36062.7	7212.54	58895.9	173468	6.86641e+06	324710	84605.8	-
Smmp010590	Tulipinolide	Terpenoids	Sesquiterpenoids	C17H22O4	291.15	185.13	290.152	[M+H]+	2	24164-12-3	C09564	174795	36058.3	7211.66	7211.66	315401	2.13252e+07	77127.7	138721	-
pmb2640	Dodecanoic acid (Lauric acid)	Lipids	Free fatty acids	C12H24O2	199.17	199.17	200.178	[M-H]-	3	143-07-7	C02679	17151.8	35853.5	15736.1	28811.4	164473	22973.5	173824	41481.7	ko00061,ko01100,ko01110
Zjyp102909	11α-hydroxy-3-oxo-4(5),6(7)-diene-eudesman-12-ol	Terpenoids	Sesquiterpenoids	C15H22O2	235.17	119.09	234.162	[M+H]+	2	-	-	45574.4	35831.2	6532.82	6532.82	32664.1	1.03198e+06	145286	52145.2	-
Lmbn002072	2-Propylsuccinic acid	Organic acids	Organic acids	C7H12O4	159.07	97.07	160.074	[M-H]-	3	618-57-5	C16657	45083.4	35752.9	12753.1	141439	93071.2	18606.4	27921.4	53407.5	-
Zmjn001813	Pimelic acid	Lipids	Free fatty acids	C7H12O4	159.07	97.06	160.074	[M-H]-	3	111-16-0	C02656	45083.4	35752.9	12753.1	141439	93071.2	18606.4	27921.4	53407.5	ko00780,ko01100,ko01240
Lmyn006221	Gingerglycolipid C	Lipids	Glycerol ester	C33H60O14	679.39	397.13	680.398	[M-H]-	2	-	-	1235.27	35620.3	1235.27	6176.36	12160.3	1235.27	8560.08	16434.9	-
MWSHY0008	Apigenin-6-C-glucoside (Isovitexin)	Flavonoids	Flavones	C21H20O10	433.11	313.07	432.106	[M+H]+	1	38953-85-4	C01714	496398	35540.7	7108.14	7108.14	1.55595e+06	2.19938e+06	3.07744e+06	4.39668e+07	ko00944
pmp001073	Synephrine; 4-[1-Hydroxy-2-(methylamino)ethyl]phenol	Alkaloids	Alkaloids	C9H13NO2	168.1	150.09	167.095	[M+H]+	3	94-07-5	C04548	3.59172e+06	35493	177465	35493	194097	422959	573610	387314	-
Lskp211472	2,3,19-Trihydroxy-24-oxo-olean-12-en-28-oic acid	Terpenoids	Triterpene	C30H46O6	503.34	457.33	502.329	[M+H]+	1	-	-	55369.1	35406.1	6223.56	6223.56	6223.56	31117.8	6223.56	449454	-
MWS00327g	L-Isoserine	Amino acids and derivatives	Amino acids and derivatives	C3H7NO3	106.05	60.04	105.043	[M+H]+	3	632-13-3	-	53782.5	35313.9	198906	50095.7	62171.7	37499	47091.6	51752.5	-
Zmdn007900	Emodin Anthrone	Quinones	Anthraquinone	C15H12O4	255.07	209.06	256.074	[M-H]-	2	491-60-1	-	1353.95	35089.2	1353.95	1353.95	1353.95	1353.95	1353.95	1353.95	-
MWSmce364	Xanthoxylin	Phenolic acids	Phenolic acids	C10H12O4	197.08	151.07	196.074	[M+H]+	1	90-24-4	C10726	109398	35032.4	11325.9	2265.18	175278	2265.18	4.64525e+06	220420	-
Lmbn004685	5S,8R-DiHODE; (5S,8R,9Z,12Z)-5,8-Dihydroxyoctadeca-9,12-dienoate	Lipids	Free fatty acids	C18H32O4	311.22	223.17	312.23	[M-H]-	1	-	C20186	4.80952e+06	35021.3	43295.4	3.00782e+07	870482	102679	5.01875e+06	394737	ko00591
Sasn000615	lactobionic acid	Others	Saccharides	C12H22O12	357.1	75.01	358.111	[M-H]-	2	96-82-2	-	19183.6	35019.3	25675.3	822.077	31355.2	9984.86	15360.2	13547.7	-
Lmjp002461	Quercetin-3-O-neohesperidoside*	Flavonoids	Flavonols	C27H30O16	611.16	303.05	610.153	[M+H]+	1	29662-79-1	-	26554.1	34965.9	5310.82	5310.82	3.01054e+06	64214.6	566740	1.39788e+06	-
Wafn002319	4-O-(3'-O-alpha-D-Glucopyranosyl)caffeoylquinic acid	Phenolic acids	Phenolic acids	C22H28O14	515.14	323.08	516.148	[M-H]-	2	1401352-63-3	-	8324.21	34864.5	22132.2	1664.84	12989	106115	15057.7	1664.84	-
Lamp006191	Afrormosin 7-O-(6''-Malonylglucoside)*	Flavonoids	Isoflavones	C26H26O13	547.14	299.09	546.137	[M+H]+	3	-	-	34857.7	34857.7	34857.7	1.37278e+06	34857.7	34857.7	34857.7	34857.7	-
pmp001198	6-Deoxyfagomine	Alkaloids	Piperidine alkaloids	C6H13NO2	132.1	57.03	131.095	[M+H]+	1	197449-09-5	-	34855	34855	743355	348763	408764	314290	275096	174275	-
Lmbn001288	2-Hydroxy-2-methyl-3-oxobutanoic acid*	Organic acids	Organic acids	C5H8O4	131.03	87.04	132.042	[M-H]-	3	71698-08-3	C06010	229314	34851.3	25611.4	94865.4	156558	63393.5	55348.7	121324	ko00290,ko00650,ko00660,ko00770,ko01100,ko01110,ko01210,ko01230
Lmbn001364	4-Hydroxy-2-Oxopentanoic Acid*	Organic acids	Organic acids	C5H8O4	131.03	87.05	132.042	[M-H]-	3	3318-73-8	C03589	229314	34851.3	25611.4	5122.28	156558	63393.5	55348.7	121324	ko00360,ko01100
mws0254	L-Histidine	Amino acids and derivatives	Amino acids and derivatives	C6H9N3O2	156.08	110.07	155.07	[M+H]+	2	71-00-1	C00135	1717.02	34823	4.23036e+06	9.84292e+06	2.0154e+06	6.11731e+06	264377	8585.12	ko00340,ko00410,ko00470,ko00970,ko01100,ko01110,ko01230,ko02010
Waln010743	1-(2,3-dihydroxypropoxy)-3-(((2-(dimethylamino)ethoxy)(hydroxy)phosphoryl)oxy)propan-2-yl (11Z,14Z)-octadeca-11,14-dienoate	Lipids	LPE	C28H54NO9P	578.35	279.23	579.354	[M-H]-	1	-	-	1.42445e+06	34631	304434	2.55732e+06	320236	1.11226e+06	280693	341370	-
Lmbp010056	2-(2-Phenylethyl)chromone	Others	Chromone	C17H14O2	251.11	91.05	250.099	[M+H]+	3	61828-53-3	C09007	21607.5	34533.2	4321.5	24090.8	83925.2	32424.7	262229	51637.6	-
Lskp211445	2,3,23-Trihydroxyolean-12-en-28-oic acid (Arjunolic acid)	Terpenoids	Triterpene	C30H48O5	489.36	407.33	488.35	[M+H]+	3	465-00-9	-	100083	34465.8	3641.97	3641.97	33375.8	115439	18209.8	1.04748e+06	-
pmp000269	2,3,19-Trihydroxyolean-12-en-28-oic acid (Arjunic acid)	Terpenoids	Triterpene	C30H48O5	489.36	407.33	488.35	[M+H]+	3	31298-06-3	-	100083	34465.8	3641.97	3641.97	33375.8	115439	18209.8	1.04748e+06	-
Lskp211456	2,3-Dihydroxyurs-12-en-29-oic acid (Maslinic acid)	Terpenoids	Triterpene	C30H48O4	473.36	187.15	472.355	[M+H]+	1	4373-41-5	C16939	15654.4	34429.9	1460.79	1460.79	1460.79	18824.4	7303.93	305772	-
MWStz063	2-Ethyl-2,6,6-trimethylpiperidin-4-one	Alkaloids	Piperidine alkaloids	C10H19NO	170.15	152.14	169.147	[M+H]+	3	133568-79-3	-	275518	34284.4	150628	26094	20440.5	81929.7	147362	57197.7	-
Hmyp002315	3,5,7,4'-Tetrahydroxy-Coumaronochromone	Others	Chromone	C15H10O7	303.04	257.04	302.043	[M+H]+	2	-	-	6851.28	34256.4	6851.28	6851.28	1.53131e+06	79272.9	1.03267e+06	2.01335e+06	-
Lazn003443	Orientin-2''-O-rhamnoside*	Flavonoids	Flavones	C27H30O15	595.16	449.11	594.159	[M+H]+	2	-	-	183638	34177.4	34177.4	34177.4	34177.4	34177.4	2.25823e+06	34177.4	-
Lmnp002413	Luteolin-6-C-glucoside-7-O-rhamnoside*	Flavonoids	Flavones	C27H30O15	595.17	449.11	594.159	[M+H]+	2	-	-	183638	34177.4	34177.4	34177.4	34177.4	34177.4	2.25823e+06	34177.4	-
Xmbp001692	2,4,6-Trihydroxybenzoic acid	Phenolic acids	Phenolic acids	C7H6O5	171.03	81.03	170.022	[M+H]+	1	83-30-7	-	2.22232e+06	34166.3	34166.3	34166.3	34166.3	34166.3	1.11083e+07	170832	-
Zmzp006646	Capillarisin	Others	Chromone	C16H12O7	317.07	302.04	316.058	[M+H]+	1	56365-38-9	C08999	56642.5	34009.7	30674.8	6134.97	1.69234e+07	47461.6	95220.8	6134.97	-
Zbfn002396	6-O-Dihydrocaffeoylglucose	Phenolic acids	Phenolic acids	C15H20O9	343.1	163.04	344.111	[M-H]-	1	-	-	44073.7	33891.2	964.836	4824.18	2.03397e+06	964.836	23756	629953	-
pma3649	5-Aminolevulinic Acid	Alkaloids	Alkaloids	C5H9NO3	132.07	86.06	131.058	[M+H]+	3	106-60-5	C00430	169181	33836.1	1.1062e+07	2.11834e+06	2.56461e+06	3.72831e+06	1.9748e+06	383963	ko00260,ko00860,ko01100,ko01110,ko01240,ko02010
HJN012	4,7,9,9'-Tetrahydroxy-3,3'-dimethoxy-8-O-4'-neolignan	Lignans and Coumarins	Lignans	C20H26O7	377.16	329.14	378.168	[M-H]-	3	-	-	99262.9	33802.4	19675.1	8133.14	1.25826e+06	130066	310856	163598	-
ML10171848	D-Arabinono-1,4-lactone	Others	Saccharides	C5H8O5	147.03	85.03	148.037	[M-H]-	2	2782-09-4	C00652	129383	33752.6	49796.1	51440.9	50743	81535.7	87491.7	53555.8	ko00053,ko01100
Zmsp006004	Ombuin-3-O-rutinoside	Flavonoids	Flavonols	C29H34O16	639.18	331.08	638.185	[M+H]+	1	-	-	204848	33706.9	6741.38	6741.38	4.31607e+06	6741.38	6741.38	6741.38	-
MWStz616	Dalbergin	Lignans and Coumarins	Coumarins	C16H12O4	269.08	254.06	268.074	[M+H]+	1	482-83-7	C10414	7.07839e+06	33580.7	52479.7	3.12511e+07	14123.9	10143.9	31355.7	8846.57	-
mws0248	Uridine	Nucleotides and derivatives	Nucleotides and derivatives	C9H12N2O6	243.06	110.02	244.07	[M-H]-	1	58-96-8	C00299	955799	33466.2	734377	718489	229194	339279	331859	133280	ko00240,ko01100,ko01232,ko02010
Lmmn000806	Dimethylmalonic acid	Organic acids	Organic acids	C5H8O4	131.03	87.05	132.042	[M-H]-	3	595-46-0	-	241952	33240.4	33987.9	87548.4	180127	57958.6	69537.1	145881	-
mws1024	p-Coumaraldehyde	Others	Aldehyde compounds	C9H8O2	147.05	129.03	148.052	[M-H]-	3	2538-87-6	C05608	2780.35	33205	2780.35	13901.8	481450	2780.35	2780.35	2780.35	ko00940,ko01100,ko01110
Wasyqn2170	Vanillic acid glucoside	Phenolic acids	Phenolic acids	C14H18O9	329.09	167.03	330.095	[M-H]-	1	32142-31-7	-	384276	33168.2	215553	145969	187509	36296.1	281083	2.04643e+06	-
Zjxp110323	Telekin/Ivalin*	Terpenoids	Sesquiterpenoids	C15H20O3	249.15	145.1	248.141	[M+H]+	1	-	-	6630.34	33151.7	6630.34	6630.34	49040	6630.34	274588	68665.5	-
Wbmp010544	10-Hydroxymethyllycaconitine	Alkaloids	Alkaloids	C37H50N2O11	699.35	699.35	698.341	[M+H]+	3	-	-	6625.95	33129.7	35453.1	103117	1.38151e+06	6625.95	349934	237831	-
pme3034	Ethylmalonic acid	Organic acids	Organic acids	C5H8O4	131.03	87.05	132.042	[M-H]-	3	601-75-2	-	101480	33033.2	26839.3	16721.9	129607	45006.3	44341.3	169832	-
Waqkp05977	2-g-linolenoyl-glycerol	Lipids	Glycerol ester	C21H36O4	353.27	261.22	352.261	[M+H]+	2	-	-	171842	33032.1	4608.86	350721	2.04997e+06	23044.3	677460	253816	-
Lhyp080702	Leopersin C(15-epi-leopersin C)	Terpenoids	Monoterpenoids	C20H32O5	353.23	261.22	352.225	[M+H]+	2	172821-84-0	-	171842	33032.1	4608.86	350721	2.04997e+06	23044.3	677460	253816	-
pmb0881	LysoPE 18:2	Lipids	LPE	C23H44NO7P	478.29	337.27	477.286	[M+H]+	1	-	-	48925.8	33000.9	632384	6.85465e+06	267009	1.09012e+06	368051	221098	-
Lmmn002260	5'-Methoxyisolariciresinol-9'-O-glucoside	Lignans and Coumarins	Lignans	C27H36O12	551.21	389.17	552.221	[M-H]-	3	-	-	58402.9	32917.3	55101.7	52148	24074.2	4814.84	35388.3	4814.84	-
Lhjp111605	Dehydroxypaederosidic Acid	Terpenoids	Monoterpenoids	C18H24O11S	449.11	303.05	448.104	[M+H]+	3	-	-	262222	32857.6	2232.48	2232.48	1.04138e+06	11162.4	1.88957e+06	171089	-
Wahp003049	N-Trans-Cinnamoylputrescine	Alkaloids	Phenolamine	C13H18N2O	219.15	131.06	218.143	[M+H]+	3	-	-	118363	32778.6	15044.1	3008.81	3008.81	3008.81	98671.1	3008.81	-
Wcsn000472	Laminaran	Others	Saccharides	C18H32O16	503.16	113.02	504.169	[M-H]-	1	9008-22-4	-	20848.2	32733.7	29270.5	28447.6	23231.8	31454.4	9475.49	53282.1	-
Zmjp000182	N-Monomethyl-L-arginine*	Amino acids and derivatives	Amino acids and derivatives	C7H16N4O2	189.13	70.07	188.127	[M+H]+	3	17035-90-4	C03884	80911.5	32705.5	3.04418e+06	2.26427e+06	365902	8.85444e+06	124510	68990.7	-
HJN051	Tamarixetin-3-O-rutinoside	Flavonoids	Flavonols	C28H32O16	623.16	315.05	624.169	[M-H]-	1	-	-	658108	32543.7	2469.62	2469.62	5.21801e+06	12348.1	2469.62	2469.62	-
Hmcp000233	Dihydro-N-methylisopelletierine	Alkaloids	Piperidine alkaloids	C9H19NO	158.15	140.14	157.147	[M+H]+	2	-	-	29115.8	32459.9	2386.25	2386.25	17009.7	12819.4	239744	40610.7	-
MWStz749	Eucomic acid	Phenolic acids	Phenolic acids	C11H12O6	239.06	179.04	240.063	[M-H]-	1	42151-32-6	-	68005	32432	3048.14	66745.9	3048.14	314401	30569.6	15240.7	-
Lmhn002140	Feruloyltartaric acid (Fertaric acid)	Phenolic acids	Phenolic acids	C14H14O9	325.06	193.05	326.064	[M-H]-	1	-	-	437236	32388.3	32388.3	32388.3	32388.3	327982	161941	1.32299e+07	-
Zbnp004589	Limocitrin 7-neohesperidoside	Flavonoids	Flavonols	C29H34O17	655.19	347.07	654.18	[M+H]+	3	-	-	386609	32353.9	32353.9	32353.9	845122	32353.9	32353.9	32353.9	-
Yacn003968	Cantleyine	Alkaloids	Alkaloids	C11H13NO3	206.08	147.04	207.089	[M-H]-	3	30333-81-4	C09933	43187.8	32330	91437.8	122834	1.12305e+06	6466	422460	80917.8	-
Qmfp122217	2,3-Dihydroxyurs-12,18-dien-28-oic acid (Goreishic Acid I)*	Terpenoids	Triterpene	C30H46O4	471.35	201.16	470.34	[M+H]+	1	-	-	13932.5	32301.9	1447.39	1447.39	7236.97	1447.39	1447.39	258012	-
Lmzn001582	5'-Glucosyloxyjasmanic acid*	Organic acids	Organic acids	C18H28O9	387.17	207.1	388.173	[M-H]-	1	-	-	1.00307e+06	32290	6458	6458	1.04388e+06	115118	1624503	2.63254e+06	-
pme1474	5'-Deoxy-5'-(methylthio)adenosine	Nucleotides and derivatives	Nucleotides and derivatives	C11H15N5O3S	298.1	136.06	297.09	[M+H]+	1	2457-80-9	C00170	20983.2	32220.5	4.91459e+07	580651	263905	167667	4196.64	121956	ko00270,ko00908,ko01100
MWSmce025	Fraxetin-8-O-glucoside (Fraxin)	Lignans and Coumarins	Coumarins	C16H18O10	369.09	207.03	370.09	[M-H]-	3	524-30-1	C09266	24432.8	32211	1161.98	1161.98	138055	12216.5	1161.98	5809.9	-
mws1060	9-(Arabinosyl)hypoxanthine	Nucleotides and derivatives	Nucleotides and derivatives	C10H12N4O5	267.07	135.03	268.081	[M-H]-	2	7013-16-3	-	273454	32182.3	367285	662427	383140	84267.2	121070	102775	-
Lmhp010515	LysoPC 17:0(2n isomer)*	Lipids	LPC	C25H52NO7P	510.36	184.07	509.348	[M+H]+	2	-	-	23356.9	31969.7	22820.1	411229	98801.5	220127	203754	313340	-
MWS2984	8-Azaguanine	Nucleotides and derivatives	Nucleotides and derivatives	C4H4N6O	153.05	136.03	152.045	[M+H]+	3	134-58-7	-	47581.9	31927.5	62042.3	148792	194300	239054	163956	80743.8	-
Laxp008852	(2Z)-2-(3,4-Dimethoxybenzylidene)-6-Hydroxy-1-Benzofuran-3(2H)-One	Flavonoids	Aurones	C17H14O5	299.09	284.07	298.084	[M+H]+	2	1322574-14-0	-	230689	31815.6	31815.6	859298	31815.6	31815.6	31815.6	31815.6	-
MWSmce584	L-Tyramine	Alkaloids	Alkaloids	C8H11NO	138.09	77.04	137.084	[M+H]+	3	51-67-2	C00483	186233	31689	6337.81	545684	116058	6337.81	247008	59720	ko00350,ko00950,ko01100,ko01110,ko01240
pmn001367	Protocatechuic acid-4-O-glucoside	Phenolic acids	Phenolic acids	C13H16O9	315.07	153.02	316.079	[M-H]-	1	-	-	879778	31672.1	432488	6334.42	2.03719e+06	619112	1.30762e+06	625701	-
MWSmce230	Methyl gallate*	Phenolic acids	Phenolic acids	C8H8O5	183.03	124.02	184.037	[M-H]-	3	99-24-1	-	789460	31662.9	4305.99	24212.4	98186.1	21530	4.4675e+06	326583	-
WaYp007548	2-Aminotetradecan-1-ol*	Lipids	Sphingolipids	C14H31NO	230.25	62.06	229.241	[M+H]+	3	-	-	31320	31615.4	12964.9	36455.6	24709.3	22203.4	27443.7	22178.5	-
Zahp012577	Octadecadienamide	Alkaloids	Alkaloids	C18H33NO	280.26	81.07	279.256	[M+H]+	1	-	-	59863	31605.6	31654.4	91499.3	44318.9	48718.2	46837.4	39551.4	-
pmb2826	L-Citramalic acid	Organic acids	Organic acids	C5H8O5	147.03	87.01	148.037	[M-H]-	1	6236-09-5	C02614	359223	31596.9	72595.1	137319	122406	131424	151747	140769	ko00660,ko01100
Lmqn006260	2',3',4',5,7-pentahydroxyflavone*	Flavonoids	Flavones	C15H10O7	301.04	151	302.043	[M-H]-	1	-	-	785341	31553.7	263110	17858.7	2.4916e+07	342006	6.98579e+06	1.17464e+06	-
Qmyp081709	Leoheteronin C	Terpenoids	Ditepenoids	C20H28O4	333.21	159.11	332.199	[M+H]+	2	-	-	283468	31487.3	31487.3	31487.3	31487.3	157437	31487.3	1.13262e+06	-
Wasn001627	Glucosyl 2,3-Dihydroxy-2-Methylbutanoic Acid	Organic acids	Organic acids	C11H20O9	295.1	89.02	296.111	[M-H]-	3	-	-	368989	31428.8	15181.1	10739.9	2147.98	73163.6	76715	27192.5	-
Zmyn000230	2-Dehydro-3-deoxy-L-arabinonate	Others	Saccharides	C5H8O5	147.03	57.03	148.037	[M-H]-	3	-	C00684	196946	31427.5	43595.6	195278	129595	91114.8	6285.5	69601.1	ko00053,ko01100
Zmyn000247	2-Hydroxyglutaric Acid	Organic acids	Organic acids	C5H8O5	147.03	57.03	148.037	[M-H]-	1	13095-48-2	C03196	196946	31427.5	43595.6	195278	129595	91114.8	6285.5	69601.1	ko00310,ko01100
Lmbn005172	2,6-Dimethoxybenzaldehyde	Others	Aldehyde compounds	C9H10O3	165.06	119.05	166.063	[M-H]-	3	3392-97-0	-	413009	31335.1	6446.59	91275.7	141009	403059	107450	35348.6	-
Qatp007431	1,10-Epoxycostunolide*	Terpenoids	Sesquiterpenoids	C15H20O3	249.15	203.11	248.141	[M+H]+	3	-	-	31297.1	31297.1	31297.1	31297.1	31297.1	2.37722e+06	31297.1	31297.1	-
Lhmp122023	Scopoletin 7-O-(6''-Malonylglucoside)	Lignans and Coumarins	Coumarins	C19H20O12	441.1	193.05	440.096	[M+H]+	3	-	-	324111	31276.6	1.58717e+06	19908.4	8393.73	1678.75	1678.75	1678.75	-
Zbqp000710	3-(1H-imidazol-5-yl)-2-(trimethylammonio)propanoate	Alkaloids	Alkaloids	C9H15N3O2	198.12	154.13	197.116	[M+H]+	3	-	-	401411	31237.4	116438	10159.7	70763.6	41407.1	25283.1	16903.9	-
Wcdp010180	9,11,13,15-Octadecatetraenal	Others	Aldehyde compounds	C18H28O	261.22	121.1	260.214	[M+H]+	1	148408-16-6	-	24507.5	31184.9	31911.7	26128.6	43234.6	40158.5	53026.3	37196	-
mws0359	Pentadecanoic Acid	Lipids	Free fatty acids	C15H30O2	241.22	241.22	242.225	[M-H]-	3	1002-84-2	C16537	9865.85	31140.6	5262.35	17633.8	23250.7	4978.01	18809.5	10881.2	-
Waqkp06484	1-Linolenoylglycerol	Lipids	Glycerol ester	C21H36O4	353.27	261.22	352.261	[M+H]+	1	-	-	6224.07	31120.4	745876	1.46295e+06	1.84627e+06	268103	615947	801522	-
Sayp010368	phyllanflexoid A	Terpenoids	Ditepenoids	C20H26O3	315.19	187.11	314.188	[M+H]+	3	-	-	126899	31003.2	17495.1	14467.9	152008	21512.4	39771.6	198218	-
MWSmce283	4'-Hydroxypropiophenone	Others	Ketone compounds	C9H10O2	149.07	92.03	150.068	[M-H]-	3	70-70-2	C13342	70482.5	30936.4	2183.77	25857.7	137707	15869.9	10918.9	40632.5	-
Qmyp101114	9-O-β-D-Glucoside of 3-hydroxy-7,8-didehydro-β-ionol	Terpenoids	Sesquiterpenoids	C19H30O7	371.21	209.15	370.199	[M+H]+	1	-	-	145592	30932.3	6186.46	6186.46	367437	38612.1	107815	296807	-
MWStz339	Alisol F	Terpenoids	Triterpene	C30H48O5	489.36	453.34	488.35	[M+H]+	1	155521-45-2	-	5361.43	30895.7	5361.43	5361.43	26807.1	5361.43	5361.43	533893	-
MWS201384	Arg-Gly	Amino acids and derivatives	Amino acids and derivatives	C8H17N5O3	232.14	70.07	231.133	[M+H]+	3	108347-93-9	-	249177	30862.8	146685	206401	179422	467272	361025	47269.1	-
Happ003269	Malvidin-3-O-(6''-O-p-coumaroyl)glucoside-5-O-glucoside	Flavonoids	Anthocyanidins	C38H41O19+	801.22	331.08	801.224	[M]+	3	-	-	23767.7	30757.9	4753.55	4753.55	2.65436e+06	4753.55	4753.55	4753.55	-
MWSHY0110	Calycosin	Flavonoids	Isoflavones	C16H12O5	285.08	225.06	284.068	[M+H]+	2	20575-57-9	C01562	6.22873e+06	30638.9	34666	2.07805e+07	6127.78	6127.78	6127.78	6127.78	ko00943,ko01110
Sayp006135	Caesappanin DB	Terpenoids	Ditepenoids	C20H26O4	331.19	267.17	330.183	[M+H]+	2	-	-	6121.97	30609.8	6121.97	6121.97	6121.97	6121.97	6121.97	223247	-
MWSHC20158	5-Methoxyfurfural*	Others	Aldehyde compounds	C6H6O3	127.04	53.04	126.032	[M+H]+	1	21300-07-2	-	1.10246e+07	30592.3	30592.3	30592.3	152962	761655	1.63085e+06	30592.3	-
MWS201443	Ser-Lys	Amino acids and derivatives	Amino acids and derivatives	C9H19N3O4	234.15	84.08	233.138	[M+H]+	2	22677-61-8	-	4.7939e+06	30514.2	94439.8	6102.85	191742	679330	261058	74202.4	-
pme0033	Hypoxanthine	Nucleotides and derivatives	Nucleotides and derivatives	C5H4N4O	137.05	119.04	136.038	[M+H]+	3	68-94-0	C00262	184154	30491.6	112125	594593	1.04747e+06	328632	220686	105102	ko00230,ko01100,ko01232
Zaxn005652	Pisiferic acid	Terpenoids	Ditepenoids	C20H28O3	315.2	315.2	316.204	[M-H]-	2	67494-15-9	C09163	574587	30437	30437	30437	152185	998690	30437	7.38519e+06	ko00904,ko01110
Lahp003997	Glucosyl-rhamnazin-3-O-β-D-glucoside*	Flavonoids	Flavonols	C29H34O17	655.19	331.08	654.18	[M+H]+	1	-	-	30910.8	30425.1	6085.02	6085.02	8.0241e+06	6085.02	6085.02	6085.02	-
MWSmce460	2-Piperidone	Alkaloids	Piperidine alkaloids	C5H9NO	100.08	56.05	99.0684	[M+H]+	3	675-20-7	-	94675.1	30084.6	45888.7	98663.1	146582	63567.6	103574	64851.6	-
pmp000437	D-Friedoolean-14-ene-3,28-diol (Myricadoil)	Terpenoids	Triterpene	C30H50O2	443.39	425.37	442.381	[M+H]+	2	17884-88-7	-	8735.7	29966.1	1747.14	1747.14	1747.14	1747.14	1747.14	84332.2	-
pmp000573	Acacetin-7-O-galactoside*	Flavonoids	Flavones	C22H22O10	447.13	285.08	446.121	[M+H]+	3	-	-	607112	29887	5977.39	2.68562e+06	5977.39	45335.6	5977.39	212173	-
pme3400	Biochanin A-7-O-glucoside (Sissotrin)*	Flavonoids	Isoflavones	C22H22O10	447.13	285.07	446.121	[M+H]+	3	5928-26-7	C05376	607112	29887	5977.39	2.68562e+06	5977.39	45335.6	5977.39	212173	ko00943
Lmtn002796	Aromadendrin-7-O-glucoside	Flavonoids	Flavanonols	C21H22O11	449.11	287.06	450.116	[M-H]-	3	28189-90-4	-	5972.17	29860.8	5972.17	412285	4.69561e+06	5972.17	49764.5	201862	-
pmp000413	Genistein-8-C-glucoside	Flavonoids	Isoflavones	C21H20O10	433.11	283.06	432.106	[M+H]+	2	66026-80-0	C10420	728002	29794.5	5958.9	5958.9	1.91142e+06	2.7131e+06	6.04222e+06	5.67572e+07	-
mws1454	Persicoside	Flavonoids	Flavanones	C23H26O11	477.14	315.09	478.147	[M-H]-	2	28978-03-2	-	217379	29597.5	29597.5	29597.5	634534	29597.5	29597.5	29597.5	-
Yamn004825	Syringaresinol-4'-O-glucoside	Lignans and Coumarins	Lignans	C28H36O13	579.2	339.12	580.216	[M-H]-	3	-	-	1720.2	29580.6	13673.1	81142.8	123358	8601	8602.5	1720.2	-
Lmhn003240	Benzoylmalic acid	Phenolic acids	Phenolic acids	C11H10O6	237.04	121.03	238.048	[M-H]-	1	22138-51-8	-	3692.14	29544.9	18460.7	4.75536e+06	8.5255e+06	3692.14	148661	36052.7	-
Lmrn003000	2-Hydroxy-3-phenylpropanoic acid	Phenolic acids	Phenolic acids	C9H10O3	165.06	103.06	166.063	[M-H]-	3	7326-19-4	C05607	364235	29535.7	7386.15	117738	92355.7	407582	87271.3	34151.6	ko00360,ko00960,ko01100,ko01110
Lamn006680	Formononetin-7-O-(6''-O-malonyl)glucoside	Flavonoids	Isoflavones	C25H24O12	515.12	267.07	516.127	[M-H]-	2	-	-	29532.1	29532.1	29532.1	3.06979e+06	29532.1	29532.1	29532.1	29532.1	-
Qmqp101725	Chloranthatone	Terpenoids	Sesquiterpenoids	C16H22O2	247.17	159.12	246.162	[M+H]+	3	-	-	1025.92	29527.7	1025.92	5129.62	344524	1.49673e+06	633424	94437.4	-
Waptn06085	DGMG 18:3(2n isomer)	Lipids	Glycerol ester	C33H56O14	735.38	397.13	676.367	[M+CH3COO]-	1	-	-	59290.1	29521.4	10818.9	189862	6.65522e+06	8032.95	829334	359023	-
Wafn003182	Glucopyranose 6-Hydroxydecanoate	Lipids	Free fatty acids	C16H30O8	409.21	161.05	350.194	[M+CH3COOH-H]-	1	-	-	44684	29490.8	5898.16	5898.16	956340	5898.16	99519.7	59124.3	-
Safn005866	N2-Malonyl-D-Tryptophan*	Amino acids and derivatives	Amino acids and derivatives	C14H14N2O5	289.08	203.09	290.09	[M-H]-	1	-	-	5895.16	29475.8	61873.6	295106	34166.6	5895.16	491269	5895.16	-
Zbqn003921	N-carboxy-N-(2-oxo-2-phenylethyl)-L-alanine	Amino acids and derivatives	Amino acids and derivatives	C12H13NO5	250.07	88.04	251.079	[M-H]-	2	-	-	233820	29449.5	14200	1.61463e+06	454172	15233.1	809991	157594	-
Lhjp111622	Dehydroxysecologanic acid	Terpenoids	Monoterpenoids	C16H22O9	359.13	151.04	358.126	[M+H]+	3	-	-	43397.8	29438.4	29402.8	12444.2	539124	58764.8	20076.5	26059.3	-
Wbsp000191	3,7,11-trimethyl-2-oxa-6,10,13-triazatricyclo[7.3.1.05,13]tridecane	Alkaloids	Alkaloids	C12H23N3O	226.19	180.18	225.184	[M+H]+	2	-	-	4574.29	29360.8	27567	4574.29	26135.6	22871.5	4574.29	23890.9	-
pmp001288	Acacetin-7-O-rutinoside (Linarin)*	Flavonoids	Flavones	C28H32O14	593.19	285.08	592.179	[M+H]+	3	480-36-4	-	296178	29296.9	2543.92	2543.92	1.15048e+06	2543.92	22793	12719.6	-
MWS00330g	1-Amino-1-cyclobutane-carboxylic-acid	Amino acids and derivatives	Amino acids and derivatives	C5H9NO2	116.07	70.07	115.063	[M+H]+	1	22264-50-2	-	5856.59	29283	372199	1.94798e+06	111799	1.5972e+06	1.18253e+06	79125.4	-
Yacp000453	3-hydroxy-1-methylpyrrolidin-2-one*	Alkaloids	Pyrrole alkaloids	C5H9NO2	116.07	70.06	115.063	[M+H]+	1	132996-63-5	-	5856.59	29283	372199	1.94798e+06	111799	1.5972e+06	1.18253e+06	79125.4	-
pmf0293	1-Octadecanol	Lipids	Free fatty acids	C18H38O	269.29	209.23	270.292	[M-H]-	3	112-92-5	-	36677.1	29208.3	42848.6	40553.2	36015.5	46897.7	33028.1	37119.7	-
MWStz655	8-Epideoxyloganic acid	Terpenoids	Monoterpenoids	C16H24O9	359.13	135.09	360.142	[M-H]-	2	88668-99-9	C11649	1.5727e+06	29158.1	2130.06	17682.1	10650.3	368137	2130.06	1.27493e+07	-
mws0913	Kaempferol-3-O-galactoside (Trifolin)*	Flavonoids	Flavonols	C21H20O11	447.09	285.04	448.101	[M-H]-	3	23627-87-4	C12626	42775.6	29085.9	111735	174167	757956	203147	4.85465e+06	1.25045e+06	ko00944,ko01110
MWS201471	Lys-Tyr	Amino acids and derivatives	Amino acids and derivatives	C15H23N3O4	310.18	84.08	309.169	[M+H]+	3	35978-98-4	-	40229	28933.9	343207	64567.3	74729.3	115795	299053	73289.9	-
Lmhp002001	L-Valyl-L-Phenylalanine	Amino acids and derivatives	Amino acids and derivatives	C14H20N2O3	265.15	72.08	264.147	[M+H]+	2	3918-92-1	-	87509.1	28765.7	4.2967e+06	516736	155590	8.81281e+06	1.27615e+06	41306.8	-
Zbkp008595	Soyasapogenol C	Terpenoids	Ditepenoids	C30H48O2	441.37	203.18	440.365	[M+H]+	2	595-14-2	C17422	98510.7	28643.5	753443	344526	690451	8946.19	21913.8	22988.2	-
Lmmn001643	2-Hydroxycinnamic acid*	Phenolic acids	Phenolic acids	C9H8O3	163.04	119.05	164.047	[M-H]-	2	583-17-5	C01772	28640.6	28640.6	143658	425056	1.83026e+06	143203	1.90245e+06	996461	ko00360,ko00999,ko01100,ko01110
Lmbn002648	α-Hydroxycinnamic Acid*	Phenolic acids	Phenolic acids	C9H8O3	163.04	119.05	164.047	[M-H]-	2	5801-57-0	C02763	28640.6	28640.6	143658	425056	1.83026e+06	143203	1.90245e+06	957701	ko00360,ko01100
Qmyp101401	11,12-O-Isopropyfidenesolajiangxin F	Terpenoids	Sesquiterpenoids	C18H28O3	293.21	119.08	292.204	[M+H]+	3	-	-	301894	28530.6	8159.73	783445	360063	44009.6	848902	140514	-
MWSHY0032	Formononetin (7-Hydroxy-4'-methoxyisoflavone)*	Flavonoids	Isoflavones	C16H12O4	269.08	213.09	268.074	[M+H]+	2	485-72-3	C00858	5.08371e+06	28366.2	40312.5	1.69224e+07	23014	3757.54	18787.7	3757.54	ko00943,ko01100,ko01110
Wasyqp1413	Imino-Tryptophan	Amino acids and derivatives	Amino acids and derivatives	C11H10N2O2	203.08	157.08	202.074	[M+H]+	2	-	C21124	28274.7	28274.7	159653	145256	669739	296039	191124	28274.7	ko01100,ko01110
pme1654	Jasmonic acid	Organic acids	Organic acids	C12H18O3	209.12	59.02	210.126	[M-H]-	3	77026-92-7	C08491	358892	28244.9	3714.16	30100.4	119885	18570.8	457952	84159.8	ko00592,ko01100,ko01110,ko04075
MWSslk148	Rutin Trihydrate	Flavonoids	Flavonols	C27H36O19	611.16	303.06	664.185	[M-3H2O+H]+	3	207671-50-9	-	53083.7	28035	5607	5607	4.26321e+06	96341.1	769184	2.09071e+06	-
Lmmp003091	Quercetin-3-O-(4''-O-glucosyl)rhamnoside*	Flavonoids	Flavonols	C27H30O16	611.16	303.05	610.153	[M+H]+	1	59262-54-3	C17563	53083.7	28035	5607	5607	4.26321e+06	96341.1	769184	2.09071e+06	-
Lhfp110340	Eremofukinone	Terpenoids	Sesquiterpenoids	C15H24O	221.19	119.08	220.183	[M+H]+	2	-	-	27993.4	27993.4	27993.4	27993.4	722077	162031	27993.4	219526	-
Safn011825	(10E,12Z,15Z)-9-oxooctadeca-10,12,15-trienoic acid	Lipids	Free fatty acids	C18H28O3	291.2	185.12	292.204	[M-H]-	2	125559-74-2	-	5849.3	27891.7	35499.6	113537	295752	16084.6	683054	139916	-
Wdzp006786	alismol	Terpenoids	Sesquiterpenoids	C15H24O	221.19	107.09	220.183	[M+H]+	3	87827-55-2	-	63224.2	27841.1	71209	24821.1	1.99972e+06	114743	119757	599032	-
Lcsp001751	Val-Ile-Asp	Amino acids and derivatives	Amino acids and derivatives	C15H27N3O6	346.2	185.16	345.19	[M+H]+	3	-	-	27839.9	27839.9	210129	27839.9	27839.9	623322	139200	27839.9	-
MWS04491	3,4-Dehydro-DL-proline	Amino acids and derivatives	Amino acids and derivatives	C5H7NO2	114.05	68.05	113.048	[M+H]+	3	3395-35-5	-	31225.7	27833.5	28195.1	5566.7	48009.1	88510.6	28866.6	200864	-
Zjyp110101	Nootkatone	Terpenoids	Sesquiterpenoids	C15H22O	219.17	121.07	218.167	[M+H]+	3	4674-50-4	C17914	4573.44	27753.1	4573.44	50355.9	122578	4573.44	131577	22867.2	-
Safn002037	2-[4-[(1R,2R)-1,2-dihydroxypropyl]phenoxy]-6-(hydroxymethyl)oxane-3,4,5-triol	Organic acids	Organic acids	C15H22O8	329.12	167.07	330.132	[M-H]-	2	-	-	546673	27751.2	165699	130970	219144	58389	279949	1.84646e+06	-
mws1089	Sucrose-6-phosphate	Others	Saccharides	C12H23O14P	421.08	241.01	422.082	[M-H]-	3	-	-	39337.8	27681.9	451995	3.6865e+06	21326.8	378050	72940.5	48556.1	-
Lmyp004084	Perillyl alcohol	Terpenoids	Monoterpenoids	C10H16O	153.13	107.09	152.12	[M+H]+	2	57717-97-2	C22272	264128	27550.1	27550.1	27550.1	27550.1	27550.1	262218	27550.1	-
Labn001995	3,5-dihydroxy-4-[(2S,3R,4S,5S,6R)-3,4,5-trihydroxy-6-(sulfooxymethyl)oxan-2-yl]oxybenzoic acid*	Phenolic acids	Phenolic acids	C13H16O13S	411.02	241.01	412.031	[M-H]-	1	-	-	1.02383e+06	27548.1	27548.1	27548.1	27548.1	27548.1	1.54747e+07	137741	-
Ladn001231	3,5-dihydroxy-4-{[(2s,3r,4s,5s,6r)-3,4,5-trihydroxy-6-[(sulfooxy)methyl]oxan-2-yl]oxy}benzoic acid*	Phenolic acids	Phenolic acids	C13H16O13S	411.02	241	412.031	[M-H]-	1	-	-	1.02383e+06	27548.1	27548.1	27548.1	27548.1	27548.1	1.54747e+07	137741	-
MWS0559	1,6-anhydro-β-D-glucose	Others	Saccharides	C6H10O5	161.05	71.01	162.053	[M-H]-	1	498-07-7	-	89524.2	27421.9	6655.48	7229.05	27724.5	14825.6	23791.1	81126	-
mws0017	Spermidine	Alkaloids	Alkaloids	C7H19N3	146.17	72.08	145.158	[M+H]+	3	124-20-9	C00315	4608.65	27357.5	23043.3	53529.5	4608.65	4608.65	50189	62516.6	ko00330,ko00410,ko00480,ko00940,ko01100,ko02010
Lhhp102902	11,13-Dehydrolanuginolide	Others	Others	C17H22O5	307.15	229.12	306.147	[M+H]+	2	-	-	20607.9	27160.2	3183.8	3183.8	26808.3	2.35177e+06	81818.6	15919	-
Hmgn004139	Isohydroxymatairesinol	Lignans and Coumarins	Lignans	C20H22O7	373.13	329.05	374.137	[M-H]-	3	-	-	96348.5	27129.1	3926.98	3926.98	21237.2	19634.9	35899.5	19850.5	-
Qmxn082004	Excisusin A	Terpenoids	Ditepenoids	C22H32O5	375.22	315.2	376.225	[M-H]-	2	-	-	454616	26994	2299.95	11499.7	14297	353553	2299.95	4.64406e+06	-
pmp000476	N-Isobutyl-4,5-epoxy-2E-decaenamide	Alkaloids	Alkaloids	C14H25NO2	240.2	57.1	239.189	[M+H]+	3	-	-	2324.02	26939.2	2324.02	2324.02	2324.02	90659.2	25329.2	14769.1	-
pmb0508	p-Coumaroylagmatine	Alkaloids	Phenolamine	C14H20N4O2	277.17	147.04	276.159	[M+H]+	1	7295-86-5	C04498	3795.78	26924.8	32393	18978.9	3.15239e+06	33810.8	19130.3	3795.78	ko00999,ko01100,ko01110
pmb2791	9-Hydroperoxy-10E,12,15Z-octadecatrienoic acid	Lipids	Free fatty acids	C18H30O4	309.21	209.05	310.214	[M-H]-	3	111004-08-1	C16321	5376.48	26882.4	30642.8	120283	600258	40511.9	671617	124865	ko00592,ko01110
Lajp010867	13-Hydroxy oleanolic acid-3-oxo-28-acid	Terpenoids	Triterpene	C30H48O4	473.36	427.36	472.355	[M+H]+	1	-	-	2163.82	26863	2163.82	2163.82	10819.1	19967	12869.2	772559	-
Lmzn004497	Notoginsenoside Fc	Terpenoids	Triterpene Saponin	C58H98O26	1209.63	1149.6	1210.63	[M-H]-	3	88122-52-5	-	33104.5	26861.5	1.17887e+06	5372.3	897676	5372.3	5372.3	5372.3	-
Lacp004282	Lasianthurin A	Quinones	Anthraquinone	C17H14O6	315.09	149.06	314.079	[M+H]+	3	-	-	5369.02	26845.1	5369.02	32256	770822	31399	5369.02	5369.02	-
MWSmce486	Manninotriose	Others	Saccharides	C18H32O16	503.16	383.12	504.169	[M-H]-	1	13382-86-0	C05404	56847.3	26810.8	1110.89	1110.89	92294	5554.46	57567	204380	ko00052,ko01100
Ymjm000095	13,28-Epoxyolean-11-en-3-one	Terpenoids	Triterpene	C30H46O2	439.36	203.18	438.35	[M+H]+	1	-	-	146141	26722.6	5344.52	5344.52	63917.2	104245	60802.6	1.95169e+06	-
Lmlp003161	N-Feruloylputrescine	Alkaloids	Phenolamine	C14H20N2O3	265.15	177.06	264.147	[M+H]+	3	501-13-3	C10497	5338.83	26694.2	5338.83	5338.83	408075	42441.5	1.25299e+06	5338.83	ko00330,ko01100
Lhwp110119	2,3,19-Trihydroxyurs-12-en-28-oic acid (Tormentic acid)	Terpenoids	Triterpene	C30H48O5	489.36	425.34	488.35	[M+H]+	1	13850-16-3	-	93342.8	26622.9	1620.9	1620.9	24983.6	103516	8104.51	932362	-
MWSmce537	Veratraldehyde	Phenolic acids	Phenolic acids	C9H10O3	167.07	124.05	166.063	[M+H]+	3	120-14-9	C02201	2551.13	26498.2	2551.13	34596.4	49536.9	2551.13	2551.13	23707.1	-
mws0289	LysoPE 18:1*	Lipids	LPE	C23H46NO7P	480.31	339.29	479.301	[M+H]+	3	89576-29-4	-	5294.43	26472.1	97053.5	2.4019e+06	99723.9	253708	529086	85046.6	-
ZbWp002423	N-methylphenylalanine	Amino acids and derivatives	Amino acids and derivatives	C10H13NO2	180.1	120.08	179.095	[M+H]+	3	-	-	55532.6	26313.4	414663	104365	222197	702248	167884	20287.5	-
Lstp211202	Ligudentatin A	Others	Others	C15H18O3	247.13	229.08	246.126	[M+H]+	2	-	-	40875.5	26271.9	10373.4	22938.4	43675.9	2074.68	15423	2074.68	-
Lmbp007051	6-Hydroxy-2-[2-(3'-methoxy-4'-hydroxyphenylethyl)]chromone	Others	Chromone	C18H16O5	313.11	137.06	312.1	[M+H]+	3	-	-	43731.9	26263.2	3249.36	127736	27296.8	16246.8	26874.3	24292.8	-
Lmbp002962	Isofraxetin	Lignans and Coumarins	Coumarins	C10H8O5	209.05	194.02	208.037	[M+H]+	3	50656-75-2	-	3023.48	25959	3023.48	3023.48	159924	3023.48	3023.48	3023.48	-
Lamn005190	Glucosyl isomucronulatol-7-O-glucoside	Flavonoids	Other Flavonoids	C29H38O15	625.22	301.11	626.222	[M-H]-	3	-	-	51944.7	25894.7	3521.99	209523	17610	3521.99	3521.99	3521.99	-
Lasp002993	Isobavachalcone glucoside	Flavonoids	Chalcones	C26H30O9	487.19	325.14	486.189	[M+H]+	3	-	-	116433	25892	5178.41	40297.6	80374.5	119236	71498.5	286204	-
HJAP140	Puerol A	Phenolic acids	Phenolic acids	C17H14O5	299.08	284.07	298.084	[M+H]+	1	152784-32-2	-	271229	25861.3	25861.3	1.15638e+06	25861.3	25861.3	25861.3	25861.3	-
Lmlp005305	Isofagaridine	Alkaloids	Isoquinoline alkaloids	C20H16NO4+	334.11	319.08	334.107	[M]+	1	149998-48-1	C09430	1.02249e+06	25846	25846	25846	25846	25846	25846	25846	-
Lmfp009701	Glycerol 9,11,13-octadecatrienoyl ester*	Lipids	Glycerol ester	C21H36O4	353.27	261.22	352.261	[M+H]+	1	-	-	50121.4	25598.5	90554.3	774518	731123	79528.9	551611	444001	-
Wasn002933	1-O-(3,4,5-Trimethoxybenzoyl)-B-D-Glucopyranoside	Phenolic acids	Phenolic acids	C16H22O10	373.11	211.06	374.121	[M-H]-	2	-	-	282869	25536.8	9798.22	1959.64	38375.8	1959.64	1.26594e+06	23459.3	-
Yamp012546	(6S,6aS)-9,11-diphenoxy-6,6a-diphenyl-2,3,5,5a,6,6a,11b,11c,12,12a-decahydro-1H-benzofuro[2',3':4,5]cyclopenta[1,2-d]pyrrolo[1,2-a]pyrimidin-5-ol	Alkaloids	Alkaloids	C40H36N2O4	609.27	591.26	608.268	[M+H]+	3	-	-	6319.09	25535.5	9500.16	13121.9	1.94544e+06	18089.7	3.59584e+06	574713	-
Wmhp000055	2,5-Dimethoxybenzoquinone	Quinones	Quinones	C8H8O4	169.05	65.04	168.042	[M+H]+	3	3117-03-1	-	179340	25413.8	55572.5	206189	105641	29586.4	104327	1.0403e+06	-
pmp000596	Quercetin-3-O-(2''-O-galactosyl)glucoside	Flavonoids	Flavonols	C27H30O17	627.16	465.1	626.148	[M+H]+	3	56782-99-1	-	66220.8	25399.8	1.02149e+06	80522.1	1.46349e+06	5079.96	172028	71239.9	-
pmb0645	Hesperetin-6-C-glucoside-7-O-glucoside	Flavonoids	Flavanones	C28H34O16	627.19	465.2	626.185	[M+H]+	3	-	-	66220.8	25399.8	1.02149e+06	80522.1	1.46349e+06	5079.96	172028	71239.9	-
pmb0064	DIMBOA glucoside	Alkaloids	Alkaloids	C15H19NO10	374.11	198.08	373.101	[M+H]+	3	18607-79-9	C04831	139757	25396.4	3862.69	144907	2.95055e+06	19313.5	54053.4	26065.7	ko00402,ko00999,ko01100,ko01110
Lcsp001861	Leu-Pro	Amino acids and derivatives	Amino acids and derivatives	C11H20N2O3	229.15	116.07	228.147	[M+H]+	1	-	-	17907.4	25301.3	2.42694e+06	1.26164e+06	680180	2.41172e+06	1.1096e+06	64140	-
HJAP107	Ginsenoside Rh4	Terpenoids	Triterpene Saponin	C36H60O8	621.44	423.36	620.429	[M+H]+	1	174721-08-5	-	282777	25265.9	3.11657e+06	5053.18	5053.18	5053.18	5053.18	5053.18	-
MWSmce250	Butylidenephthalide	Others	Lactones	C12H12O2	189.09	128.06	188.084	[M+H]+	3	72917-31-8	C16924	5049.25	25246.2	5049.25	5049.25	5049.25	5049.25	403493	135751	-
HX1226	4-Hydroxy-β-bulnesene	Others	Others	C15H24O	221.19	107.09	220.183	[M+H]+	2	-	-	129911	25174.9	5034.99	49858.1	1.47829e+06	138753	105300	361745	-
Lmln005963	Pilosulyne B	Others	Others	C14H18O4	249.11	187.11	250.12	[M-H]-	3	1924616-10-3	-	5020.81	25104.1	5020.81	5020.81	5020.81	451463	5020.81	5020.81	-
Lacp005409	MelimesSanol C	Lignans and Coumarins	Lignans	C17H14O5	299.09	284.07	298.084	[M+H]+	1	-	-	222850	24990.2	24990.2	1.14404e+06	24990.2	24990.2	24990.2	24990.2	-
pmp000263	3-Hydroxyurs-12,19-dien-28-oic acid (Sanguisorbigenin)	Terpenoids	Triterpene	C30H46O3	455.35	409.35	454.345	[M+H]+	2	-	-	17635.7	24979.5	3527.14	3527.14	109354	37854.5	18339.6	592728	-
Lmhp009129	LysoPC 15:0(2n isomer)*	Lipids	LPC	C23H48NO7P	482.32	184.07	481.317	[M+H]+	1	-	-	37267.1	24944.5	17590.9	416733	82660.8	310505	44547.8	28127.1	-
Zbqn004682	N-(malonyl)tryptophan*	Amino acids and derivatives	Amino acids and derivatives	C14H14N2O5	289.08	203.08	290.09	[M-H]-	1	-	-	4985.08	24925.4	4985.08	48001.1	4985.08	4985.08	94323.3	4985.08	-
Smsp110188	isopolygodial	Terpenoids	Sesquiterpenoids	C15H22O2	235.17	147.08	234.162	[M+H]+	2	-	-	3144.46	24852.9	3144.46	15722.3	58572.1	350740	21923.5	24176.9	-
mws2186	Avicularin(Quercetin-3-O-α-L-arabinofuranoside)*	Flavonoids	Flavonols	C20H18O11	435.09	303.05	434.085	[M+H]+	3	572-30-5	C22608	124236	24847.1	24847.1	24847.1	485101	24847.1	2.44002e+06	173007	-
Zayn001165	Malic acid-1-O-beta-D-glucopyranoside	Organic acids	Organic acids	C10H16O10	295.07	133.01	296.074	[M-H]-	2	-	-	221345	24583.5	14754.6	30668.1	2950.92	99803.1	2950.92	2950.92	-
HJN034	Notoginsenoside ST-3	Terpenoids	Triterpene Saponin	C43H74O15	829.5	769.48	830.503	[M-H]-	1	-	-	172330	24579.2	9.3876e+06	4915.84	4915.84	4915.84	4915.84	4915.84	-
MWSmce564	Germacrone*	Terpenoids	Sesquiterpenoids	C15H22O	219.17	159.12	218.167	[M+H]+	1	6902-91-6	C16966	2255.86	24457.7	11279.3	19490.5	335484	1.06666e+06	377138	115137	-
Zjrp080646	notoginsenoside U	Terpenoids	Triterpene Saponin	C42H72O14	801.5	423.36	800.492	[M+H]+	1	-	-	24454.1	24454.1	1.24307e+06	24454.1	24454.1	24454.1	24454.1	24454.1	-
Lcsp000658	Rubinic acid	Terpenoids	Triterpene	C30H46O4	471.34	425.34	470.34	[M+H]+	3	94662-96-1	-	2854.47	24336	2854.47	2854.47	21079.5	25765.4	14272.3	747445	-
Zadp004927	12-O-methylspruceanone	Terpenoids	Ditepenoids	C20H28O2	301.22	301.22	300.209	[M+H]+	2	-	-	2.19309e+06	24257	24257	151923	4.09896e+06	1.52913e+06	121285	2.56834e+07	-
HJAP148	Kaempferol-3-O-sambubioside	Flavonoids	Flavonols	C26H28O15	581.15	287.06	580.143	[M+H]+	2	27661-51-4	-	48247.5	24129.7	3.40054e+06	62045.1	821003	27338.6	558927	162919	-
Lmqp000329	5-Aminoimidazole ribonucleotide	Nucleotides and derivatives	Nucleotides and derivatives	C8H14N3O7P	296.07	104.11	295.057	[M+H]+	1	25635-88-5	C03373	1.6448e+06	24103	43874.7	511284	1.10001e+06	73610.4	800257	215990	ko00230,ko00730,ko00860,ko01100,ko01110,ko01240
Sasn002878	Methylgrandifloroside	Flavonoids	Chalcones	C26H32O13	551.18	389.12	552.184	[M-H]-	3	-	-	60390.1	24033.3	60986.1	68838.3	31906.9	4806.67	57031.9	4806.67	-
MA10107783	3-[(1-Carboxyvinyl)oxy]benzoic acid	Phenolic acids	Phenolic acids	C10H8O5	207.03	119.05	208.037	[M-H]-	3	16929-37-6	C20772	182952	23994.3	2772.16	21277.7	911693	13860.8	31519.1	27585	ko00130,ko01100,ko01110,ko01240
Lhhp102408	Astraolesaponin D*	Terpenoids	Triterpene Saponin	C48H74O19	955.49	143.11	954.482	[M+H]+	1	-	-	23918.3	23918.3	23918.3	725766	23918.3	23918.3	23918.3	23918.3	-
Wbjp001169	o-Carboxy-5-hydroxytryptamine	Alkaloids	Alkaloids	C11H12N2O3	221.09	130.06	220.085	[M+H]+	1	-	-	23837.5	23837.5	165181	187175	581895	256692	119188	23837.5	-
Layp007325	Bauhinoxepin J	Others	Alcohol compounds	C15H12O4	257.08	137.02	256.074	[M+H]+	3	942513-05-5	-	118977	23795.4	23795.4	589537	23795.4	23795.4	23795.4	23795.4	-
Lmhn003373	4-Hydroxybenzoylmalic acid	Phenolic acids	Phenolic acids	C11H10O7	253.04	137.02	254.043	[M-H]-	3	-	-	2350.71	23777.5	2350.71	511151	1.37452e+06	11753.5	29389.1	12674.3	-
Zasp009163	Mudanpinoic acid A	Terpenoids	Triterpene	C30H46O3	455.35	203.18	454.345	[M+H]+	1	203511-36-8	-	21451.1	23721.2	4290.22	4290.22	246311	24626.9	4290.22	425135	-
Wcdp007789	9-Oxooctadeca-10,12-Dienoic Acid	Lipids	Free fatty acids	C18H30O3	295.23	81.07	294.219	[M+H]+	1	-	-	448509	23714.6	23714.6	679630	289597	118573	509277	23714.6	-
Cmdn004237	Betonyoside E	Phenolic acids	Phenolic acids	C35H46O20	785.25	623.2	786.258	[M-H]-	3	181301-30-4	-	3228.53	23636.9	133321	28206.7	87301.8	3228.53	3228.53	3228.53	-
mws0736	N-Glycyl-L-leucine	Amino acids and derivatives	Amino acids and derivatives	C8H16N2O3	189.12	86.1	188.116	[M+H]+	1	869-19-2	C02155	20986.5	23537.1	6.67077e+06	2.93564e+06	250581	2.64101e+06	623439	4197.29	-
Lcfp001923	dihydrozeatin-9-N-glucoside	Alkaloids	Alkaloids	C16H25N5O6	384.19	222.14	383.18	[M+H]+	2	1226978-31-9	-	146776	23384.6	4676.92	201622	226202	4676.92	4676.92	243836	-
MWS20172	5-Hydroxymethylfurfural*	Others	Aldehyde compounds	C6H6O3	127.04	53.04	126.032	[M+H]+	1	67-47-0	C11101	8.87244e+06	23384.1	23384.1	23384.1	116921	698572	1.5575e+06	23384.1	-
pmb0716	Tricin-4'-O-glucoside-7-O-glucoside*	Flavonoids	Flavones	C29H34O17	655.19	331.08	654.18	[M+H]+	1	-	-	22773	23351.7	4554.6	4554.6	1.64954e+06	4554.6	4554.6	4554.6	-
Waln011222	2-(2,3-dihydroxypropoxy)-3-(((2-(dimethylamino)ethoxy)(hydroxy)phosphoryl)oxy)propyl palmitate*	Lipids	LPE	C26H54NO9P	554.34	255.23	555.354	[M-H]-	1	-	-	515593	23306.7	44625.8	1.09988e+06	201755	763201	264284	299676	-
zjzp122722	1,7-Dihydroxy-3,6-dimethoxyxanthone	Flavonoids	Other Flavonoids	C15H12O6	289.07	153.02	288.063	[M+H]+	3	-	-	12281.9	23230.4	12745.4	8658.58	101065	660324	863541	1.47947e+07	-
Jmwn004308	4-Dihydroxyphenethoxy-8-O-[6-O-(4-O-glucosyl)feruloyl]glucoside	Phenolic acids	Phenolic acids	C30H38O15	637.21	475.16	638.221	[M-H]-	1	-	-	62468.6	23208.3	4641.66	702689	4641.66	4641.66	4641.66	4641.66	-
Waln011524	1-(2,3-dihydroxypropoxy)-3-(((2-(dimethylamino)ethoxy)(hydroxy)phosphoryl)oxy)propan-2-yl palmitate*	Lipids	LPE	C26H54NO9P	554.35	255.23	555.354	[M-H]-	1	-	-	723610	23196.3	49245.7	1.20269e+06	180872	816894	274945	303203	-
pme3514	Morin*	Flavonoids	Flavonols	C15H10O7	301.04	151	302.043	[M-H]-	1	480-16-0	C10105	566823	23135.6	167550	21712.6	2.1028e+07	272594	4.77691e+06	792029	-
Ybnn006457	Artocarpanone	Flavonoids	Flavanones	C16H14O6	301.07	151	302.079	[M-H]-	3	-	-	566823	23135.6	167550	21712.6	2.1028e+07	272594	4.77691e+06	792029	-
Lmsn007762	Lucyoside F	Terpenoids	Triterpene Saponin	C42H66O14	793.44	793.44	794.445	[M-H]-	3	-	-	169588	23105.4	1.10303e+06	4621.09	48141	4621.09	283247	4621.09	-
Zabp110563	7-O-demethylchelerythrine	Alkaloids	Alkaloids	C20H16NO4+	334.11	319.08	334.108	[M]+	1	-	-	1.06268e+06	23075.2	23075.2	23075.2	23075.2	23075.2	23075.2	23075.2	-
MWSmce225	Dihydrochelerythrine*	Alkaloids	Isoquinoline alkaloids	C21H19NO4	350.13	334.12	349.131	[M+H]+	1	6880-91-7	-	1.09101e+06	22960.9	22960.9	22960.9	22960.9	22960.9	22960.9	22960.9	-
Wdhp010557	1,2-dimethoxy-12-methyl-12,13-dihydro-[1,3]dioxolo[4',5':4,5]benzo[1,2-c]phenanthridine*	Alkaloids	Isoquinoline alkaloids	C21H19NO4	350.14	334.11	349.131	[M+H]+	1	-	-	1.09101e+06	22960.9	22960.9	22960.9	22960.9	22960.9	22960.9	22960.9	-
pme0257	Uracil	Nucleotides and derivatives	Nucleotides and derivatives	C4H4N2O2	111.02	67.03	112.027	[M-H]-	3	66-22-8	C00106	115078	22940	68775	172808	46895.4	56026.3	28199.8	29319.1	ko00240,ko00410,ko00770,ko01100,ko01232
mws1375	Nicotianamine	Alkaloids	Alkaloids	C12H21N3O6	304.15	185.09	303.143	[M+H]+	3	34441-14-0	C05324	33795.6	22925.4	1.1713e+06	1.0927e+06	884184	566461	73388.9	63111.1	ko00270,ko00999,ko01100,ko01110
Hmlp005624	3',7-dihydroxy-4'-methoxyflavone*	Flavonoids	Flavones	C16H12O5	285.08	270.05	284.068	[M+H]+	1	54867-60-6	-	2.64399e+07	22905.2	134822	6.82281e+07	48276.3	4581.04	123867	4581.04	-
Cmrn009285	Ginsenoside Rs3	Terpenoids	Triterpene Saponin	C44H74O14	825.5	765.48	826.508	[M-H]-	1	194861-70-6	-	939989	22889.6	241673	22889.6	22889.6	22889.6	22889.6	22889.6	-
mws2118	Phloretin-2'-O-glucoside (Phlorizin)	Flavonoids	Chalcones	C21H24O10	435.13	167.04	436.137	[M-H]-	3	60-81-1	C01604	11235.3	22779.4	16420.6	2247.06	1.801e+06	2247.06	724410	15658.7	ko00941,ko01110
Lmgp003989	Dicaffeoylshikimic acid	Phenolic acids	Phenolic acids	C25H22O11	499.13	163.04	498.116	[M+H]+	1	-	-	65764.4	22742	13326.9	44822.9	236207	2.02958e+06	700215	28502.9	-
mad1424	Ditartaroyl-hydroxycoumarin	Lignans and Coumarins	Coumarins	C17H14O13	427.05	295.05	426.043	[M+H]+	3	-	-	4539.78	22698.9	109541	72263.1	137217	32969.2	48627.2	99688.7	-
Walp007137	2-AminoicoSane-1,6,18,19,20-pentaol	Lipids	Sphingolipids	C20H43NO5	378.32	286.28	377.314	[M+H]+	3	-	-	3065.55	22697.7	22989	15327.8	68198.6	40513.4	32985	50137.4	-
MWStz537	3-O-Feruloylquinic acid	Phenolic acids	Phenolic acids	C17H20O9	367.1	193.05	368.111	[M-H]-	1	1899-29-2	-	203836	22671.3	4534.26	23349.1	148776	207708	307623	23153.1	-
pmp000587	Luteolin-7-O-(6''-malonyl)glucoside*	Flavonoids	Flavones	C24H22O14	535.11	287.05	534.101	[M+H]+	1	-	C10103	22631.9	22631.9	892972	22631.9	2.81307e+06	470389	113160	4.42857e+06	-
Zjrn080661	6'-O-acetyl-Ginsenoside Rg1*	Terpenoids	Triterpene Saponin	C44H74O15	841.5	781.48	842.503	[M-H]-	1	-	-	83854.2	22510.4	3.48839e+06	4502.09	4502.09	4502.09	4502.09	4502.09	-
Wacyp06135	3,7-Dimethyl-2,6-Octadienyl 6-O-(beta-D-Xylopyranosyl)-beta-D-glucopyranoside	Terpenoids	Monoterpenoids	C21H36O10	466.26	81.07	448.231	[M+NH4]+	1	-	-	2938.82	22488.1	2938.82	14694.1	1.20123e+06	2938.82	2938.82	75249.5	-
Qmqp102515	Leucodin	Terpenoids	Sesquiterpenoids	C15H18O3	247.13	187.11	246.126	[M+H]+	1	17946-87-1	C09394	109865	22395.9	20622.3	228298	419359	4124.47	239395	94570.8	-
Wasdp04410	Tricin-7-O-Rhamnoside	Flavonoids	Flavones	C23H24O11	477.14	331.08	476.132	[M+H]+	1	-	-	102904	22367.8	4473.55	4473.55	1.44355e+06	4473.55	4473.55	4473.55	-
Lmyp006086	Prunetin-5-O-glucoside*	Flavonoids	Isoflavones	C22H22O10	447.13	285.07	446.121	[M+H]+	3	-	-	409150	22289.8	1119.46	2.48493e+06	1119.46	1119.46	5597.31	256894	-
Lmyp003387	2-Oxo-3,4-dihydro-1H-quinoline-3-carboxylic acid	Alkaloids	Quinoline alkaloids	C10H9NO3	192.07	146.06	191.058	[M+H]+	3	246867-17-4	-	4455.01	22275	37027.2	60925.8	301260	104017	231156	77854	-
mws0668	Xanthosine	Nucleotides and derivatives	Nucleotides and derivatives	C10H12N4O6	283.07	151.03	284.076	[M-H]-	1	146-80-5	C01762	647564	22236.6	259303	1.76647e+06	233088	1.22284e+06	496084	95562.1	ko00230,ko00232,ko01100,ko01110,ko01232,ko02010
Lmhp011388	2-α-Linolenoyl-glycerol*	Lipids	Glycerol ester	C21H36O4	353.27	261.22	352.261	[M+H]+	1	55268-58-1	-	33729.9	22199.9	160015	654525	887223	102888	726645	543060	-
MWS1837	Tranexamic Acid	Organic acids	Organic acids	C8H15NO2	158.12	95.09	157.11	[M+H]+	2	1197-18-8	-	395146	22125.6	61497.7	4315.28	35587.4	106483	21576.4	31978.1	-
Lmcp005645	Quercetin-3,4'-Dimethyl Ether	Flavonoids	Flavonols	C17H14O7	331.08	287.05	330.074	[M+H]+	3	33429-83-3	-	17280.5	22051.4	2766.78	2766.78	101231	2766.78	2766.78	2766.78	-
MWSmce439	3,4-Dihydrocoumarin	Lignans and Coumarins	Coumarins	C9H8O2	147.05	119.05	148.052	[M-H]-	3	119-84-6	C02274	1599.64	22049.1	1599.64	8169.71	424975	1599.64	1599.64	7998.19	ko00999
Zjrp080679	(PPD-2H)-Glc-Glc-Rha	Terpenoids	Triterpene Saponin	C48H80O17	929.55	325.11	928.54	[M+H]+	1	-	-	110111	22022.2	940967	22022.2	22022.2	22022.2	22022.2	22022.2	-
Lmmp002529	Gossypetin-3-O-rutinoside-8-O-rhamnoside	Flavonoids	Flavonols	C33H40O21	773.21	465.1	772.206	[M+H]+	3	-	-	41488.9	22002	4400.39	4400.39	4.00823e+06	4400.39	257499	57973.3	-
Lmhp002031	L-Leucyl-L-Leucine	Amino acids and derivatives	Amino acids and derivatives	C12H24N2O3	245.19	86.1	244.179	[M+H]+	1	3303-31-9	-	67519.5	21926	4.74674e+06	182782	113526	397861	1.01431e+06	39511.8	-
Hmpp002612	Luteolin-7-O-gentiobioside	Flavonoids	Flavones	C27H30O16	611.16	287.05	610.153	[M+H]+	3	-	-	91880.4	21908.8	3.18353e+06	4381.75	145656	4381.75	369000	35734	-
Lskp211425	Stigmast-4-ene-3,6-dione	Steroids	Steroid	C29H46O2	427.36	165.09	426.35	[M+H]+	3	23670-94-2	-	7507.22	21888.7	23129	12553.8	33955	15390.1	50819	64631.8	-
Zbjp005497	Acacetin-7-O-(6''-O-malonyl)sophoroside	Flavonoids	Flavones	C31H34O18	695.18	285.08	694.174	[M+H]+	3	-	-	21859.8	21859.8	21859.8	1.51758e+06	21859.8	21859.8	21859.8	21859.8	-
mws0043	Nobiletin (5,6,7,8,3',4'-Hexamethoxyflavone)*	Flavonoids	Flavones	C21H22O8	403.14	373.1	402.132	[M+H]+	2	478-01-3	C10112	634123	21719.6	2099.3	14003.7	35069.3	10496.5	4.4286e+06	39950.8	-
mws0045	Quercetin-3-O-rhamnoside(Quercitrin)	Flavonoids	Flavonols	C21H20O11	449.11	303.05	448.101	[M+H]+	3	522-12-3	C01750	163677	21717.3	21717.3	21717.3	2.10321e+06	21717.3	4.68262e+06	108586	ko00944
Lcgn000234	davidioside C	Phenolic acids	Phenolic acids	C15H16O9	339.07	177.02	340.079	[M-H]-	3	-	-	225678	21583.7	4316.75	4316.75	81172	42183.1	819538	312816	-
Ladp005693	portulacanone A malonyl glucoside	Flavonoids	Other Flavonoids	C27H30O13	563.18	315.12	562.169	[M+H]+	2	-	-	2544.32	21583.5	2544.32	2544.32	7.38121e+06	2544.32	12721.6	2544.32	-
Qmxp101506	Liangshanin A	Terpenoids	Ditepenoids	C20H26O4	331.19	267.17	330.183	[M+H]+	2	-	-	67438.9	21574.4	2802.45	2802.45	90210.3	296372	14012.2	1.93418e+07	-
pmn001419	1-O-p-Coumaroyl-β-D-glucose	Phenolic acids	Phenolic acids	C15H18O8	325.09	163.04	326.1	[M-H]-	2	7139-64-2	C16827	987915	21544.2	650086	20327.1	2.34464e+06	86491.9	530626	2.01764e+06	-
MWSmce448	Imidazol-1-yl-acetic acid	Alkaloids	Alkaloids	C5H6N2O2	127.05	81.04	126.043	[M+H]+	3	22884-10-2	-	519111	21484.4	21484.4	21484.4	21484.4	21484.4	176922	21484.4	-
MWStz360	3'-Methoxydaidzein*	Flavonoids	Isoflavones	C16H12O5	285.08	270.05	284.068	[M+H]+	1	21913-98-4	-	2.69407e+07	21397.4	145344	7.40713e+07	35053.5	21853.2	141149	4279.48	-
MWS3036	3-Hydroxyglutaric acid	Organic acids	Organic acids	C5H8O5	147.03	85.03	148.037	[M-H]-	3	638-18-6	-	116812	21381.9	45516.1	67690.6	57243.5	64114.6	68672.1	61181.1	-
Laxp008689	(2Z)-6-hydroxy-2-(3-methoxybenzylidene)-1-benzofuran-3(2H)-one*	Flavonoids	Aurones	C16H12O4	269.08	213.09	268.074	[M+H]+	2	1234351-88-2	-	5.08882e+06	21364.1	30352.9	1.90661e+07	17031.2	3406.24	19685.9	3406.24	-
Wbtp004753	1,2,3,7,8-pentahydroxy-6-methylanthracene-9,10-dione*	Flavonoids	Other Flavonoids	C15H10O7	303.05	229.05	302.043	[M+H]+	2	-	-	4272.56	21362.8	33823.2	4272.56	2.27411e+06	46304.9	4272.56	854940	-
pmb0603	Chrysoeriol-7,4'-di-O-glucoside	Flavonoids	Flavones	C28H32O16	625.18	301.07	624.169	[M+H]+	3	-	-	3197.09	21286.8	3197.09	3197.09	328896	3197.09	3197.09	15985.4	-
Zbqn004234	N-(malonyl)phenylalanine	Amino acids and derivatives	Amino acids and derivatives	C12H13NO5	250.07	164.07	251.079	[M-H]-	2	-	-	23860.6	21262.3	34416.7	49868.1	358820	17331.6	131024	42025.8	-
MWStz201	β-Carboline-1-propanoic acid	Alkaloids	Plumerane	C14H12N2O2	241.1	223.09	240.09	[M+H]+	2	89915-39-9	-	113919	21247.5	4249.49	4249.49	806818	167733	156808	31628.8	-
Yygp007578	Atractylenolactam	Alkaloids	Sesquiterpene alkaloids	C15H19NO	230.15	230.16	229.147	[M+H]+	3	-	-	450540	21103.6	15958.4	232719	1.07538e+06	5.45379e+06	90196.4	129836	-
mws4113	3'-Hydroxy-4'-O-methylglabridin	Flavonoids	Other Flavonoids	C21H22O5	353.14	295.06	354.147	[M-H]-	3	175554-11-7	-	3668.54	21101.6	29063	37261.3	26970.3	50241.8	18342.7	19959.6	-
Zjxp110324	Isotelekin*	Terpenoids	Sesquiterpenoids	C15H20O3	249.15	145.1	248.141	[M+H]+	1	17322-82-6	-	4211.03	21055.1	4211.03	4211.03	27234.2	2.44628e+06	40730.2	4211.03	-
Lmpp003662	Delphinidin-3-O-(6''-O-p-coumaroyl)glucoside	Flavonoids	Anthocyanidins	C30H27O14+	611.14	303.05	611.139	[M]+	3	-	C16370	18185.1	21024.2	3637.03	3637.03	3.05399e+06	116031	672758	1.74414e+06	ko00942
Zjrp080611	pseudoginsenoside Rt4	Terpenoids	Triterpene Saponin	C36H62O10	655.44	143.11	654.434	[M+H]+	2	-	-	21014.3	21014.3	453218	21014.3	386211	21014.3	21014.3	21014.3	-
pmf0289	Riboprine	Nucleotides and derivatives	Nucleotides and derivatives	C15H21N5O4	336.17	148.06	335.159	[M+H]+	3	7724-76-7	C16427	56087.4	20999.1	48848.2	148632	18489.9	33254.6	14824	18527.5	ko00908,ko01110
Zjrp080610	ISO-Ginsenoside F1 Rh1	Terpenoids	Triterpene Saponin	C36H62O9	639.44	423.36	638.439	[M+H]+	1	-	-	110037	20910.8	1.82075e+06	20910.8	20910.8	20910.8	20910.8	20910.8	-
Zmjp012364	Gypenoside XXI	Terpenoids	Triterpene Saponin	C41H70O13	771.5	609.45	770.482	[M+H]+	3	-	-	20874.3	20874.3	20874.3	20874.3	390410	20874.3	176851	142231	-
pmb3142	Salicylic acid-2-O-glucoside	Phenolic acids	Phenolic acids	C13H16O8	299.08	137.02	300.084	[M-H]-	3	10366-91-3	-	636378	20727.8	572990	148036	323389	38792.4	118905	416161	-
pmp000195	6''-O-Malonylglycitin	Flavonoids	Isoflavones	C25H24O13	533.13	285.08	532.122	[M+H]+	2	137705-39-6	C16197	20720.6	20720.6	20720.6	1.25218e+06	20720.6	20720.6	20720.6	20720.6	ko00943
Wayp001024	N-(1-Deoxy-1-fructosyl)Valine	Amino acids and derivatives	Amino acids and derivatives	C11H21NO7	280.14	216.12	279.132	[M+H]+	1	-	-	138471	20664.3	1.47624e+06	547261	3.65662e+06	1.32486e+06	3.22794e+06	662615	-
Safn010965	Porrigenic acid	Lipids	Free fatty acids	C18H30O4	309.21	171.1	310.214	[M-H]-	2	-	-	3749.95	20647.2	18749.8	3749.95	69181.8	3749.95	176212	75247.5	-
Safp008193	Kaempferol-3-O-Apiosyl-(1→2)-Galactoside*	Flavonoids	Flavonols	C26H28O15	581.15	287.06	580.143	[M+H]+	1	-	-	124692	20600.5	1.31716e+07	20183.5	878957	18579.7	360293	49806.1	-
Zbsp004455	Tricin-5,7-O-diglucoside*	Flavonoids	Flavones	C29H34O17	655.18	331.08	654.18	[M+H]+	1	-	-	39082.1	20597.9	2224.06	2224.06	8.96608e+06	2224.06	11120.3	2224.06	-
pma6218	O-MethylNaringenin-8-C-arabinoside	Flavonoids	Flavanones	C21H22O9	419.13	383.1	418.126	[M+H]+	3	-	-	49219.7	20586.8	4117.36	4117.36	31547.9	4117.36	279936	4117.36	-
Sagp007872	isonardosinone	Terpenoids	Sesquiterpenoids	C15H22O3	251.16	107.09	250.157	[M+H]+	2	27062-01-7	-	4101.6	20508	4101.6	4101.6	39908.9	303141	134756	32121	-
Wbwn005757	(2r,3r,4s)-6-hydroxy-4-(4-hydroxy-3-methoxyphenyl)-7-methoxy-2,3-dimethyl-3,4-dihydro-2h-naphthalen-1-one	Lignans and Coumarins	Lignans	C20H22O5	341.14	311.09	342.147	[M-H]-	2	-	-	1602.07	20481.3	1602.07	1602.07	1602.07	1602.07	1602.07	17357.8	-
Smcp000882	N-benzoyl-2-aminoethyl-β-D-glucopyranoside	Alkaloids	Alkaloids	C15H21NO7	328.13	310.12	327.132	[M+H]+	1	-	-	318142	20440.7	2.03185e+06	633352	8.13679e+06	1.77265e+06	2.46693e+06	291500	-
Wbmp007967	Vitexifolin F	Terpenoids	Ditepenoids	C22H36O4	365.27	365.27	364.261	[M+H]+	3	-	-	4075.81	20379	81774.6	37072.8	977668	4075.81	4075.81	128034	-
Wahp006113	Ayanin-3'-O-β-D-glucoside	Flavonoids	Flavonols	C24H26O12	507.15	345.1	506.142	[M+H]+	3	-	-	3274.53	20319	3274.53	3274.53	184573	3274.53	16372.6	3274.53	-
MWSmce159	6,7-Dihydroxy-4-methylcoumarin	Lignans and Coumarins	Coumarins	C10H8O4	193.05	147.04	192.042	[M+H]+	3	529-84-0	-	584597	20317	20317	20317	20317	20317	20317	20317	-
mws5042	L-Glycyl-L-phenylalanine*	Amino acids and derivatives	Amino acids and derivatives	C11H14N2O3	223.11	120.09	222.1	[M+H]+	3	721-66-4	-	19521.7	20308.5	2.45107e+06	4.87244e+06	185779	1.96151e+06	423106	13099.3	-
mws1012	Coumarin	Lignans and Coumarins	Coumarins	C9H6O2	147.04	103.05	146.037	[M+H]+	3	91-64-5	C05851	87475.5	20300.3	4060.06	4060.06	44551.7	22341.8	624674	78849.3	ko00999,ko01110
Lcsp001416	Leu-Thr-Ala	Amino acids and derivatives	Amino acids and derivatives	C13H25N3O5	304.19	86.1	303.179	[M+H]+	2	-	-	20287	20287	691393	108411	101435	643693	214082	20287	-
ZbWp001588	3-(((S)-1-carboxy-2-phenylethyl)amino)-2,5-dihydroxycyclopentane-1-carboxylic acid	Others	Others	C15H19NO6	310.13	120.08	309.121	[M+H]+	1	-	-	101236	20247.2	1.36004e+06	384162	4.11029e+06	1.10103e+06	1.38322e+06	123378	-
Wasyqp3073	p-Coumaroyl Aminogalactitol	Phenolic acids	Phenolic acids	C15H21NO8	344.13	147.04	343.127	[M+H]+	1	-	-	420699	20107.8	343584	14552.4	924678	31226.5	766122	1.08892e+06	-
Yamp003951	Flamvelutpenoid B	Terpenoids	Sesquiterpenoids	C15H20O3	249.15	187.11	248.141	[M+H]+	3	-	-	10765.9	20074.6	2153.19	2153.19	36773.5	740938	144328	39888.1	-
Wcfp004977	Malonyltryptophan	Amino acids and derivatives	Amino acids and derivatives	C14H14N2O5	291.1	245.09	290.09	[M+H]+	3	-	-	4009.11	20045.6	4009.11	429177	49688.8	4009.11	442074	4009.11	-
Lmmp001410	Dihydrocaffeoylputrescine	Alkaloids	Phenolamine	C13H20N2O3	253.15	165.05	252.147	[M+H]+	2	-	-	122049	20022.6	148282	25035.6	31481.6	1.48962e+06	4004.51	4004.51	-
Wbmp001002	4-methoxybenzamide	Alkaloids	Alkaloids	C8H9NO2	152.07	107.05	151.063	[M+H]+	2	3424-93-9	-	3998.22	19991.1	3998.22	116827	109141	302154	135321	51201.9	-
Hasp010605	MG(18:3(9Z,12Z,15Z)/0:0/0:0)	Lipids	Glycerol ester	C21H36O4	353.27	261.22	352.261	[M+H]+	1	129828-41-7	-	20265.9	19777.7	844062	1.38929e+06	1.93382e+06	251151	370925	654596	-
Lchp000218	(R)-3-ethyl-7-hydroxy-6-methoxyphthalide	Others	Lactones	C11H12O4	209.08	121.06	208.074	[M+H]+	2	-	-	698332	19725.2	19725.2	19725.2	748523	98626	2.85197e+06	1.18956e+06	-
MWSslk114	Pherocon (4-(4-Acetoxyphenyl)-2-butanone)	Others	Ketone compounds	C12H14O3	207.1	107.05	206.094	[M+H]+	1	3572-06-3	-	19591.1	19591.1	288452	19591.1	19591.1	19591.1	19591.1	597181	-
Safp012802	Tuliposide B	Others	Others	C11H18O9	295.1	73.03	294.095	[M+H]+	3	19870-33-8	C08570	29010.1	19533.9	990138	16617.2	3323.45	3323.45	3323.45	17292.5	-
Zahp011321	N-Isobutyl Decanamide	Alkaloids	Alkaloids	C14H29NO	228.23	228.24	227.225	[M+H]+	2	73785-31-6	-	28382.9	19490.7	20208.5	22012.8	19815	14103.4	18601.5	17286.9	-
pmb2406	LysoPC 17:0*	Lipids	LPC	C25H52NO7P	510.36	184.07	509.348	[M+H]+	2	50930-23-9	-	14263.5	19481.5	12419.8	255158	81551.9	117943	159183	215139	-
mws0046	Naringenin-7-O-Neohesperidoside(Naringin)*	Flavonoids	Flavanones	C27H32O14	579.17	271.06	580.179	[M-H]-	3	10236-47-2	C09789	21597	19474.8	6408.27	1281.65	35342	1281.65	63319.5	9075.78	ko00941,ko01100
MWS4412	Menadiol Diacetate	Others	Vitamin	C15H14O4	259.1	175.08	258.089	[M+H]+	3	573-20-6	-	19431	19431	19431	19431	19431	542212	19431	19431	-
ZbWn001819	3-O-Sulfonyl-5-ethyl rhamnoside	Others	Others	C8H16O8S	271.05	96.96	272.057	[M-H]-	3	-	-	3883.45	19417.2	3883.45	3883.45	713370	3883.45	44896.4	3883.45	-
Zbqp003125	Ile-Phe	Amino acids and derivatives	Amino acids and derivatives	C15H22N2O3	279.17	86.1	278.163	[M+H]+	1	-	-	2865.44	19402	1.41704e+06	70667.8	100935	201514	1.26507e+06	14327.2	-
Lmrn001951	2-Hydroxy-3-(4-Hydroxyphenyl)Propanoic Acid*	Phenolic acids	Phenolic acids	C9H10O4	181.05	135.04	182.058	[M-H]-	1	23508-35-2	-	527378	19357.5	3871.5	22099.8	43787.5	146586	45608.7	406372	-
Rap0011209	Monostearin	Lipids	Glycerol ester	C21H42O4	359.32	71.09	358.308	[M+H]+	1	123-94-4	-	3862.67	19313.4	3862.67	33406.6	77488.8	3862.67	33020.6	29936	-
Lcfp001271	dihydrozeatin-7-N-glucose	Alkaloids	Alkaloids	C16H25N5O6	384.19	222.14	383.18	[M+H]+	2	-	-	128998	19309.4	3861.87	192252	176921	3861.87	3861.87	240945	-
MWSmce252	Cinchonidine	Alkaloids	Quinoline alkaloids	C19H22N2O	295.17	277.16	294.173	[M+H]+	3	485-71-2	C11379	82755.8	19260.5	3852.1	3852.1	51469.7	3852.1	3852.1	602210	ko00996
Lcsn006884	2,2'-(3-methylcyclohexane-1,1-diyl)diacetic acid	Organic acids	Organic acids	C11H18O4	213.11	169.12	214.12	[M-H]-	1	5345-12-0	-	80834.4	19232.9	3662.01	142051	29845.8	20655	92102.8	19606.5	-
Zbln008072	2-acetyl-7-methoxy-3H-benzo[f]chromen-3-one	Lignans and Coumarins	Coumarins	C16H12O4	267.07	224.05	268.074	[M-H]-	1	-	-	663600	19232.2	3846.44	3.99378e+06	3846.44	3846.44	3846.44	3846.44	-
WaTKp07606	2-Benzylhex-4-enoic acid	Phenolic acids	Phenolic acids	C13H16O2	205.12	159.12	204.115	[M+H]+	1	-	-	213814	19211.8	19211.8	19211.8	19211.8	19211.8	19211.8	433794	-
Lhmp122218	dalbergestan	Others	Others	C16H10O7	315.05	287.06	314.043	[M+H]+	2	-	-	3836.75	19183.7	3836.75	45776.5	3836.75	3836.75	925375	3836.75	-
Lmqp002784	Salicylamide	Alkaloids	Alkaloids	C7H7NO2	138.06	77.04	137.048	[M+H]+	3	65-45-2	-	3832.84	19164.2	334084	105698	32671.1	3832.84	3832.84	3832.84	-
pmp000912	Hydroxyindesteolide	Others	Lactones	C15H18O3	247.13	229.12	246.126	[M+H]+	1	-	-	3109.51	19160.6	3109.51	3109.51	15547.5	932322	3109.51	3109.51	-
Lacp005577	3-(3'-Hydroxybutyl)-2,4,4-trimethylcyclohexa-2,5-dienone malonyl glucoside*	Terpenoids	Sesquiterpenoids	C22H32O10	457.2	133.1	456.199	[M+H]+	1	-	-	3830.16	19150.8	3830.16	46269.7	1.74699e+06	3830.16	59955.6	696179	-
Zmqp002952	Delphinidin-3-O-rutinoside-7-O-glucoside	Flavonoids	Anthocyanidins	C33H41O21+	773.21	465.1	773.213	[M]+	3	-	-	95579.7	19115.9	19115.9	19115.9	506351	19115.9	730532	148813	-
Sayp009743	phomophyllin L	Terpenoids	Sesquiterpenoids	C17H24O4	293.18	163.08	292.168	[M+H]+	3	-	-	3821.33	19106.6	3821.33	3821.33	76285.7	235543	40661.9	51818.8	-
Lcsp000522	Prolylproline	Amino acids and derivatives	Amino acids and derivatives	C10H16N2O3	213.12	70.07	212.116	[M+H]+	3	20488-28-2	-	68706.9	19027.1	226687	688776	77119.1	306255	263203	50632.7	-
Zahp008932	Spathulenol	Terpenoids	Sesquiterpenoids	C15H24O	221.19	147.12	220.183	[M+H]+	1	6750-60-3	-	3798.8	18994	3798.8	3798.8	28992.5	881177	274910	25534.2	-
Wcdp003364	1-Methyl-1,2,3,4-tetrahydro-β-carboline-3-carboxylic acid	Alkaloids	Alkaloids	C13H14N2O2	231.11	158.1	230.106	[M+H]+	1	-	-	1.72903e+06	18986.3	396247	374054	1.06791e+06	4.9074e+06	710675	94931.4	-
Wdmp007253	1-(1-aminoethyl)-9a,11a-dimethyl-tetradecahydrocyclopenta[a]phenanthren-7-one	Alkaloids	Plumerane	C21H35NO	318.28	219.17	317.272	[M+H]+	2	-	-	17377.2	18972.8	18314.4	17789.9	29563.4	28596.6	17048.6	15427.1	-
pma0702	N1,N8-Bis(sinapoyl)spermidine	Alkaloids	Phenolamine	C29H39N3O8	558.28	207.07	557.274	[M+H]+	3	-	C21170	94163.3	18924.8	69114.5	8957.82	5.86545e+06	133338	671012	159529	-
Rap007985	Isocurcumenol	Terpenoids	Sesquiterpenoids	C15H22O2	235.17	105.07	234.162	[M+H]+	1	24063-71-6	-	18875.7	18875.7	18875.7	18875.7	18875.7	632987	114136	18875.7	-
pmn001620	Chebulic acid	Tannins	Tannin	C14H12O11	355.03	249.04	356.038	[M-H]-	1	23725-05-5	-	1.36845e+06	18844.2	18844.2	18844.2	18844.2	18844.2	1.09444e+07	94220.8	-
Wmhn007355	Citreorosein	Quinones	Anthraquinone	C15H10O6	285.04	241.05	286.048	[M-H]-	2	481-73-2	C17810	9366.47	18752.3	1873.29	1873.29	47100	1873.29	29554	1873.29	-
MWS5206	4-Hydroxyphenyllactic Acid*	Phenolic acids	Phenolic acids	C9H10O4	181.05	135.04	182.058	[M-H]-	1	306-23-0	C03672	464106	18749.3	13368	22781.5	25881.9	176631	79183.4	371996	-
pme2559	N-Acetyl-L-Aspartic Acid	Amino acids and derivatives	Amino acids and derivatives	C6H9NO5	174.04	88.04	175.048	[M-H]-	3	997-55-7	C01042	143046	18744.4	2375.77	15930.6	2375.77	23601.4	11878.9	14088.3	ko00250,ko01100
pme3388	Homoarginine	Amino acids and derivatives	Amino acids and derivatives	C7H16N4O2	189.13	144.1	188.127	[M+H]+	3	156-86-5	C01924	3743.02	18715.1	392016	310113	92489	561101	32178.9	3743.02	-
Hmln001302	Furosin	Tannins	Tannin	C27H22O19	649.07	169.01	650.076	[M-H]-	1	81552-37-6	-	18647.3	18647.3	18647.3	18647.3	18647.3	18647.3	3.76791e+06	93236.4	-
pmb0751	Trans-5-O-(p-Coumaroyl)shikimate	Phenolic acids	Phenolic acids	C16H16O7	321.1	147.04	320.09	[M+H]+	3	-	C02947	10033.1	18611.4	358775	2006.61	2006.61	2006.61	2006.61	2006.61	ko00940,ko00941,ko00945,ko01100,ko01110
Zmln001312	Brevifolin[Geranium]	Phenolic acids	Phenolic acids	C12H8O6	247.03	191.04	248.032	[M-H]-	2	477-94-1	-	18589.3	18589.3	18589.3	18589.3	18589.3	18589.3	6.1359e+06	92946.6	-
Cmhp005227	1,4,8-Trihydroxynaphthalene-1-O-glucoside	Quinones	Quinones	C16H18O8	339.11	177.05	338.1	[M+H]+	3	39015-63-9	-	18572.1	18572.1	18572.1	18572.1	92860.6	18572.1	18572.1	532810	-
Qmxp082612	Isoleuconin C	Terpenoids	Ditepenoids	C20H30O6	367.21	285.18	366.204	[M+H]+	3	-	-	103690	18514.5	512203	3702.91	3702.91	3702.91	3702.91	27926.9	-
Lahp011102	7,9-Dimethoxy-2,3-methylendioxybenzophenanthridine	Alkaloids	Alkaloids	C20H15NO4	334.11	318.07	333.1	[M+H]+	1	-	-	757718	18404.5	18404.5	18404.5	18404.5	18404.5	18404.5	18404.5	-
Wayp001104	N-(1-Deoxy-1-fructosyl)Tyrosine	Amino acids and derivatives	Amino acids and derivatives	C15H21NO8	344.13	182.08	343.126	[M+H]+	2	-	-	396278	18323.1	574135	146826	1.02693e+06	624375	545700	112449	-
Labp002803	Geraldol malonyl glucosyl glucoside	Flavonoids	Flavonols	C31H34O19	711.18	463.12	710.169	[M+H]+	2	-	-	18314.2	18314.2	18314.2	943766	18314.2	18314.2	18314.2	18314.2	-
Zjrn080660	PPT-Glc-Glc-acetyl*	Terpenoids	Triterpene Saponin	C44H74O15	841.499	781.477	842.503	[M-H]-	1	-	-	69546.5	18259.7	5.9354e+06	3651.94	3651.94	3651.94	3651.94	3651.94	-
HJN033	Vina-Ginsenoside R1*	Terpenoids	Triterpene Saponin	C44H74O15	841.5	781.48	842.503	[M-H]-	1	784213-14-5	-	69546.5	18259.7	5.9354e+06	3651.94	3651.94	3651.94	3651.94	3651.94	-
MWS201458	Phe-Ile	Amino acids and derivatives	Amino acids and derivatives	C15H22N2O3	279.17	120.09	278.163	[M+H]+	1	22951-94-6	-	1792.27	18191.9	5.04316e+06	164872	65156.8	361877	601191	8961.33	-
Lmmn008971	3-Hydroxycycloarta-24-ene-26-oic acid (Isomangiferolic acid)*	Terpenoids	Triterpene	C30H48O3	455.35	455.35	456.36	[M-H]-	1	13878-92-7	-	64051.1	18177.3	3635.45	3635.45	42545.1	35472.8	160711	689557	-
Lmgp004959	Tricin-7-O-neohesperidoside	Flavonoids	Flavones	C29H34O16	639.19	331.08	638.185	[M+H]+	2	53766-40-8	-	3619.48	18097.4	3619.48	3619.48	2.70529e+06	3619.48	54669.3	33350.5	-
Lmyp003031	Emblicanin A	Tannins	Tannin	C34H22O22	783.07	277.03	782.06	[M+H]+	1	180465-44-5	-	3606.01	18030	3606.01	3606.01	3606.01	24169.8	3.28345e+06	168696	-
pmn001361	Salvianolic acid I	Phenolic acids	Phenolic acids	C27H22O12	537.1	339.05	538.111	[M-H]-	1	150072-80-3	-	617506	17997.1	6456.58	1291.32	8302.5	436867	1291.32	3.60116e+06	-
Zjrp081012	Ginsenoside F4	Terpenoids	Triterpene Saponin	C42H70O12	767.49	423.36	766.487	[M+H]+	1	-	-	76026.6	17965	1.05416e+06	12057.8	17927.8	2411.56	2411.56	2411.56	-
MWS201437	Leu-Asp	Amino acids and derivatives	Amino acids and derivatives	C10H18N2O5	247.13	86.1	246.122	[M+H]+	3	32949-40-9	-	27594.9	17940.8	2.28534e+06	693953	159536	803888	1.08917e+06	40457.6	-
Safn004643	3-Carboxy-4-Methyl-5-Propyl-2-Furanpropionic Acid	Organic acids	Organic acids	C12H16O5	239.1	59.01	240.1	[M-H]-	1	86879-39-2	-	258724	17930.8	3586.17	3586.17	3586.17	3586.17	76287.5	743899	-
pmb2654	Anthranilate-1-O-Sophoroside	Phenolic acids	Phenolic acids	C19H27NO12	460.15	117.9	461.153	[M-H]-	3	-	-	7947.08	17800	907339	2.05158e+06	89023.2	122292	45921.7	41791.8	-
MWS2910	5-Methyl-2'-Deoxycytidine	Nucleotides and derivatives	Nucleotides and derivatives	C10H15N3O4	242.11	126.07	241.106	[M+H]+	2	838-07-3	C03592	85989.4	17775.6	639413	18715.1	1.31209e+06	493607	100863	3555.11	-
Lcsp001671	2-oxindole-3-acetic acid	Alkaloids	Plumerane	C10H9NO3	192.06	146.06	191.058	[M+H]+	3	2971-31-5	C22202	842654	17772.1	3554.41	3554.41	3554.41	3554.41	3554.41	3554.41	ko00380
Layp006277	Hedyotol C	Lignans and Coumarins	Lignans	C31H36O11	585.23	359.15	584.226	[M+H]+	1	-	-	196003	17712.7	3542.55	3542.55	1.4683e+06	27070.9	131914	70376.5	-
MWSmce356	L-Canavanine sulfate	Amino acids and derivatives	Amino acids and derivatives	C5H14N4O7S	275.07	114.02	274.058	[M+H]+	3	2219-31-0	-	17709.1	17709.1	17709.1	145743	17709.1	17709.1	17709.1	17709.1	-
Waln009920	1-(2,3-dihydroxypropoxy)-3-(((2-(dimethylamino)ethoxy)(hydroxy)phosphoryl)oxy)propan-2-yl (8E,11Z,14Z)-octadeca-8,11,14-trienoate	Lipids	LPE	C28H52NO9P	576.33	277.22	577.338	[M-H]-	1	-	-	129380	17695.7	3539.14	672715	266771	44286.2	238032	119981	-
pmd0136	LysoPC 18:0(2n isomer)	Lipids	LPC	C26H54NO7P	524.37	184.07	523.364	[M+H]+	1	-	-	63468.4	17635.4	25666.8	816119	389325	282354	465594	563491	-
Wasyqn3269	Butyl Rhamnosylglucoside	Others	Alcohol compounds	C16H30O10	441.2	235.12	382.183	[M+CH3COO]-	2	-	-	37208.1	17614.5	1.41775e+06	3522.9	209728	3522.9	23797.7	3522.9	-
pmb2857	L-Glutamic acid-O-glycoside	Amino acids and derivatives	Amino acids and derivatives	C11H19NO9	308.1	146.05	309.106	[M-H]-	3	-	-	23042.8	17598	83057	145650	97574.8	173925	325521	75325	-
Wcfn005424	2-[2-[(Z)-pent-2-enyl]-3-[3,4,5-trihydroxy-6-(hydroxymethyl)oxan-2-yl]oxycyclopentyl]acetic acid	Others	Others	C18H30O8	373.19	59.02	374.194	[M-H]-	3	-	-	352891	17593.9	17593.9	17593.9	172285	17593.9	777401	174701	-
MWSmce041	Butylphthalide	Others	Lactones	C12H14O2	191.1	145.1	190.099	[M+H]+	2	6066-49-5	C17854	20701.9	17589.9	11924.3	7775.01	11616.9	1555	344505	47847.5	-
pmb2591	N-Acetyl-L-Tryptophan	Amino acids and derivatives	Amino acids and derivatives	C13H14N2O3	245.09	203.08	246.1	[M-H]-	1	1218-34-4	-	26319.9	17542.6	222566	1.23382e+06	182368	3508.53	2.25275e+06	53524.6	-
Zmxp003107	Luteolin-7,3'-di-O-glucoside	Flavonoids	Flavones	C27H30O16	611.16	287.06	610.153	[M+H]+	3	52187-80-1	-	77111	17453.1	2.85148e+06	3490.62	90299.2	3490.62	778589	54308	-
Waln010192	2-(2,3-dihydroxypropoxy)-3-(((2-(dimethylamino)ethoxy)(hydroxy)phosphoryl)oxy)propyl (8E,11Z,14Z)-octadeca-8,11,14-trienoate	Lipids	LPE	C28H52NO9P	576.33	277.22	577.338	[M-H]-	1	-	-	104741	17431.4	3486.27	698184	274943	49464.2	225516	143588	-
MWS201461	Leu-Arg	Amino acids and derivatives	Amino acids and derivatives	C12H25N5O3	288.2	175.12	287.196	[M+H]+	2	26607-15-8	-	49586.8	17429.5	1.03329e+06	160439	39357.5	3485.9	110110	3485.9	-
Lamp006734	Formononetin 7-O-(6''-Acetylglucoside)*	Flavonoids	Isoflavones	C24H24O10	473.144	269.082	472.136	[M+H]+	2	-	-	2.00893e+06	17389.6	3477.92	9.6939e+06	3477.92	3477.92	3477.92	3477.92	-
Lajp006472	Formononetin acetyl glucoside*	Flavonoids	Isoflavones	C24H24O10	473.14	269.08	472.137	[M+H]+	2	-	-	2.00893e+06	17389.6	3477.92	9.6939e+06	3477.92	3477.92	3477.92	3477.92	-
MWStz696	3-Hydroxy-2-methylpyridine	Alkaloids	Pyridine alkaloids	C6H7NO	110.06	82.06	109.053	[M+H]+	2	1121-25-1	-	1.09593e+06	17377.1	17377.1	17377.1	86885.6	17377.1	131773	117127	-
pmp000589	Quercetin-7-O-(6''-malonyl)glucoside	Flavonoids	Flavonols	C24H22O15	551.1	303.05	550.096	[M+H]+	1	98767-37-4	-	3474.53	17372.6	360845	3474.53	2.3418e+06	298389	101756	4.88669e+06	-
HJN097	Azukisaponin VI	Terpenoids	Triterpene Saponin	C54H86O25	1133.54	1133.54	1134.55	[M-H]-	3	82801-39-6	-	86557.6	17311.5	17311.5	17311.5	17311.5	17311.5	17311.5	17311.5	-
pme0122	N6-Acetyl-L-lysine	Amino acids and derivatives	Amino acids and derivatives	C8H16N2O3	189.12	126.09	188.116	[M+H]+	3	692-04-6	C02727	3459.1	17295.5	338391	77538.3	217476	286506	84416.2	57437.8	ko00310,ko01100
Lmgp000659	2-Phenylacetamide*	Alkaloids	Alkaloids	C8H9NO	136.08	91.05	135.068	[M+H]+	2	103-81-1	C02505	163885	17195	2.97223e+06	1.21921e+06	1.26884e+06	1.54675e+06	617638	85975	ko00360,ko01100
HJKP000649	N-benzylformamide*	Alkaloids	Alkaloids	C8H9NO	136.07	91.05	135.068	[M+H]+	2	6343-54-0	C15561	163885	17195	2.97223e+06	1.21921e+06	1.26884e+06	1.54675e+06	617638	85975	-
Lazn001439	(3R,4S,5S,6R)-2-[9-[(2R,3R,4S,5R)-3,4-dihydroxy-5-(hydroxymethyl)oxolan-2-yl]-6-iminopurin-3-yl]-6-(hydroxymethyl)oxane-3,4,5-triol	Alkaloids	Alkaloids	C16H23N5O9	430.16	298.11	429.15	[M+H]+	2	-	-	2.71395e+06	17182.4	25940.6	30927.6	27913.5	18041.6	39046.4	13749.7	-
mws1299	Luteolin-8-C-glucoside (Orientin)	Flavonoids	Flavones	C21H20O11	449.11	299.05	448.101	[M+H]+	1	28608-75-5	C10114	85887.6	17177.5	17177.5	17177.5	634363	355483	1.76282e+06	5.05729e+06	-
Qmxp082501	Dihydroenmein*	Terpenoids	Ditepenoids	C20H28O6	365.19	301.18	364.189	[M+H]+	2	-	-	17113.8	17113.8	17113.8	17113.8	17113.8	17113.8	17113.8	574799	-
pme1173	Allopurinol	Nucleotides and derivatives	Nucleotides and derivatives	C5H4N4O	137.05	110.03	136.038	[M+H]+	3	315-30-0	-	134556	16998.4	105407	311211	1.0932e+06	322447	265392	84992.2	-
Wamxn02513	Protocatechuic acid-1'-O-xyloside	Phenolic acids	Phenolic acids	C12H14O8	285.06	152.01	286.069	[M-H]-	1	-	-	603755	16956.3	3056.56	140994	116604	461719	15282.8	2.00808e+06	-
MWSslk191	Linderane	Terpenoids	Sesquiterpenoids	C15H16O4	261.11	173.1	260.105	[M+H]+	2	13476-25-0	C09495	2544.16	16937	2544.16	12720.8	19099.5	550186	15937.9	2544.16	-
MWS201391	Asn-Ile	Amino acids and derivatives	Amino acids and derivatives	C10H19N3O4	246.15	166.09	245.138	[M+H]+	3	438533-59-6	-	3384.56	16922.8	1.05982e+06	606505	78263.8	986987	249319	3384.56	-
Sasn007097	Kaempferide-3-O-sulfate	Flavonoids	Flavonols	C16H12O9S	379.01	299.05	380.02	[M-H]-	2	130827-47-3	-	51483.5	16869.4	3373.87	3373.87	3373.87	3373.87	1.10667e+06	3373.87	-
Zkep1310	4-Hydroxy-l-tryptophan*	Amino acids and derivatives	Amino acids and derivatives	C11H12N2O3	221.09	130.06	220.085	[M+H]+	1	25242-90-4	C21777	3372.7	16863.5	343386	248511	1.49388e+06	514861	402914	30476.1	ko00901
mws0884	Cyclic 3',5'-Adenylic acid	Nucleotides and derivatives	Nucleotides and derivatives	C10H12N5O6P	328.05	134.05	329.053	[M-H]-	3	60-92-4	C00575	38570.2	16816.7	699856	223776	188605	1624.8	8124.01	52059.4	ko00230,ko01100
Zmgn000447	3-Phospho-D-glyceric acid	Organic acids	Organic acids	C3H7O7P	184.98	78.96	185.993	[M-H]-	2	820-11-1	C00197	45686.5	16765.1	164197	566659	78458.6	30381.8	3353.02	77981.5	ko00010,ko00030,ko00260,ko00270,ko00561,ko00630,ko00710,ko01100,ko01110,ko01200,ko01230,ko01240
MWSmce566	3-Hydroxy-9,10-dimethoxypterocarpan; Astrapterocarpan	Flavonoids	Isoflavones	C17H16O5	301.11	167.08	300.1	[M+H]+	2	73340-41-7	C17416	700302	16759.2	71304.8	6.30592e+07	23531.6	20028.4	9564.16	641606	-
Wbkn005292	[(1S,2S,3S,7R,9R,13S,14R,15R,17S)-3,15-diacetyloxy-7-hydroxy-2,6,14-trimethyl-4,11,16-trioxo-10-oxatetracyclo[7.7.1.02,7.013,17]heptadec-5-en-17-yl]methylacetate	Terpenoids	Ditepenoids	C26H32O11	519.18	357.13	520.194	[M-H]-	3	-	-	532889	16755.7	15023.7	90057.5	67285.4	14479	107986	142248	-
MWStz631	Pinoresinol-4-O-glucoside	Lignans and Coumarins	Lignans	C26H32O11	519.19	357.14	520.194	[M-H]-	1	41607-20-9	C17529	532889	16755.7	15023.7	90057.5	67285.4	14479	107986	142248	-
Zbpn005555	Phloretin-4'-O-glucoside (Trilobatin)*	Flavonoids	Chalcones	C21H24O10	435.13	273.08	436.137	[M-H]-	3	4192-90-9	-	76219.8	16676.3	32853.7	13052	2.55446e+06	9097.82	1.38851e+06	1819.56	-
HJN055	Dihydrocharcone-4'-O-glucoside*	Flavonoids	Chalcones	C21H24O10	435.13	273.08	436.137	[M-H]-	3	-	-	76219.8	16676.3	32853.7	13052	2.55446e+06	9097.82	1.38851e+06	1819.56	-
Zmmp001429	Glycyl-L-leucine*	Amino acids and derivatives	Amino acids and derivatives	C8H16N2O3	189.13	86.1	188.116	[M+H]+	2	-	C02155	3333.72	16668.6	3333.72	427085	75309.4	300661	418357	29332.1	-
Zkep107564	Ile-gly*	Amino acids and derivatives	Amino acids and derivatives	C8H16N2O3	189.12	86.1	188.116	[M+H]+	2	-	-	3333.72	16668.6	3333.72	427085	75309.4	300661	418357	29332.1	-
Zbkp000425	Heterodendrin	Alkaloids	Alkaloids	C11H19NO6	262.13	216.12	261.121	[M+H]+	1	66465-22-3	C08332	290571	16626	602779	235711	1.7356e+06	425858	1.10152e+06	180248	-
Ylyn012627	salaspermic acid*	Terpenoids	Triterpene	C30H48O4	471.34	471.34	472.355	[M-H]-	1	71247-78-4	-	2.68505e+06	16622.9	16622.9	83114.4	1.68386e+06	3.08002e+06	604890	1.6072e+07	-
Lmsn003778	1-O-Caffeoyl-4-O-galloyl-β-D-glucose	Phenolic acids	Phenolic acids	C22H22O13	493.1	169.01	494.106	[M-H]-	1	-	-	16589.4	16589.4	16589.4	16589.4	16589.4	16589.4	534082	16589.4	-
Sazp003601	Tuberonic acid glucoside*	Organic acids	Organic acids	C18H28O9	387.17	207.11	388.173	[M-H]-	1	120399-24-8	-	787618	16582.9	11776.7	2355.34	889888	105355	1.24106e+06	2.65412e+06	-
Wbtp004961	1,2,4,5-tetrahydroxy-7-(hydroxymethyl)anthracene-9,10-dione*	Flavonoids	Other Flavonoids	C15H10O7	303.05	229.05	302.043	[M+H]+	2	-	-	3296.61	16483.1	3296.61	3296.61	256402	30155.1	815315	381942	-
Wayn000504	Malic acid-1-O-diglucoside	Organic acids	Organic acids	C16H26O15	457.12	341.11	458.127	[M-H]-	1	-	-	98154.9	16477.1	199446	794505	6632.1	141771	27093.2	1326.42	-
Qmjp110218	N-Feruloyl dopamine*	Alkaloids	Phenolamine	C18H19NO5	330.13	177.05	329.126	[M+H]+	3	142350-99-0	-	16471.1	16471.1	16471.1	16471.1	318487	16471.1	16471.1	243651	-
Ylgn009136	triptobenzene N	Terpenoids	Ditepenoids	C20H26O3	313.18	313.18	314.188	[M-H]-	3	-	-	832944	16440.7	82203.7	2.94726e+06	906499	1.12786e+06	2.70948e+06	643070	-
Wafn004433	1-Hexanol arabinosylglucoside	Others	Alcohol compounds	C17H32O10	455.21	263.15	396.2	[M+CH3COOH-H]-	3	-	-	26156.8	16431	642945	3286.2	83586	34846.4	49727.9	22370.8	-
MWSslk010	Astragaloside A*	Terpenoids	Triterpene Saponin	C41H68O14	785.47	143.11	784.461	[M+H]+	2	83207-58-3	-	2.00738e+06	16405.5	16405.5	1.23069e+06	16405.5	16405.5	16405.5	16405.5	-
Qmyp101308	Anhydro-β-rotunol	Terpenoids	Sesquiterpenoids	C15H24O	221.19	95.08	220.183	[M+H]+	3	-	-	16323.5	16323.5	16323.5	16323.5	367958	16323.5	98055.1	192285	-
pme0021	L-Phenylalanine	Amino acids and derivatives	Amino acids and derivatives	C9H11NO2	166.09	120.08	165.079	[M+H]+	1	63-91-2	C00079	50909.3	16291.2	9.9071e+06	3.70333e+06	6.51231e+06	6.95861e+06	2.83868e+06	316386	ko00360,ko00400,ko00460,ko00470,ko00940,ko00960,ko00966,ko00970,ko00996,ko00999,ko01100,ko01110,ko01210,ko01230,ko02010
WaTKp13537	7-Phenylhept-3-enoic acid	Phenolic acids	Phenolic acids	C13H16O2	205.12	145.1	204.115	[M+H]+	2	-	-	16287.4	16287.4	16287.4	16287.4	16287.4	16287.4	16287.4	643656	-
Halp009840	Ganoderic Acid 24	Terpenoids	Triterpene	C30H46O3	455.35	201.17	454.345	[M+H]+	1	-	-	16261.9	16261.9	16261.9	16261.9	187082	16261.9	16261.9	312601	-
Zmhn002227	4-O-Glucosyl-sinapate	Phenolic acids	Phenolic acids	C17H22O10	385.11	223.06	386.121	[M-H]-	2	-	C02919	56033.3	16249.9	57158.3	21738	2869.41	14347	208536	184469	-
pmb3068	1-O-p-Coumaroylquinic acid*	Phenolic acids	Phenolic acids	C16H18O8	337.09	163.04	338.1	[M-H]-	1	-	-	192557	16210.1	92590	16210.1	504457	81050.5	302985	16210.1	-
Lmyp006119	Olean-12-en-3-one (β-Amyrone)	Terpenoids	Triterpene	C30H48O	425.38	217.19	424.37	[M+H]+	3	638-97-1	-	16152.6	16152.6	81821.4	16152.6	473085	16152.6	16152.6	16152.6	-
Rap0010470	Turmerone*	Terpenoids	Sesquiterpenoids	C15H22O	219.17	159.12	218.167	[M+H]+	1	82508-15-4	C17494	3226.19	16130.9	3226.19	26601.4	287569	1.28321e+06	345315	108082	-
Lmsp004521	1-O-Cinnamoyl-4,6-(S)-HHDP-β-D-glucose	Tannins	Tannin	C29H24O15	613.12	147.04	612.111	[M+H]+	3	-	-	2779.72	16126.5	2779.72	2779.72	191559	13898.6	70494.5	73393.9	-
MWS201400	Val-Trp	Amino acids and derivatives	Amino acids and derivatives	C16H21N3O3	304.17	188.07	303.158	[M+H]+	1	24587-37-9	-	16108	16108	283011	82925.2	16108	194566	151753	16108	-
MWSmce177	Ethyl ferulate	Phenolic acids	Phenolic acids	C12H14O4	221.09	133.03	222.089	[M-H]-	3	4046-02-0	-	3214.29	16071.4	3214.29	3214.29	3214.29	295971	3214.29	3214.29	-
Lcfn121082	PyroGlu-Ile	Amino acids and derivatives	Amino acids and derivatives	C11H18N2O4	241.12	197.13	242.127	[M-H]-	1	-	-	868508	16040.7	548106	540226	124828	1.20741e+06	88311.8	25467.2	-
MWS4296	Gly-Phe*	Amino acids and derivatives	Amino acids and derivatives	C11H14N2O3	223.11	120.08	222.1	[M+H]+	3	3321-03-7	-	24104.6	16033.7	2.17295e+06	4.23771e+06	185985	1.75613e+06	312370	30715.8	-
zjyp011904	Phyllanemblinin A	Tannins	Tannin	C27H20O17	617.07	277.03	616.07	[M+H]+	3	-	-	15973.7	15973.7	15973.7	15973.7	15973.7	15973.7	302507	15973.7	-
MWSmce052	3-Hydroxyurs-12-en-28-oic acid (3-Epiursolic acid)*	Terpenoids	Triterpene	C30H48O3	455.36	455.36	456.36	[M-H]-	1	989-30-0	-	55759.7	15963.1	3192.62	3192.62	38626.6	37002.2	125809	594776	-
Qmyp101430	Amarantholidoside IV	Terpenoids	Sesquiterpenoids	C21H38O8	419.26	123.12	418.257	[M+H]+	3	-	-	13632.8	15939.4	2726.56	2726.56	17608.8	21246.8	2726.56	88814.1	-
pme2006	Diethyl glutarate	Organic acids	Organic acids	C9H16O4	189.11	87.04	188.105	[M+H]+	3	818-38-2	-	3178.01	15890	3178.01	3178.01	392374	3178.01	3178.01	3178.01	-
Hamp012107	Stearamide*	Alkaloids	Alkaloids	C18H37NO	284.29	88.08	283.288	[M+H]+	1	124-26-5	C13846	12392.8	15874.1	13303.8	13887.5	14100.2	10014.7	11598.5	10415.5	-
Zahp014087	N-(12-methyltetradecyl)propionamide*	Alkaloids	Alkaloids	C18H37NO	284.3	88.08	283.288	[M+H]+	1	-	-	12392.8	15874.1	13303.8	13887.5	14100.2	10014.7	11598.5	10415.5	-
Lmsp010763	Monolinolenin*	Lipids	Glycerol ester	C21H36O4	353.27	261.22	352.261	[M+H]+	1	75685-85-7	-	40608.5	15864.4	86048.7	704982	444395	75665.1	439058	369351	-
MWSslk182	5,6,7-Trimethoxyflavone	Flavonoids	Flavones	C18H16O5	313.11	283.07	312.1	[M+H]+	3	973-67-1	-	2926.42	15843.9	2926.42	2926.42	14632.1	24583	2926.42	2.22381e+06	-
Lmhp011562	1-α-Linolenoyl-glycerol*	Lipids	Glycerol ester	C21H36O4	353.27	261.22	352.261	[M+H]+	1	-	-	37933.5	15779.9	183837	697076	583724	95325.2	891670	584544	-
Sazp010264	Monogalactosyldiacylglycerol	Lipids	Glycerol ester	C45H70O10	771.5	609.45	770.497	[M+H]+	2	-	-	15731.1	15731.1	15731.1	15731.1	391185	15731.1	186884	78655.3	-
mws0355	Catechin gallate*	Flavonoids	Flavanols	C22H18O10	441.08	169.01	442.09	[M-H]-	3	130405-40-2	-	15670.3	15670.3	15670.3	15670.3	428354	15670.3	274980	15670.3	-
mws1397	Epicatechin gallate*	Flavonoids	Flavanols	C22H18O10	441.08	169.02	442.09	[M-H]-	3	1257-08-5	-	15670.3	15670.3	15670.3	15670.3	428354	15670.3	274980	15670.3	-
Zmap010726	Balsamiferine E	Terpenoids	Sesquiterpenoids	C20H32O5	353.23	149.1	352.225	[M+H]+	2	-	-	16183	15655.3	642267	1.07578e+06	1.58487e+06	172999	413644	623201	-
MWSHY0162	Quercetin-3-O-sophoroside (Baimaside)	Flavonoids	Flavonols	C27H30O17	627.16	303.06	626.148	[M+H]+	3	18609-17-1	C12667	67501.6	15629.1	1.80883e+06	77788.3	989806	31447	2.17288e+06	271651	ko00944,ko01110
Zmhn001036	Choerospondin	Flavonoids	Flavanones	C21H22O10	433.11	271.06	434.121	[M-H]-	3	81202-36-0	-	3120.81	15604.1	32331.7	237308	185135	18992.5	48185	122761	-
MWS20633g	O-phosphate-L-tyrosine	Amino acids and derivatives	Amino acids and derivatives	C9H12NO6P	262.05	216.04	261.04	[M+H]+	3	21820-51-9	C06501	158820	15561.9	163338	113029	675381	167874	513263	77809.5	-
Wasdp05565	2,8-bis(hydroxymethyl)-4b,8-dimethyl-5,6,7,8a,9,10-hexahydrophenanthren-3-ol	Terpenoids	Ditepenoids	C18H26O3	291.2	151.08	290.188	[M+H]+	2	-	-	3110.18	15550.9	3110.18	17694	158080	3110.18	53846.8	46230.7	-
mws4176	L-Alanyl-L-Phenylalanine	Amino acids and derivatives	Amino acids and derivatives	C12H16N2O3	237.12	120.09	236.116	[M+H]+	1	3061-90-3	-	43007.1	15525.5	6.72823e+06	239082	61106.7	1.18708e+06	576331	3105.09	-
Lhdp091318	Soyasaponin E glucuronic acid glucoside	Terpenoids	Triterpene Saponin	C42H66O14	795.45	439.36	794.445	[M+H]+	3	-	-	30415.3	15488.6	3097.72	302788	3097.72	3097.72	3097.72	3097.72	-
Zjrp083007	Chikusetsusaponin FT4	Terpenoids	Triterpene Saponin	C47H78O17	915.53	295.1	914.524	[M+H]+	1	-	-	15470.5	15470.5	630301	15470.5	15470.5	15470.5	15470.5	15470.5	-
mws0159	Phenylpyruvic acid	Phenolic acids	Phenolic acids	C9H8O3	163.04	91.06	164.047	[M-H]-	3	156-06-9	C00166	76126.5	15457	12683.5	67126.6	107051	14591.7	260183	19770.5	ko00360,ko00400,ko00470,ko00960,ko01100,ko01110,ko01210,ko01230
MWStz735	Ganoderal A	Terpenoids	Triterpene	C30H44O2	437.34	391.33	436.334	[M+H]+	2	104700-98-3	-	12168.3	15452.6	2143.64	2143.64	64037.2	2143.64	10718.2	371259	-
Zajp007311	3',4',5',5,7-Pentamethoxyflavone*	Flavonoids	Flavones	C20H20O7	373.13	343.08	372.121	[M+H]+	3	53350-26-8	-	156616	15419.8	2011.7	2011.7	31957.5	2011.7	256184	10058.5	-
mws0055	Tangeretin (4',5,6,7,8-Pentamethoxyflavone)*	Flavonoids	Flavones	C20H20O7	373.13	343.09	372.121	[M+H]+	3	481-53-8	C10190	156616	15419.8	2011.7	2011.7	31957.5	2011.7	256184	10058.5	-
Lmhn008767	Uncargenin C; 3β,6β,23-Trihydroxyolean-12-en-28-oic acid	Terpenoids	Triterpene	C30H48O5	487.34	441.34	488.35	[M-H]-	2	152243-70-4	-	16365.8	15407.8	2270.63	2270.63	2270.63	11353.1	2270.63	110802	-
Sasn005210	Salvianolic acid H	Phenolic acids	Phenolic acids	C27H22O12	537.11	331.08	538.111	[M-H]-	2	-	-	31108.9	15365.9	35215.8	3073.18	3073.18	3073.18	3073.18	306179	-
pmb0856	LysoPE 18:1(2n isomer)*	Lipids	LPE	C23H46NO7P	480.31	339.29	479.301	[M+H]+	3	-	-	3068.88	15344.4	41865.4	928225	95956.2	76128	458053	79984.3	-
Lmpp003930	Apigenin-7-O-(6''-p-Coumaryl)glucoside	Flavonoids	Flavones	C30H26O12	579.15	271.06	578.142	[M+H]+	3	-	-	16296.9	15298.7	3059.74	3059.74	75391.1	3059.74	48214.7	3059.74	-
Lmgp004474	Genistein 7-O-rutinoside	Flavonoids	Isoflavones	C27H30O14	579.17	271.06	578.164	[M+H]+	3	-	-	16296.9	15298.7	3059.74	3059.74	75391.1	3059.74	48214.7	3059.74	-
Lmhp002501	N-Feruloylhydroxyputrescine	Alkaloids	Phenolamine	C14H20N2O4	281.15	177.05	280.142	[M+H]+	2	-	-	75599.8	15268.4	1.3842e+07	3053.68	3053.68	3053.68	3053.68	3053.68	-
Lssp210189	(7'R)-7'-Hydroxylariciresinol	Others	Others	C20H24O7	377.16	163.07	376.152	[M+H]+	2	-	-	3052.38	15261.9	43248.4	3052.38	2.09487e+06	3052.38	18523.8	3052.38	-
Zmdp000292	Arginine methyl ester*	Amino acids and derivatives	Amino acids and derivatives	C7H16N4O2	189.14	70.07	188.127	[M+H]+	3	-	-	58834.4	15224.5	2.45003e+06	1.32567e+06	267421	3.69502e+06	88171.2	58068.2	-
mws2220	Gallocatechin 3-O-gallate	Flavonoids	Flavanols	C22H18O11	457.08	169.01	458.085	[M-H]-	2	5127-64-0	-	15222.5	15222.5	15222.5	15222.5	15222.5	15222.5	305326	15222.5	-
Wcjp002598	8-hydroxyquinoline	Alkaloids	Quinoline alkaloids	C9H7NO	146.06	91.05	145.053	[M+H]+	1	148-24-3	C19434	3034.69	15173.4	991952	714488	1.06946e+06	797232	1.09917e+06	89696.9	-
Wmsp000940	teupolin VII	Terpenoids	Ditepenoids	C20H26O5	347.19	151.08	346.178	[M+H]+	2	-	-	3031.34	15156.7	3031.34	3031.34	259934	3031.34	3031.34	238112	-
mws0251	Thymine	Nucleotides and derivatives	Nucleotides and derivatives	C5H6N2O2	127.05	110.02	126.043	[M+H]+	3	65-71-4	C00178	293270	15102.3	15775.7	28108.6	21745.3	183049	25672.9	3020.47	ko00240,ko01100,ko01232
Zjrn080619	PPT-2H-Glc	Terpenoids	Triterpene Saponin	C38H64O10	679.45	619.42	680.45	[M-H]-	2	-	-	5.63012e+06	14914.3	4.40441e+06	2982.86	87917	2982.86	2982.86	2982.86	-
Hmmp006067	Oleanolic acid-3-O-glucosyl(1→2)glucoside	Terpenoids	Triterpene Saponin	C42H68O13	798.5	439.36	780.466	[M+NH4]+	3	-	-	14939	14911.9	191747	2982.38	2982.38	2982.38	14916	2982.38	-
MWSHC20176	3-Hydroxylup-20(29)-en-28-oic acid (Betulinic acid)*	Terpenoids	Triterpene	C30H48O3	455.35	455.35	456.36	[M-H]-	1	472-15-1	C08619	73982.2	14831.4	2966.28	2966.28	49961.6	35756.5	194787	766856	-
Hmgp003641	Chrysoeriol-6-C-rhamnoside-7-O-rhamnoside	Flavonoids	Flavones	C28H32O14	593.18	447.13	592.179	[M+H]+	3	-	-	159613	14789.5	1774.48	1774.48	657860	8872.39	155127	1774.48	-
MWStz261	Cyclo(D-Leu-L-Pro)*	Amino acids and derivatives	Amino acids and derivatives	C11H18N2O2	211.14	70.07	210.137	[M+H]+	1	36238-67-2	-	1.13456e+06	14758.5	118783	2951.7	23042.9	417861	33207	2951.7	-
Lmhp002764	Cyclo(Pro-Leu)*	Amino acids and derivatives	Amino acids and derivatives	C11H18N2O2	211.13	70.07	210.137	[M+H]+	1	5654-86-4	-	1.13456e+06	14758.5	118783	2951.7	23042.9	417861	33207	2951.7	-
Lamp007512	Aglacin F	Lignans and Coumarins	Lignans	C24H30O8	447.2	219.1	446.193	[M+H]+	3	-	-	168828	14742.3	14742.3	14742.3	14742.3	14742.3	550372	14742.3	-
pme0275	4-Oxopentanoic Acid	Organic acids	Organic acids	C5H8O3	115.04	97.03	116.047	[M-H]-	3	123-76-2	-	127992	14716.7	2943.34	2943.34	27677.4	23478.2	22019.3	31005.3	-
MWSmce686	Danshensu; Salvianic Acid A	Phenolic acids	Phenolic acids	C9H10O5	197.05	135.04	198.053	[M-H]-	1	76822-21-4	C22038	1.97369e+07	14692.5	14692.5	14692.5	14692.5	73462.6	126255	6.88588e+06	ko00350,ko01100
Lmsn002937	1-O-Caffeoyl-6-O-galloyl-β-D-glucose	Phenolic acids	Phenolic acids	C22H22O13	493.1	169.01	494.106	[M-H]-	2	-	-	14665.3	14665.3	14665.3	14665.3	14665.3	14665.3	445040	14665.3	-
mws4023	Ginsenoside Rg2	Terpenoids	Triterpene Saponin	C42H72O13	783.49	475.38	784.497	[M-H]-	3	52286-74-5	-	245773	14644.6	1.91363e+06	2928.93	2928.93	2928.93	2928.93	2928.93	-
Lmcsp00364	Succinyl arginine	Amino acids and derivatives	Amino acids and derivatives	C10H18N4O5	275.14	175.12	274.128	[M+H]+	3	2478-02-6	C03296	180286	14480.9	214541	57495.3	28388.2	374545	47190.4	59406.8	ko00330,ko01100
zjbp111605	9-Hydroxyselina-3,11-dien-12-al	Terpenoids	Sesquiterpenoids	C15H22O2	235.17	133.1	234.162	[M+H]+	1	-	-	2889.56	14447.8	2889.56	2889.56	2889.56	470565	2889.56	2889.56	-
Zblp006164	7,3',4'-trimethoxyquercetin-3-O-α-L-rhamnosyl(1→2)-β-D-glucopyranoside	Flavonoids	Flavonols	C30H36O16	653.21	345.1	652.2	[M+H]+	1	-	-	126442	14435	2887	2887	4.04617e+06	2887	2887	2887	-
Lmbn001181	Fraxetin-7,8-di-O-glucoside	Lignans and Coumarins	Coumarins	C22H28O15	531.14	531.13	532.143	[M-H]-	2	-	-	344258	14431.2	72155.9	2.11303e+06	263372	14431.2	14431.2	102266	-
Zmln000899	Syringaldehyde-4-O-glucoside	Others	Aldehyde compounds	C15H20O9	343.11	181.05	344.111	[M-H]-	3	-	-	1860.82	14418	1860.82	1860.82	30216.6	9304.09	1860.82	121154	-
MWSmce268	Lathyrol	Terpenoids	Ditepenoids	C20H30O4	333.22	315.21	334.214	[M-H]-	2	34420-19-4	C09125	14403.1	14403.1	14403.1	14403.1	14403.1	72015.4	14403.1	700706	-
MWSmce349	Laurocapram	Alkaloids	Alkaloids	C18H35NO	282.28	114.09	281.272	[M+H]+	3	59227-89-3	-	26119.9	14328.1	8630.33	9669.36	11365.7	6721.32	9758.4	7573.64	-
Hmlp013407	β-Eudesmol	Terpenoids	Sesquiterpenoids	C15H26O	223.21	111.08	222.198	[M+H]+	3	473-15-4	C09664	20534.7	14303	15975.2	11225.6	8714.96	6140.36	13114.9	12747.2	-
Lmfp003403	Quercetagetin-7-O-glucoside(Quercetagitrin)*	Flavonoids	Flavonols	C21H20O13	481.1	319.05	480.09	[M+H]+	3	548-75-4	-	66904	14289.4	12597.7	106686	2519.55	2519.55	1.05297e+06	2519.55	-
Lmtp003948	3',5',5,7-Tetrahydroxy-4'-methoxyflavanone-3'-O-glucoside	Flavonoids	Flavanones	C22H24O12	481.13	319.05	480.127	[M+H]+	3	-	-	66904	14289.4	12597.7	106686	2519.55	2519.55	1.05297e+06	2519.55	-
Lmpp003465	Myricetin-3-O-β-D-glucoside*	Flavonoids	Flavonols	C21H20O13	481.1	319.04	480.09	[M+H]+	3	19833-12-6	-	66904	14289.4	12597.7	106686	2519.55	2519.55	1.05297e+06	2519.55	-
Zbqn004681	N-acetyl-tryptophan	Amino acids and derivatives	Amino acids and derivatives	C13H14N2O3	245.09	203.08	246.1	[M-H]-	2	-	-	2849.3	14246.5	29543.2	235870	24463.3	2849.3	554857	2849.3	-
pmp000198	Soyasaponin βc	Terpenoids	Triterpene Saponin	C47H76O17	913.52	441.37	912.508	[M+H]+	3	-	-	2844.57	14222.8	2844.57	2844.57	351502	2844.57	2844.57	2844.57	-
Sakn004407	3,4-Dihydroxyphenethyl alcohol-8-O-[4-O-caffeoyl-β-D-apinosyl(1→3)-β-D-glucosyl(1→6)]-β-D-glucoside	Others	Alcohol compounds	C34H44O20	771.24	609.21	772.243	[M-H]-	2	-	-	2840.86	14204.3	2840.86	212661	1.46523e+06	2840.86	23526.5	35660.5	-
Wasn001246	4-O-Galloylquinic Acid	Phenolic acids	Phenolic acids	C14H16O10	343.07	191.06	344.074	[M-H]-	2	110170-37-1	-	70835.8	14167.2	14167.2	14167.2	14167.2	14167.2	349282	14167.2	-
mws1608	Luteolin-6-C-glucoside (Isoorientin)	Flavonoids	Flavones	C21H20O11	447.09	357.06	448.101	[M-H]-	3	4261-42-1	C01821	48586.7	14134	2826.8	2826.8	486065	516806	174556	2.61744e+06	-
Zmpn000638	3-Guanidinopropionic acid	Organic acids	Organic acids	C4H9N3O2	130.05	88.04	131.07	[M-H]-	3	353-09-3	C03065	96926.8	14096.5	54393.9	104960	45749.3	131963	56402.5	21788.4	-
pmn001684	Tuberonic Acid	Organic acids	Organic acids	C12H18O4	225.11	147.08	226.12	[M-H]-	1	124649-26-9	-	111166	14048.4	14048.4	14048.4	78152.2	14048.4	147703	136037	-
Walbn07906	2,6-Di-tert-butyl-4-hydroxymethylphenol	Others	Others	C15H24O2	235.17	217.16	236.178	[M-H]-	1	88-26-6	-	12169.6	14036.5	13312.3	9328.49	10385.3	11112.4	9454.02	12624.1	-
Lahp003599	Homoeriodictyol-7,4'-di-O-β-D-glucopyranoside	Flavonoids	Flavanones	C28H34O16	627.19	303.09	626.185	[M+H]+	3	-	-	57975.1	13972.6	2794.52	2794.52	546376	19254.4	2.17288e+06	238403	-
Wasyqn2417	Homomevalonic Acid Glucoside	Organic acids	Organic acids	C13H24O9	323.14	59.02	324.142	[M-H]-	1	-	-	135925	13921.2	324792	13921.2	2.34191e+06	13921.2	69606.2	609519	-
mws5037	L-Alanyl-L-leucine	Amino acids and derivatives	Amino acids and derivatives	C9H18N2O3	203.14	86.1	202.132	[M+H]+	3	3303-34-2	-	16410	13920.3	5.02137e+06	437415	65682.4	1.10899e+06	695523	11636.7	-
Qmyp122716	Pregnane A	Others	Others	C27H44O9	513.31	351.25	512.298	[M+H]+	3	-	-	2781.67	13908.3	2781.67	2781.67	566521	2781.67	277487	79109.7	-
Lcsp012679	linolenoyl ethanolamine	Lipids	LPE	C20H35NO2	322.27	62.06	321.267	[M+H]+	1	57086-93-8	-	38927.2	13887.2	9565.77	1.07275e+06	966690	26740.2	706040	249483	-
MWStz255	Cyclo(Pro-Phe)	Amino acids and derivatives	Amino acids and derivatives	C14H16N2O2	245.13	120.08	244.121	[M+H]+	1	3705-26-8	C11847	1.1144e+06	13873.2	63400	24456.3	11878.8	307958	77911	2375.77	-
Wasn003821	Glucosyl 3,7-dimethyloct-2-ene-1,6,7-triol	Terpenoids	Monoterpenoids	C16H30O8	409.21	187.13	350.194	[M+CH3COOH-H]-	1	-	-	2754.23	13771.1	2754.23	2754.23	535079	2754.23	48038.9	2754.23	-
MWStz392	Skullcapflavone II*	Flavonoids	Flavones	C19H18O8	375.11	345.06	374.1	[M+H]+	1	55084-08-7	C10183	763519	13760.8	1304.1	1304.1	11933.1	1304.1	15653.8	6520.52	-
MWStz091	Cyclo(L-Ala-L-Pro)	Amino acids and derivatives	Amino acids and derivatives	C8H12N2O2	169.1	70.07	168.09	[M+H]+	1	36357-32-1	-	1.87086e+06	13743.3	124470	59670.6	31147.2	474875	104226	2748.67	-
mws0576	3-Hydroxybutyric acid	Organic acids	Organic acids	C4H8O3	103.04	59.01	104.047	[M-H]-	3	300-85-6	C01089	13699.7	13699.7	380571	311063	339181	13699.7	68498.6	392648	ko00650,ko01100
Hmln002301	Mogroside IVa*	Terpenoids	Triterpene Saponin	C54H92O24	1123.6	1123.6	1124.6	[M-H]-	2	88901-41-1	-	13670	13670	461076	13670	163589	13670	13670	13670	-
Hmln002380	Mogroside IV-E*	Terpenoids	Triterpene Saponin	C54H92O24	1123.6	1123.6	1124.6	[M-H]-	2	88915-64-4	-	13670	13670	461076	13670	163589	13670	13670	13670	-
Lahp002857	Epicatechin-(4β→8)-epigallocatechin	Flavonoids	Flavanols	C30H26O13	595.15	409.09	594.137	[M+H]+	3	-	-	592636	13640.8	2728.15	2728.15	3.12444e+06	99912	155173	4.98582e+06	-
Lcsp000959	Gly-Val-Ala	Amino acids and derivatives	Amino acids and derivatives	C10H19N3O4	246.14	72.08	245.138	[M+H]+	2	-	-	13624.2	13624.2	208828	106385	13624.2	160699	68121	13624.2	-
Zjrn080657	PPT-Glc-Rha-acetyl*	Terpenoids	Triterpene Saponin	C44H74O14	825.51	765.48	826.508	[M-H]-	1	-	-	667432	13614.9	776483	68074.5	13614.9	13614.9	13614.9	75892.7	-
Lamp003722	Apigenin glucosyl malonyl glucoside*	Flavonoids	Flavones	C30H32O18	681.17	271.06	680.158	[M+H]+	3	-	-	13604.7	13604.7	13604.7	1.44344e+06	13604.7	13604.7	13604.7	13604.7	-
Lasp003235	Genistein glucosyl malonyl glucoside*	Flavonoids	Isoflavones	C30H32O18	681.17	271.06	680.159	[M+H]+	3	-	-	13604.7	13604.7	13604.7	1.44344e+06	13604.7	13604.7	13604.7	13604.7	-
pmn001702	Tetahydroxyflavone-7-O-glucuronide*	Flavonoids	Flavones	C21H18O12	461.07	285.05	462.08	[M-H]-	3	-	-	89222.1	13593.9	13593.9	13593.9	555288	13593.9	67969.6	13593.9	-
Lmzn001894	Kaempferol-3-O-glucuronide*	Flavonoids	Flavonols	C21H18O12	461.07	285.04	462.08	[M-H]-	3	22688-78-4	-	89222.1	13593.9	13593.9	13593.9	555288	13593.9	67969.6	13593.9	-
mws1066	Naringenin-7-O-Rutinoside(Narirutin)*	Flavonoids	Flavanones	C27H32O14	579.17	271.06	580.179	[M-H]-	3	14259-46-2	C09793	15425.8	13579.6	2715.93	2715.93	2715.93	2715.93	121921	2715.93	-
Lmjp003834	6-O-p-Methoxycinnamoylcatalpol	Terpenoids	Monoterpenoids	C25H30O12	523.18	177.06	522.174	[M+H]+	3	121710-02-9	-	67882.3	13576.5	13576.5	13576.5	13576.5	13576.5	13576.5	13576.5	-
Lmdn000766	Acetylcatalpol	Terpenoids	Monoterpenoids	C17H26O12	421.14	169.05	422.142	[M-H]-	2	-	-	77273.4	13533.3	13533.3	13533.3	13533.3	13533.3	13533.3	13533.3	-
Zadn009075	Hydroperoxylinoleic acid	Lipids	Free fatty acids	C18H32O4	311.22	223.17	312.23	[M-H]-	1	34444-18-3	-	2.25363e+06	13527.9	15199.4	1.58962e+07	425971	34221.9	2.82469e+06	180136	-
mws0054	Catechin	Flavonoids	Flavanols	C15H14O6	289.07	245.08	290.079	[M-H]-	2	154-23-4	C06562	726181	13510.9	13510.9	13510.9	144917	13510.9	2.15292e+06	67554.5	ko00941,ko01110
Waln011704	1-(2,3-dihydroxypropoxy)-3-(((2-(dimethylamino)ethoxy)(hydroxy)phosphoryl)oxy)propan-2-yl (Z)-14-Octadecenoic Acid	Lipids	LPE	C28H56NO9P	580.36	281.25	581.369	[M-H]-	1	-	-	102802	13491.5	11251.4	60788.4	31020.9	56219.8	41296.1	77456.1	-
MWStz542	Isoformononetin	Flavonoids	Isoflavones	C16H12O4	269.08	237.05	268.074	[M+H]+	2	486-63-5	C12125	4.20909e+06	13486.7	20376	1.96365e+07	12732.7	2546.54	18644.9	2546.54	ko00943,ko01110
pmb0496	N-Feruloylagmatine	Alkaloids	Phenolamine	C15H22N4O3	307.18	177.05	306.169	[M+H]+	1	-	C18325	25476.9	13475.3	7296.79	1459.36	5.90486e+06	1459.36	97756.6	1459.36	ko00999,ko01100,ko01110
pmb0142	Caffeic aldehyde	Others	Aldehyde compounds	C9H8O3	165.05	95.05	164.047	[M+H]+	3	141632-15-7	C10945	13313.9	13313.9	13313.9	13313.9	177561	13313.9	441347	104097	ko00940,ko01110
Zmlp008952	Jolkinolide A	Terpenoids	Ditepenoids	C20H26O3	315.19	297.1	314.188	[M+H]+	2	37905-07-0	-	152742	13303.8	13303.8	13303.8	13303.8	66518.9	13303.8	3.28763e+06	-
pmb2855	L-Glutamine-O-glycoside	Amino acids and derivatives	Amino acids and derivatives	C11H20N2O8	307.11	145.06	308.122	[M-H]-	3	-	-	8442.33	13288.5	835428	273274	195665	786359	473397	74799.6	-
MWSslk042	N-Ethylmaleimide (NEM)	Amino acids and derivatives	Amino acids and derivatives	C6H7NO2	126.05	80.01	125.048	[M+H]+	3	128-53-0	C02441	788281	13283	121328	66415.1	396491	1.40188e+06	1.21968e+06	120823	-
Zbjp004247	2,6-Dimethyl-6-hydroxy-2,7-octadienyl-β-D-glucoside (Betulalbuside A; Betulabuside A)	Terpenoids	Monoterpenoids	C16H28O7	333.19	135.12	332.183	[M+H]+	3	64776-96-1	-	25670.5	13279.2	2655.83	124598	2655.83	2655.83	254212	2655.83	-
Lmcp004436	Cyanidin-3-O-(6''-O-caffeoyl)glucoside	Flavonoids	Anthocyanidins	C30H27O14+	611.14	287.06	611.139	[M]+	3	-	C16369	72189.3	13226.7	7.79462e+06	2645.34	147059	2645.34	201658	2645.34	ko00942
Zmfn006327	2,4,7-trimethoxy-3,4-dihydrophenanthrene-9,10-dione	Quinones	PhenAnthraquinones	C17H16O5	299.09	241.06	300.1	[M-H]-	2	-	-	13210.6	13210.6	13210.6	1.18449e+06	13210.6	13210.6	13210.6	13210.6	-
Lamp009597	Malonylastragaloside I*	Terpenoids	Triterpene Saponin	C48H74O19	955.49	143.11	954.482	[M+H]+	1	-	-	13179.1	13179.1	13179.1	863676	13179.1	13179.1	13179.1	13179.1	-
pmn001700	24,30-Dihydroxy-12(13)-ene-lupeol*	Terpenoids	Triterpene	C30H48O3	455.35	455.35	456.36	[M-H]-	1	-	-	8494.98	13144.6	22567.4	179836	135668	64967.3	108389	58821.4	-
MWSmce689	Methyl linolenate	Lipids	Free fatty acids	C19H32O2	293.25	95.09	292.24	[M+H]+	1	301-00-8	-	15500.2	13113.9	85941.4	359650	846782	47078.8	254810	200017	-
Lcfp197430	3,4-dihydroxyallylbenzene	Others	Others	C12H14O2	191.11	91.05	190.099	[M+H]+	1	-	-	13098.7	13098.7	13098.7	13098.7	13098.7	13098.7	2.1813e+06	65493.4	-
Wacyn02305	Methyl 3-O-Beta-Glucopyranosyl-Gallate	Phenolic acids	Phenolic acids	C14H18O10	345.08	183.03	346.09	[M-H]-	2	-	-	32460.3	13090.4	13763.9	2618.08	90374.1	2618.08	129328	2618.08	-
mws0982	1-Methylhistamine	Alkaloids	Alkaloids	C6H11N3	126.1	68.05	125.095	[M+H]+	3	501-75-7	C05127	508902	13067.2	18429.2	2613.43	2613.43	56607.5	258616	14699.4	ko00340,ko01100
Cmqp003383	Gentianamine	Alkaloids	Pyridine alkaloids	C11H11NO3	206.08	146.06	205.074	[M+H]+	3	22952-54-1	C09961	13047.4	13047.4	13047.4	1.15219e+06	84060.5	13047.4	65236.8	13047.4	-
Zmjp005293	Acacetin-7-O-neohesperidoside*	Flavonoids	Flavones	C28H32O14	593.19	285.08	592.179	[M+H]+	3	20633-93-6	-	362121	13000.2	2110.16	2110.16	3.30765e+06	10550.8	36888.9	15172.8	-
MWSmce582	Methyl L-pyroglutamate	Amino acids and derivatives	Amino acids and derivatives	C6H9NO3	144.07	84.04	143.058	[M+H]+	3	4931-66-2	-	1.15607e+06	12992.7	247588	345775	78815.2	1.08899e+06	327149	64963.7	-
MWSmce696	Fenchone	Terpenoids	Monoterpenoids	C10H16O	153.13	97.06	152.12	[M+H]+	2	1195-79-5	C09859	12967.4	12967.4	498322	12967.4	12967.4	12967.4	12967.4	12967.4	-
WaTKp15243	Ipsdienol	Terpenoids	Monoterpenoids	C10H16O	153.13	97.06	152.12	[M+H]+	1	35628-00-3	-	12967.4	12967.4	498322	12967.4	12967.4	12967.4	12967.4	12967.4	-
Ladp002110	4-hydroxy-2-oxo-1,2-dihydroquinoline-3-carboxylic acid	Alkaloids	Quinoline alkaloids	C10H7NO4	206.04	160.04	205.037	[M+H]+	3	73776-24-6	-	348516	12937.7	1.24346e+06	12937.7	12937.7	151630	101544	64688.3	-
Zmhp003784	Gossypetin-7-O-(3''-glucosyl)rhamnoside; Rhodioflavonoside	Flavonoids	Flavonols	C27H30O17	627.16	465.1	626.148	[M+H]+	1	-	-	2580.24	12901.2	230550	70938.2	767850	20266.1	165151	65365.2	-
Lmhp002772	p-Coumaroylcadaverine	Alkaloids	Phenolamine	C14H20N2O2	249.16	147.04	248.153	[M+H]+	3	-	-	520522	12885.2	12885.2	12885.2	12885.2	12885.2	64426.2	12885.2	-
Lssp210101	Kushenol S	Flavonoids	Flavanones	C20H20O5	341.14	137.06	340.131	[M+H]+	2	254886-72-1	-	12880.2	12880.2	12880.2	12880.2	12880.2	64400.8	12880.2	3.06882e+06	-
MWSslk106	2-Phenylethylamine	Alkaloids	Benzylphenylethylamine alkaloids	C8H11N	122.1	105.07	121.089	[M+H]+	3	156-28-5	C05332	8794.92	12871.9	70707.6	46289.6	193260	108532	1.96374e+06	28170.2	ko00360,ko01100
Lcsp003873	Leu-Ala-Ile	Amino acids and derivatives	Amino acids and derivatives	C15H29N3O4	316.22	86.1	315.216	[M+H]+	3	-	-	68947.8	12839.4	1.4072e+06	80386.2	64196.8	242599	963632	12839.4	-
Wbtp004798	8,11-dimethoxy-2h-[1,3]dioxolo[4,5-b]xanthen-10-one	Flavonoids	Other Flavonoids	C16H12O6	301.07	286.05	300.063	[M+H]+	2	-	-	2559.8	12799	2559.8	2559.8	65925	2559.8	1.90292e+06	24298.8	-
MWSHC2042	(2E)-3-(1-Hydroxy-2,6,6-trimethyl-4-oxo-2-cyclohexen-1-yl)-2-propenoic acid	Terpenoids	Sesquiterpenoids	C12H16O4	225.11	123.04	224.105	[M+H]+	3	26690-86-8	-	63956.7	12791.3	12791.3	12791.3	95761.6	12791.3	199978	12791.3	-
Lmqp003887	Kaempferol-3-O-xylosyl(1→2)glucoside*	Flavonoids	Flavonols	C26H28O15	581.15	287.05	580.143	[M+H]+	1	-	-	67619.2	12777	3.72592e+06	50829.4	659801	43941.3	653714	165187	-
pmn001511	3-Hydroxy-5-Methylphenol-1-O-Glucoside	Others	Others	C13H18O7	285.1	123.05	286.105	[M-H]-	2	-	-	66184.3	12755.5	12755.5	12755.5	12755.5	12755.5	12755.5	336665	-
Wcdn003654	Feruloyl Lactate	Organic acids	Organic acids	C13H14O7	281.06	178.03	282.074	[M-H]-	1	-	-	386907	12750	101123	1.2227e+06	84840.7	2550	16700.6	41111.7	-
Zmsn002575	Hastatoside*	Terpenoids	Monoterpenoids	C17H24O11	403.12	223.07	404.132	[M-H]-	2	50816-24-5	-	1426.2	12683.9	7131	1426.2	41234.4	1426.2	27364.2	56174.3	-
Sacn002893	10-acetylmonomelittoside*	Terpenoids	Monoterpenoids	C17H24O11	403.12	223.06	404.132	[M-H]-	2	-	-	1426.2	12683.9	7131	1426.2	41234.4	1426.2	27364.2	56174.3	-
Lmqn005179	1,4,8-Trihydroxynaphthalene-1-O-[6'-O-(3''-methoxy-5''-hydryoxybenzoyl)]glucoside	Quinones	Quinones	C24H24O11	487.12	179.03	488.132	[M-H]-	2	-	-	2531.12	12655.6	2531.12	2531.12	2531.12	42998.6	2531.12	1.92356e+06	-
MWSHY0201	Kaempferol-3,7-O-dirhamnoside (Kaempferitrin)	Flavonoids	Flavonols	C27H30O14	579.17	287.06	578.164	[M+H]+	3	482-38-2	C16981	63239.4	12647.9	12647.9	12647.9	12647.9	12647.9	390449	12647.9	-
Zjrn080658	6'-O-Acetyl-ginsenoside Rg2*	Terpenoids	Triterpene Saponin	C44H74O14	825.5	765.48	826.508	[M-H]-	1	-	-	1.27132e+06	12646.8	567895	63234.1	12646.8	12646.8	12646.8	103493	-
mws1138	Betanin (Betanidin-5-O-glucoside)	Alkaloids	Plumerane	C24H26N2O13	551.15	303.04	550.144	[M+H]+	2	7659-95-2	C08540	2528.93	12644.6	129916	2528.93	925635	230599	222918	2.16971e+07	ko00965,ko01100,ko01110
Sasn000277	D-inositol-4-phosphate	Others	Saccharides	C6H13O9P	259.02	78.96	260.03	[M-H]-	1	142760-33-6	C03546	369692	12642.1	169233	406262	80605.1	273114	185257	89994	ko00562,ko01100,ko04070
Zmkp006276	Momordicoside F2	Terpenoids	Triterpene Saponin	C36H58O8	619.42	439.36	618.413	[M+H]+	2	-	-	22935.1	12615.4	2523.08	2523.08	1.93657e+06	2523.08	2523.08	2523.08	-
MWSHY0131	6''-O-Acetylglycitin	Flavonoids	Isoflavones	C24H24O11	489.14	285.08	488.132	[M+H]+	2	134859-96-4	-	1.77886e+06	12606.1	9338.57	6.88737e+06	21163	1867.71	1867.71	1867.71	-
Lmrj001341	Cyclo(Ser-Pro)	Amino acids and derivatives	Amino acids and derivatives	C8H12N2O3	185.09	70.06	184.085	[M+H]+	3	-	-	1.68663e+06	12588.9	87482.6	53187.3	46445	624737	116902	2517.79	-
pme0256	Xanthine	Nucleotides and derivatives	Nucleotides and derivatives	C5H4N4O2	151.03	108.02	152.033	[M-H]-	3	69-89-6	C00385	64671.9	12556.5	14431.2	10949.4	65016.9	45038.1	32082.8	34842.1	ko00230,ko00232,ko01100,ko01110,ko01232
Lcsp003090	Ser-Leu-Leu	Amino acids and derivatives	Amino acids and derivatives	C15H29N3O5	332.22	173.13	331.211	[M+H]+	1	10329-74-5	-	12484.5	12484.5	1.17374e+06	246218	62422.3	210615	616058	12484.5	-
Waptn02876	4-(2-hydroxyvinyl)benzene-1,2-diol Glucoside*	Others	Alcohol compounds	C14H18O8	313.09	151.04	314.1	[M-H]-	1	-	-	86585.8	12479.8	12479.8	12479.8	12479.8	12479.8	224967	72511.6	-
MWSHY0051	Kaempferol (3,5,7,4'-Tetrahydroxyflavone)	Flavonoids	Flavonols	C15H10O6	287.06	153.02	286.048	[M+H]+	1	520-18-3	C05903	29846.2	12470.7	2494.13	2.08509e+06	1.11649e+06	2494.13	818415	83697.6	ko00941,ko00944,ko01100,ko01110
Zmjp013311	Gynoside A	Terpenoids	Triterpene Saponin	C41H70O13	771.5	609.45	770.482	[M+H]+	2	-	-	12448.7	12448.7	12448.7	12448.7	337246	12448.7	158239	62243.7	-
mws0062	Isoluteolin (Orobol)(5,7,3',4'-tetrahydroxyisoflavone)	Flavonoids	Isoflavones	C15H10O6	287.06	241.05	286.048	[M+H]+	3	480-23-9	C10510	1798.72	12431.7	1798.72	8993.59	36123.7	15925.1	201401	197056	-
mws1178	Vestitol	Flavonoids	Isoflavones	C16H16O4	271.1	135.05	272.105	[M-H]-	3	35878-41-2	C16225	91418.3	12431.5	12431.5	716542	12431.5	12431.5	12431.5	12431.5	ko00943,ko01110
Labp005432	Dalbergin malonyl glucoside	Lignans and Coumarins	Coumarins	C25H24O12	517.13	269.08	516.127	[M+H]+	1	-	-	12419	12419	12419	507524	12419	12419	12419	12419	-
Lcfp121088	octadeca-2,9,11,13,15-pentaenal	Others	Aldehyde compounds	C18H26O	259.21	175.15	258.198	[M+H]+	1	-	-	2482.93	12414.7	2482.93	2482.93	54308.8	2482.93	109205	18820.6	-
pmb1096	Indole	Alkaloids	Plumerane	C8H7N	118.07	91.05	117.058	[M+H]+	3	120-72-9	C00463	196017	12413.7	604387	521664	819982	434486	150704	62068.7	ko00380,ko00400,ko00402,ko00999,ko01100,ko01110
mws1433	N-Feruloyltyramine; Moupinamide*	Alkaloids	Phenolamine	C18H19NO4	314.14	177.05	313.131	[M+H]+	1	66648-43-9	C02717	396981	12413.5	2482.71	2482.71	697785	2482.71	407954	1.16096e+06	-
MWStz221	N-Cis-Feruloyltyramine*	Alkaloids	Phenolamine	C18H19NO4	314.14	177.06	313.131	[M+H]+	1	80510-09-4	-	396981	12413.5	2482.71	2482.71	697785	2482.71	407954	1.16096e+06	-
Zbqp002380	Tyr-Leu	Amino acids and derivatives	Amino acids and derivatives	C15H22N2O4	295.16	136.08	294.158	[M+H]+	3	17355-10-1	-	42136	12413.2	2.1419e+06	163423	147533	515678	1.22164e+06	16448.1	-
Zjrp081008	PPT-Glc-adipoyl	Terpenoids	Triterpene Saponin	C42H68O12	765.48	421.35	764.471	[M+H]+	1	-	-	10327.1	12404	784821	2065.42	2065.42	2065.42	2065.42	2065.42	-
Walp007188	2-Aminooctadecane-1,5,7,17-tetraol	Lipids	Sphingolipids	C18H39NO4	334.3	88.08	333.288	[M+H]+	3	-	-	2477.55	12387.7	15557.4	22535.3	46211.6	46982.9	28743.4	51261.3	-
Safn001620	Saccharumoside C	Others	Others	C19H26O13	461.13	167.04	462.137	[M-H]-	3	-	-	59877.5	12370.4	2474.08	2.37666e+06	428337	30405.3	22680.5	2474.08	-
mws1659	Emodin	Quinones	Anthraquinone	C15H10O5	269.05	225.06	270.053	[M-H]-	1	518-82-1	C10343	75938.3	12355	730.161	730.161	317325	730.161	14668.4	3650.8	-
Zmgp002614	kaempferol-3-O-α-rhamnopyranosyl-(1→2)-[α-rhamnopyranosyl-(1→6)]-β-galactopyranoside-7-O-α-rhamnopyranoside	Flavonoids	Flavonols	C39H50O23	887.28	433.11	886.274	[M+H]+	1	-	-	72920.4	12326.7	12326.7	12326.7	12326.7	12326.7	366518	12326.7	-
MWSCX001	5-hydroxymaltol	Others	Ketone compounds	C6H6O4	143.03	69.03	142.027	[M+H]+	3	1073-96-7	-	1.22126e+06	12237.3	61186.5	99640.1	84013.5	623482	218623	125729	-
Hahp004341	Sesuvioside D	Flavonoids	Isoflavones	C35H44O21	801.24	493.14	800.237	[M+H]+	3	-	-	12224.9	12224.9	12224.9	12224.9	600516	12224.9	12224.9	12224.9	-
Lmhp008273	LysoPE 15:1(2n isomer)*	Lipids	LPE	C20H40NO7P	438.26	297.24	437.254	[M+H]+	3	-	-	12160.2	12160.2	12160.2	12160.2	12160.2	12160.2	12160.2	396052	-
Lmzp005427	Ginsenoside Rd*	Terpenoids	Triterpene Saponin	C48H82O18	947.56	325.11	946.55	[M+H]+	1	52705-93-8	C20725	165628	12155.5	2.62622e+06	2431.11	2431.11	2431.11	2431.11	2431.11	ko00999,ko01110
Lmmp002995	Quercetin-7-O-(2''-malonyl)glucosyl-5-O-glucoside	Flavonoids	Flavonols	C30H32O20	713.15	303.06	712.149	[M+H]+	3	-	-	12076	12076	123931	141186	449848	12076	12076	12076	-
Li512114	2,3-Dihydroxyurs-12-en-28-oic acid methyl ester (Corosolic acid methyl ester)	Terpenoids	Triterpene	C31H50O4	485.36	453.34	486.371	[M-H]-	3	4518-70-1	-	1111.13	12046.3	1111.13	1111.13	5555.67	20414	8287.66	588207	-
Lmtn004049	Abscisic acid	Terpenoids	Sesquiterpenoids	C15H20O4	263.13	204.12	264.136	[M-H]-	3	21293-29-8	C06082	73452.5	12031.1	5071.78	70106.2	115510	60795.7	110387	39161.1	ko00906,ko01100,ko01110,ko04075
pme1816	Neochlorogenic acid (5-O-Caffeoylquinic acid)*	Phenolic acids	Phenolic acids	C16H18O9	353.09	191.06	354.095	[M-H]-	1	906-33-2	C17147	1.88381e+06	12021	12021	12021	1.15094e+06	879862	2.41442e+06	60105	-
Latp003485	7-Hydroxy-5-(3-hydroxy-2-oxopropyl)-2-methyl-4H-chromen-4-one	Others	Chromone	C13H12O5	249.08	207.07	248.069	[M+H]+	2	-	-	1.5146e+07	12019.7	68298.4	12019.7	12019.7	12019.7	3.07752e+06	60098.5	-
Wayn004109	3'-O-Methylellagic acid 4-O-beta-D-glucoside	Tannins	Tannin	C21H18O13	477.07	315.01	478.075	[M-H]-	2	-	-	398430	11968.1	11968.1	102441	80505.1	11968.1	59840.5	11968.1	-
Qmjp080408	15-Hydroxysessilifol F	Terpenoids	Sesquiterpenoids	C21H34O4	351.25	259.2	350.246	[M+H]+	3	-	-	10657.5	11948.1	60538	373366	2.73809e+06	51555.1	2.40157e+06	409784	-
Wafn003429	3-Methylbutyl 6-O-(alpha-L-arabinopyranosyl)-beta-D-glucopyranoside	Others	Alcohol compounds	C16H30O10	441.2	249.13	382.184	[M+CH3COOH-H]-	1	-	-	79441.6	11946.7	191503	11946.7	111809	228956	297816	59733.5	-
WaTKp13886	2-(4-Propan-2-ylphenyl)cyclopropane-1-carboxylic acid	Phenolic acids	Phenolic acids	C13H16O2	205.12	159.12	204.115	[M+H]+	2	1218412-54-4	-	2384.47	11922.3	15925.8	2384.47	2384.47	2384.47	25615.4	1.71643e+06	-
Lmhn003799	Feruloylferuloyltartaric acid*	Phenolic acids	Phenolic acids	C24H22O12	501.1	307.05	502.111	[M-H]-	1	-	-	59592	11918.4	11918.4	11918.4	11918.4	185014	11918.4	9.04946e+06	-
Wdzn005354	2,3-dihydroxy-2,3-bis[(2e)-3-(4-hydroxy-3-methoxyphenyl)prop-2-enoyl]butanedioic acid*	Phenolic acids	Phenolic acids	C24H22O12	501.1	307.05	502.111	[M-H]-	1	-	-	59592	11918.4	11918.4	11918.4	11918.4	185014	11918.4	9.04946e+06	-
Wacn005438	Hydroxypentadecenoic acid glucoside	Lipids	Free fatty acids	C21H38O8	477.27	161.04	418.257	[M+CH3COOH-H]-	1	-	-	28135	11890.6	41015.4	2378.13	1.12592e+06	17459.7	68540.4	39669.4	-
Wbjp005910	peganoneⅠ	Quinones	Anthraquinone	C16H12O5	285.07	285.07	284.068	[M+H]+	1	-	-	4.89338e+06	11874.8	11874.8	11874.8	3.0926e+06	898533	59373.8	2.52566e+07	-
Lmmn006896	3-Hydroxy-4-methyl-2-tridecanoyloxypentanoic acid methyl ester	Lipids	Free fatty acids	C20H38O5	357.26	59.01	358.272	[M-H]-	2	-	-	219498	11837	269660	11837	11837	11837	11837	11837	-
Hmtp001106	Aquilegiolide	Others	Ketone compounds	C8H8O3	153.05	77.04	152.047	[M+H]+	2	94481-79-5	-	147563	11813	11813	11813	59065.2	11813	1.30418e+07	192781	-
pmp000438	3,28-Dihydroxylup-20(29)-ene (Betulin)	Terpenoids	Triterpene	C30H50O2	443.39	425.38	442.381	[M+H]+	2	473-98-3	C08618	147338	11806.7	59033.6	11806.7	462798	11806.7	11806.7	11806.7	-
mws0712	N-Propionylglycine	Amino acids and derivatives	Amino acids and derivatives	C5H9NO3	130.05	86.06	131.058	[M-H]-	3	21709-90-0	-	50315.2	11799	23615.1	39738.4	158157	48326.1	31087.2	29874.2	-
WaTKp12398	Streterpene C	Terpenoids	Sesquiterpenoids	C16H30O3	271.23	69.07	270.219	[M+H]+	2	-	-	204482	11794	2358.79	2358.79	1.42371e+06	2358.79	749818	337886	-
Zbqp002364	N,N-Dimethyl-L-Valine	Amino acids and derivatives	Amino acids and derivatives	C7H15NO2	146.12	100.11	145.11	[M+H]+	3	2812-32-0	-	248661	11778	11778	11778	11778	66553.6	11778	11778	-
Zmmp003478	Petunidin-3-O-(6''-O-p-coumaroyl)glucoside-5-O-rhamnoside*	Flavonoids	Anthocyanidins	C37H39O18+	771.21	317.07	771.213	[M]+	3	-	-	11736.9	11736.9	11736.9	11736.9	950040	11736.9	58684.4	11736.9	-
HJAP119	Rhamnetin-3-O-Rutinoside-5-O-rhamnoside*	Flavonoids	Flavonols	C34H42O20	771.22	317.06	770.227	[M+H]+	1	-	-	11736.9	11736.9	11736.9	11736.9	950040	11736.9	58684.4	11736.9	-
Hmhp009670	Dihydrobungeanool	Alkaloids	Alkaloids	C18H31NO2	294.24	95.08	293.236	[M+H]+	2	-	-	2347.27	11736.3	14941.7	41264.9	175961	44014	264724	57457.8	-
Zjmp102710	3-Hydroxy-29(or30)-al-olean-12-en-28-oic acid	Terpenoids	Triterpene	C30H46O4	471.35	201.16	470.34	[M+H]+	1	-	-	1512.77	11678.9	1512.77	1512.77	25311.9	8247.87	7563.84	246023	-
Lmmp003817	Kaempferol-3-O-(6''-malonyl)glucoside*	Flavonoids	Flavonols	C24H22O14	535.11	287.05	534.101	[M+H]+	1	81149-02-2	-	11673.9	11673.9	1.17817e+06	11673.9	2.69542e+06	414361	58369.4	3.86616e+06	-
pmb0069	Benzamide	Alkaloids	Alkaloids	C7H7NO	122.06	105.03	121.053	[M+H]+	3	55-21-0	C09815	8657.86	11671.6	57405.6	30418.2	198354	121495	2.01896e+06	34419.9	-
Lakn004098	Dihydrophaseic acid	Terpenoids	Sesquiterpenoids	C15H22O5	281.14	171.12	282.147	[M-H]-	1	41756-77-8	C15971	134445	11622.3	46487.5	556905	327944	2324.47	55087.2	281962	ko00906
Zjrn080672	(3S,8R,9R,10R,12R,14R)-17-((S,E)-2,6-dihydroxy-6-methylhept-4-en-2-yl)-4,4,8,10,14-pentamethylhexadecahydro-1H-cyclopenta[a]phenanthrene-3,12-diol-(Glc-Glc)-malony1*	Terpenoids	Triterpene Saponin	C46H78O16	885.53	825.5	886.529	[M-H]-	2	-	-	124297	11548.8	144776	11548.8	259241	11548.8	11548.8	11548.8	-
Qmxp082304	Longikaurin A	Terpenoids	Ditepenoids	C20H28O5	349.2	285.19	348.194	[M+H]+	2	75207-67-9	-	77582.1	11532.7	11532.7	11532.7	11532.7	57663.3	11532.7	2.67402e+06	-
pme1975	Malonic acid	Organic acids	Organic acids	C3H4O4	103	59.01	104.011	[M-H]-	3	141-82-2	C00383	11513.6	11513.6	423395	11513.6	284190	11513.6	57567.9	322007	ko00061,ko00240,ko00410,ko01100,ko01212
Wbmp005366	Humulene epoxide II	Terpenoids	Sesquiterpenoids	C15H24O	221.19	135.12	220.183	[M+H]+	1	19888-34-7	-	11506.5	11506.5	11506.5	11506.5	11506.5	11506.5	11506.5	149386	-
Waymn03248	4-O-Feruloylquinic acid	Phenolic acids	Phenolic acids	C17H20O9	367.1	193.05	368.111	[M-H]-	1	2613-86-7	-	213543	11475.3	2295.06	25285.3	153188	256497	496943	42647.7	-
Cmxp004147	Cryptopine	Alkaloids	Isoquinoline alkaloids	C21H23NO5	370.17	188.07	369.158	[M+H]+	2	482-74-6	-	485609	11472.4	11472.4	11472.4	11472.4	11472.4	11472.4	11472.4	-
Ladp003646	Carpusin	Flavonoids	Aurones	C16H14O6	303.09	229.09	302.079	[M+H]+	2	83889-80-9	-	51820.7	11463.9	2292.79	2292.79	329035	24368.3	713509	156924	-
Laxp005049	Bracteatin*	Flavonoids	Aurones	C15H10O7	303.05	229.05	302.043	[M+H]+	2	3260-50-2	C08577	51820.7	11463.9	2292.79	2292.79	329035	24368.3	713509	156924	-
Lmsn012627	2,3-Dihydroxyurs-12,18-dien-28-oic acid*	Terpenoids	Triterpene	C30H46O4	469.33	423.33	470.34	[M-H]-	1	-	-	13765.5	11463.3	1237.87	1237.87	6189.36	10564.4	6467.93	232727	-
Lmyn001713	Phyllanemblinin D	Tannins	Tannin	C27H26O20	669.09	337.02	670.102	[M-H]-	1	-	-	11383	11383	11383	11383	11383	11383	6.92203e+06	56915.1	-
Lmdn011166	3,4,4'-Trihydroxy-5,5'-diisopropyl-2,2'-dimethylbiphenyl	Others	Others	C20H26O3	313.18	255.1	314.188	[M-H]-	2	123132-69-4	-	16316.2	11344.9	1075.27	1075.27	479601	5376.37	1075.27	1075.27	-
Cmpp007452	Auraptenol	Lignans and Coumarins	Coumarins	C15H16O4	261.11	189.06	260.105	[M+H]+	3	1221-43-8	-	162970	11297.8	11297.8	11297.8	11297.8	11297.8	491604	11297.8	-
Zmhn001793	6-O-Caffeoyl-D-glucose	Phenolic acids	Phenolic acids	C15H18O9	341.09	179.03	342.095	[M-H]-	2	-	-	77045.3	11285.7	56428.3	11285.7	343252	118677	193620	1.76445e+06	-
Lmzn001572	Scutellarin-7-diglucosidic acid	Flavonoids	Flavones	C27H26O18	637.11	351.06	638.112	[M-H]-	3	150641-65-9	-	11272.7	11272.7	11272.7	11272.7	72737	11272.7	86802.8	11272.7	-
Rfn045879	4-hydroxy-3-[(2S,3R,4S,5S)-3,4,5-trihydroxyoxan-2-yl]oxybenzoic acid	Phenolic acids	Phenolic acids	C12H14O8	285.06	152.01	286.069	[M-H]-	3	-	-	3.25754e+06	11242.7	2248.54	2248.54	2248.54	168075	14066.9	2.27417e+07	-
Zmtp102903	Kaempferol-3-O-arabinoside (Juglanin)	Flavonoids	Flavonols	C20H18O10	419.1	287.06	418.09	[M+H]+	3	-	-	76798.9	11231.1	92957.8	11231.1	149364	11231.1	1.18581e+06	56155.4	-
pmb1562	1-Stearidonoyl-Glycerol	Lipids	Glycerol ester	C21H34O4	351.25	147.12	350.246	[M+H]+	1	-	-	11216.2	11216.2	56080.8	316550	2.26996e+06	11216.2	1.67108e+06	677922	-
ZbWp000212	N-(1-deoxy-1-fructosyl)arginine	Amino acids and derivatives	Amino acids and derivatives	C12H24N4O7	337.17	70.07	336.164	[M+H]+	1	-	-	2241.45	11207.3	2.12443e+06	740979	2241.45	4.43478e+06	182595	2241.45	-
Lmsp004045	Isorhamnetin-3-O-glucoside-7-O-rhamnoside	Flavonoids	Flavonols	C28H32O16	625.18	317.07	624.169	[M+H]+	3	17331-71-4	-	11153.8	11153.8	11153.8	11153.8	585140	11153.8	154548	64179	-
Lhhp102221	Astragaloside V*	Terpenoids	Triterpene Saponin	C47H78O19	947.52	143.11	946.514	[M+H]+	2	84687-44-5	C17800	140119	11131.7	11131.7	241738	11131.7	11131.7	11131.7	11131.7	-
pmp000560	Astragaloside VI*	Terpenoids	Triterpene Saponin	C47H78O19	947.521	143.107	946.514	[M+H]+	2	84687-45-6	C17801	140119	11131.7	11131.7	241738	11131.7	11131.7	11131.7	11131.7	-
MWS5173	Isocytosine	Nucleotides and derivatives	Nucleotides and derivatives	C4H5N3O	112.05	70.03	111.043	[M+H]+	2	108-53-2	-	58146.1	11123.9	27862.1	64404.8	12105.2	712448	2224.77	26361.1	-
Wayn004603	Tricetin 3'-glucuronide*	Flavonoids	Flavones	C21H18O13	477.07	301.04	478.075	[M-H]-	1	-	-	2216.37	11081.8	2216.37	2216.37	785775	12947.1	499817	149796	-
Waptn04321	Tricetin 7-O-glucuronide*	Flavonoids	Flavones	C21H18O13	477.06	301.03	478.075	[M-H]-	1	-	-	2216.37	11081.8	2216.37	2216.37	785775	12947.1	499817	149796	-
Wbjp002330	1,3-dihydroxy-2,3,3a,4-tetrahydropyrrolo[2,1-b]quinazolin-9(1H)-one	Alkaloids	Alkaloids	C11H12N2O3	221.09	175.09	220.085	[M+H]+	2	-	-	11060	11060	194408	119626	11060	323839	83738.7	11060	-
Lmhn003074	Feruloylmalic acid	Phenolic acids	Phenolic acids	C14H14O8	309.06	193.05	310.069	[M-H]-	2	-	-	11035.6	11035.6	11035.6	11035.6	129900	55178	200457	995584	-
pme1201	Phloretin	Flavonoids	Chalcones	C15H14O5	273.08	167.03	274.084	[M-H]-	3	60-82-2	C00774	11026	11026	11026	11026	437857	11026	136459	11026	ko00941,ko01100,ko01110
Lczp000060	3-O-Galloyl-4,6-(S)-HHDP-β-D-glucose	Tannins	Tannin	C27H22O17	619.09	153.02	618.086	[M+H]+	1	-	-	2201.88	11009.4	23855.2	2201.88	14308.1	2201.88	1.94284e+06	69405.4	-
Hmdn001963	Methyl Brevifolincarboxylate	Organic acids	Organic acids	C14H10O8	305.03	273	306.038	[M-H]-	1	154702-76-8	-	7576.15	10993.2	1515.23	1515.23	19042.2	9066.53	2.98986e+06	89269.2	-
Wbtn006810	6,7-dihydroxy-1,3-dimethoxyxanthen-9-one	Flavonoids	Other Flavonoids	C15H12O6	287.05	135.04	288.063	[M-H]-	2	-	-	8878.03	10978.1	8190.75	6803.39	55902.1	425676	556282	9.19605e+06	-
Lahp003408	2-(3,4-dihydroxyphenyl)-4h-chromene-3,5,7-triol-glucoside	Flavonoids	Flavanols	C21H22O11	451.12	243.06	450.116	[M+H]+	3	-	-	2192.51	10962.5	2192.51	46837.9	1.10035e+06	2192.51	28424.5	2192.51	-
Zbqp002641	4-amino-2-(1-amino-3-(((S)-1-carboxyethyl)amino)-3-oxopropyl)-6-methyl-3-oxoheptanoic acid	Amino acids and derivatives	Amino acids and derivatives	C14H25N3O6	332.18	86.1	331.174	[M+H]+	3	-	-	42328.3	10950.1	2.12286e+06	81192.9	63897.2	273081	318451	9774.05	-
Lazp008642	1,4-Peroxyaurol-ene	Terpenoids	Sesquiterpenoids	C15H24O2	237.18	121.1	236.177	[M+H]+	3	-	-	2187.6	10938	37343.7	20442.5	22121.3	2187.6	175660	65535.5	-
pmp000724	Pseudoephedrine	Alkaloids	Alkaloids	C10H15NO	166.12	121.06	165.115	[M+H]+	3	90-82-4	C02765	10932.1	10932.1	144066	83486.3	113102	112544	69254.6	10932.1	ko00996,ko01100
Zjrp081011	3,6,12-Trihydroxydammar-20(22),24-diene-6-O-rhamnosyl(1→2)glucoside (Ginsenoside F4)	Terpenoids	Triterpene Saponin	C42H70O12	767.49	423.36	766.487	[M+H]+	1	181225-33-2	-	54625.5	10925.1	830037	10925.1	117474	10925.1	10925.1	10925.1	-
WaTKp26206	9-cis-β-apo-13-carotenone	Terpenoids	Sesquiterpenoids	C18H26O	259.21	175.15	258.198	[M+H]+	1	-	-	2177.74	10888.7	2177.74	2177.74	62910.6	2177.74	129258	23768.8	-
Lhmp110119	Magnostellin D	Others	Others	C20H24O6	361.16	161.06	360.157	[M+H]+	3	-	-	25098.4	10866.3	2173.27	2173.27	777507	22894.7	200069	28826.7	-
Lmyn000160	Mucic acid Dimethyl Ester	Organic acids	Organic acids	C8H14O8	237.06	87.01	238.069	[M-H]-	1	-	-	2171.93	10859.6	97028.1	17446.4	179763	12010.9	991241	498210	-
Zmhn002334	6-O-Feruloyl-β-D-glucose	Phenolic acids	Phenolic acids	C16H20O9	355.1	193.05	356.111	[M-H]-	3	137887-25-3	-	10822.4	10822.4	74731.2	10822.4	114060	10822.4	269560	54112	-
Wmyn000216	methyl 6-O-galloyl-β-D-gluco-pyranosid	Phenolic acids	Phenolic acids	C14H18O10	345.08	169.01	346.09	[M-H]-	3	-	-	220870	10744.6	10744.6	53722.8	10744.6	10744.6	10744.6	10744.6	-
pmn001704	2,3-Dihydroxy-5(6),12(13)-diene-ursolic acid*	Terpenoids	Triterpene	C30H46O4	469.33	423.33	470.34	[M-H]-	1	-	-	9084.62	10729.6	1383.5	1383.5	6917.51	10508	7187.83	236291	-
Lmmn004491	Medicagenic acid-3-O-glucosyl-(1,6)-glucosyl-(1,3)-glucoside	Terpenoids	Triterpene Saponin	C48H76O21	987.49	987.49	988.488	[M-H]-	3	37838-43-0	C08959	53404.9	10681	277931	126508	10681	10681	10681	10681	-
pmn001535	1,3,4,6-Tetra-O-galloyl-β-D-glucose	Phenolic acids	Phenolic acids	C34H28O22	787.1	465.07	788.107	[M-H]-	2	-	-	10668.6	10668.6	10668.6	10668.6	10668.6	10668.6	287474	10668.6	-
pmb0998	Guanosine 5'-monophosphate	Nucleotides and derivatives	Nucleotides and derivatives	C10H14N5O8P	364.07	152.06	363.058	[M+H]+	3	85-32-5	C00144	25656.4	10635.7	23917.6	84253.1	9150.42	23695.6	92348.1	73438	ko00230,ko01100,ko01232
pme2996	4-Hydroxycoumarin	Lignans and Coumarins	Coumarins	C9H6O3	161.02	117.03	162.032	[M-H]-	3	1076-38-6	C20414	971.858	10574.4	971.858	4859.29	50555.6	971.858	23206.2	27640.4	-
Hmlp005803	4,4'-dihydroxy-2'-methoxychalcone	Flavonoids	Chalcones	C16H14O4	271.1	121.03	270.089	[M+H]+	3	112408-67-0	C15531	2111.2	10556	63812.5	283394	48873.2	2111.2	32351.3	52464.7	-
pmn001553	Cimidahurinine	Others	Alcohol compounds	C14H20O8	315.11	153.06	316.116	[M-H]-	3	142542-89-0	-	329245	10549.9	219044	10549.9	2.15441e+06	52749.5	10549.9	10549.9	-
Lmyn002764	Phyllanemblinin B*	Tannins	Tannin	C27H22O18	633.07	301	634.081	[M-H]-	1	-	-	56543.7	10523.5	10523.5	10523.5	10523.5	10523.5	1.11336e+06	52617.3	-
Hmqn003212	Sanguiin H4*	Tannins	Tannin	C27H22O18	633.08	301.01	634.081	[M-H]-	1	84316-77-8	-	56543.7	10523.5	10523.5	10523.5	10523.5	10523.5	1.11336e+06	52617.3	-
Lmyn003418	Punicafolin	Tannins	Tannin	C41H30O26	937.1	633.08	938.102	[M-H]-	3	88847-11-4	-	10515	10515	10515	10515	10515	10515	353701	10515	-
Zmwp007304	Lindenanolide H	Others	Lactones	C17H20O4	289.14	183.12	288.136	[M+H]+	3	-	-	47605.8	10506.9	15606.4	2101.39	202323	1.88695e+06	231299	107771	-
MWStz152	2-(Acetylamino)-3-phenyl-2-propenoic acid	Alkaloids	Alkaloids	C11H11NO3	206.08	118.07	205.074	[M+H]+	2	5469-45-4	-	2101.32	10506.6	21003.3	40662.5	276149	2101.32	115528	49552.2	-
MWStz432	Picein	Phenolic acids	Phenolic acids	C14H18O7	297.1	135.05	298.105	[M-H]-	2	530-14-3	C10720	68338.9	10498.5	10498.5	10498.5	52492.7	55268.7	196069	308795	-
Wasyqn2926	3-O-Feruloyl Octose	Phenolic acids	Phenolic acids	C18H24O11	415.12	193.05	416.132	[M-H]-	2	-	-	218717	10481.6	14018.6	195661	57290.6	9894.3	137017	148132	-
Smnp012194	2ɑ-hydroxy-3β-trans-p-hydroxycinnamoyloxy oleanolic acid*	Terpenoids	Triterpene	C39H54O6	619.39	437.34	618.392	[M+H]+	1	-	-	10466.3	10466.3	10466.3	10466.3	10466.3	10466.3	10466.3	324990	-
Lmzp010525	3-O-Caffeoyl-9-hydroxylup-20(30)-en-7-one (Querspicatin A)*	Terpenoids	Triterpene	C39H54O6	619.4	437.34	618.392	[M+H]+	1	126240-04-8	-	10466.3	10466.3	10466.3	10466.3	10466.3	10466.3	10466.3	324990	-
mws1506	Plantamajoside*	Phenolic acids	Phenolic acids	C29H36O16	639.19	161.02	640.2	[M-H]-	1	104777-68-6	C10485	10430.1	10430.1	10430.1	10430.1	974006	10430.1	52150.5	10430.1	-
Zmdn007764	isoemodin	Quinones	Anthraquinone	C15H10O5	269.05	225.06	270.053	[M-H]-	1	-	-	102827	10414.6	2082.93	2082.93	326721	2082.93	17583.1	2082.93	-
Lmmp003271	Gossypetin-8-O-glucoside	Flavonoids	Flavonols	C21H20O13	481.1	319.05	480.09	[M+H]+	3	652-78-8	C10051	10395	10395	161132	10395	193641	10395	105354	110767	-
Zmpn002553	Cichoriin*	Lignans and Coumarins	Coumarins	C15H16O9	339.07	177.02	340.079	[M-H]-	1	531-58-8	C09206	297234	10388.7	2077.74	2077.74	60134	46878.2	1.01865e+06	575155	-
MWSprf117	5-Hydroxy-DL-tryptophan(5-HTP)	Amino acids and derivatives	Amino acids and derivatives	C11H12N2O3	221.09	130.06	220.085	[M+H]+	1	56-69-9	C01017	10365.5	10365.5	435402	213548	176240	437792	51827.3	10365.5	-
mws0346	3-(3-Hydroxyphenyl)-propionic acid	Phenolic acids	Phenolic acids	C9H10O3	165.06	106.04	166.063	[M-H]-	3	621-54-5	C11457	23600.9	10327.7	2020.04	2020.04	41851.5	2020.04	98041.9	10100.2	ko00360,ko01100
Lmhp009384	1-Linoleoylglycerol-2,3-di-O-glucoside*	Lipids	Glycerol ester	C33H58O14	679.39	263.24	678.383	[M+H]+	1	-	-	10346.6	10246.4	15107.9	140392	75214	2049.28	24263	15934.4	-
Wagp003404	N-cis-Feruloyl-1,6-Hexanediamine	Alkaloids	Phenolamine	C16H24N2O3	293.19	177.05	292.179	[M+H]+	3	-	-	10212.8	10212.8	10212.8	10212.8	10212.8	51063.9	564803	10212.8	-
Lmlp006175	Isosalipurposide (Phlorizin Chalcone)	Flavonoids	Chalcones	C21H22O10	435.13	273.09	434.121	[M+H]+	3	4547-85-7	C16406	71894.9	10204.9	51024.3	160213	136658	10204.9	267932	113746	ko00941
Lahp003986	3,4-Dihydro-4-(4'-hydroxyphenyl)-5,7-dihydroxycoumarin glucoside	Lignans and Coumarins	Coumarins	C21H22O10	435.13	273.08	434.121	[M+H]+	3	-	-	71894.9	10204.9	51024.3	160213	136658	10204.9	267932	113746	-
pmn001686	10,16-Dihydroxypalmitic acid	Lipids	Free fatty acids	C16H32O4	287.22	241.22	288.23	[M-H]-	1	3233-90-7	C08285	57367	10140.6	10140.6	10140.6	100749	10140.6	180550	119136	ko00073
Zjrp081026	ginsenoside Re4	Terpenoids	Triterpene Saponin	C47H80O18	933.54	295.1	932.534	[M+H]+	1	-	-	2025.96	10129.8	219890	2025.96	2025.96	2025.96	2025.96	2025.96	-
Qmxp082602	Phyllostachysin D	Terpenoids	Ditepenoids	C20H28O5	349.2	285.18	348.194	[M+H]+	3	-	-	59198.9	10120	10120	10120	206686	10120	10120	10120	-
Zjrp080603	notoginsenoside R7*	Terpenoids	Triterpene Saponin	C36H62O8	623.451	407.37	622.444	[M+H]+	1	-	-	311172	10114.6	10114.6	10114.6	10114.6	10114.6	10114.6	10114.6	-
Zbrp005788	Ginsenoside Rh10*	Terpenoids	Triterpene Saponin	C36H62O8	623.45	407.37	622.444	[M+H]+	1	1370264-16-6	-	311172	10114.6	10114.6	10114.6	10114.6	10114.6	10114.6	10114.6	-
Lhlp120619	(6R)-Hydroxy-α-humulene acetate	Terpenoids	Sesquiterpenoids	C17H26O2	263.2	95.08	262.193	[M+H]+	3	-	-	10067.2	10067.2	50336	10067.2	152598	854140	186678	116578	-
Lmjp101401	Bismurrangatin	Lignans and Coumarins	Coumarins	C30H30O9	535.2	287.05	534.189	[M+H]+	3	-	-	26396.2	10062.6	210052	2012.51	1.55956e+06	252176	439452	5.17847e+06	-
Labp005025	5-O-Malonylisosakuranin	Flavonoids	Flavanones	C25H26O13	535.14	287.09	534.137	[M+H]+	2	-	-	26396.2	10062.6	210052	2012.51	1.55956e+06	252176	439452	5.17847e+06	-
Cmjp001636	Magnolialide	Terpenoids	Sesquiterpenoids	C15H20O3	249.15	119.09	248.141	[M+H]+	2	72145-13-2	-	237307	10053.8	10053.8	10053.8	10053.8	10053.8	51419.6	10053.8	-
Lmgn000160	N-carbamoyl-b-alanine	Amino acids and derivatives	Amino acids and derivatives	C4H8N2O3	131.05	70.03	132.054	[M-H]-	1	462-88-4	C02642	997.793	10051.4	50359.9	418229	9175.68	235561	4988.97	12182.4	ko00240,ko00410,ko00770,ko01100
Wahlp08069	LysoPC 17:2(2n isomer)*	Lipids	LPC	C25H48NO7P	506.32	184.07	505.317	[M+H]+	1	-	-	130601	10051	22021.7	268612	47653.4	160248	7792.55	43131.6	-
pmd0130	LysoPC 14:0	Lipids	LPC	C22H46NO7P	468.31	184.07	467.301	[M+H]+	1	20559-16-4	-	188129	10046.7	10046.7	245639	177124	103551	135675	50233.7	-
mws0459	Eugenol	Others	Others	C10H12O2	165.09	105.07	164.084	[M+H]+	3	97-53-0	C10453	44573.6	10045.6	2009.11	124572	34259.7	2009.11	277481	37274.9	ko00940
Laxp008987	Azukisaponin II*	Terpenoids	Triterpene Saponin	C42H68O14	797.47	441.37	796.461	[M+H]+	1	82793-03-1	-	43721.4	10044.3	1701.36	587281	8506.8	1701.36	44570	10731.8	-
Zjrn080662	Yesanchinoside D	Terpenoids	Triterpene Saponin	C44H74O15	841.5	781.47	842.503	[M-H]-	1	-	-	10038.3	10038.3	945169	10038.3	10038.3	10038.3	10038.3	10038.3	-
HJN029	Sanchirhinoside A6	Terpenoids	Triterpene Saponin	C53H90O23	1093.58	1093.58	1094.59	[M-H]-	2	-	-	50160.9	10032.2	4.53284e+06	10032.2	10032.2	10032.2	10032.2	10032.2	-
Latp006896	4β-Hydroxy-aromadendrane-10-en	Terpenoids	Sesquiterpenoids	C15H24O	221.19	81.07	220.182	[M+H]+	3	-	-	50134.5	10026.9	103624	141413	189025	161597	203960	78101.2	-
Zblp002750	Methyl-3-(3-hydroxyphenyl)Propionate	Phenolic acids	Phenolic acids	C10H12O3	181.09	121.06	180.079	[M+H]+	2	61389-68-2	-	550872	10023.2	51428	50116.1	54196.5	651265	10023.2	10023.2	-
Wcsn011332	Ethyl (10Z,13Z)-hexadeca-10,13-dienoate	Others	Others	C18H32O2	279.23	261.23	280.24	[M-H]-	1	-	-	36716.1	10016.5	44458.4	90045.3	49515.5	32279.6	43231.6	25223.6	-
pmn001516	5-Galloylshikimic acid	Phenolic acids	Phenolic acids	C14H14O9	325.06	125.02	326.064	[M-H]-	1	95719-51-0	-	166729	10010.4	10010.4	10010.4	10010.4	10010.4	2.50735e+06	50051.9	-
Zbsp003661	4',5-Dihydroxy-3,3',7-Trimethoxyflavone; Pachypodol	Flavonoids	Flavones	C18H16O7	345.1	315.05	344.09	[M+H]+	2	33708-72-4	C10117	49955.3	9991.07	9991.07	9991.07	9991.07	9991.07	588685	9991.07	-
Wahsn03220	1-O-p-Coumaroyl 3-methylglucaric acid	Phenolic acids	Phenolic acids	C16H18O10	369.08	223.05	370.09	[M-H]-	1	-	-	9991.01	9991.01	9991.01	54408.4	381065	9991.01	83767	9991.01	-
Lmrj002261	Cyclo(Val-Ala)	Amino acids and derivatives	Amino acids and derivatives	C8H14N2O2	171.11	72.08	170.106	[M+H]+	3	15136-27-3	-	376235	9988.53	106290	67653.8	57399.8	206446	49942.7	9988.53	-
MWSprf134	Plantagoside	Flavonoids	Flavanones	C21H22O12	467.12	305.07	466.111	[M+H]+	2	78708-33-5	C17531	9960.76	9960.76	49803.8	9960.76	668162	99425.4	1.41055e+06	2.65044e+06	-
Lmzp004896	(24S)-Pseudo-ginsenoside RT4*	Terpenoids	Triterpene Saponin	C36H62O10	655.44	143.11	654.434	[M+H]+	1	-	-	50029.5	9934.87	484298	9934.87	9934.87	9934.87	9934.87	9934.87	-
Lmbn001467	5-Acetamidopentanoic Acid	Organic acids	Organic acids	C7H13NO3	158.08	116.07	159.089	[M-H]-	3	1072-10-2	C03087	12573.3	9908.1	40085	163901	89097.5	25331.2	99634.8	41050.9	ko00310,ko01100
MWS201447	Phe-Ala	Amino acids and derivatives	Amino acids and derivatives	C12H16N2O3	237.12	120.09	236.116	[M+H]+	2	3918-87-4	-	20301.2	9903.29	2.85963e+06	160696	54361.2	681875	269299	7877.27	-
MWSHY0094	Gallocatechin gallate	Flavonoids	Flavanols	C22H18O11	459.09	139.04	458.085	[M+H]+	3	4233-96-9	-	9902.06	9902.06	9902.06	9902.06	9902.06	9902.06	301377	9902.06	-
Wasdp07324	8-hydroxy-4a,8-dimethyl-5,6,7,8a-tetrahydro-1H-naphthalen-2-one	Terpenoids	Monoterpenoids	C12H18O2	195.14	81.07	194.131	[M+H]+	1	-	-	357430	9864.35	49321.8	926369	602045	9864.35	1.18669e+06	143565	-
Lcsp001306	Ser-Ile-Asp	Amino acids and derivatives	Amino acids and derivatives	C13H23N3O7	334.16	173.13	333.154	[M+H]+	3	-	-	9855.56	9855.56	255478	57609.6	9855.56	251857	49277.8	9855.56	-
Lmcp003402	Tamarixetin-3-O-glucoside (Tamarixin)	Flavonoids	Flavonols	C22H22O12	479.12	317.06	478.111	[M+H]+	1	27542-39-8	-	1967.64	9838.18	1967.64	1967.64	110618	1967.64	3.23096e+06	1967.64	-
pmp000557	Isoastragaloside I	Terpenoids	Triterpene Saponin	C45H72O16	869.49	217.07	868.482	[M+H]+	3	84676-88-0	C17793	49112	9822.4	9822.4	1.99685e+06	9822.4	9822.4	9822.4	9822.4	-
mws0089	Kaempferol-7-O-glucoside*	Flavonoids	Flavonols	C21H20O11	447.09	285.04	448.101	[M-H]-	3	16290-07-6	-	48804.3	9760.87	114744	65709.2	392599	111514	2.9896e+06	1.31697e+06	-
WaYn005089	Neosakuranin	Flavonoids	Chalcones	C22H24O10	447.13	285.08	448.137	[M-H]-	2	31187-54-9	-	48804.3	9760.87	114744	65709.2	392599	111514	2.9896e+06	1.31697e+06	-
pmn001716	Carthamone*	Flavonoids	Chalcones	C21H20O11	447.09	285.04	448.101	[M-H]-	3	86579-00-2	C08598	48804.3	9760.87	114744	65709.2	392599	111514	2.9896e+06	756295	-
Zmyn002321	4-Methylphenol	Others	Others	C7H8O	107.05	106.04	108.058	[M-H]-	3	106-44-5	C01468	178676	9757.12	1951.42	1951.42	1951.42	1951.42	342827	11822	ko01100
Zjrp081006	Ginsenoside Rh8	Terpenoids	Triterpene Saponin	C36H60O9	637.43	421.35	636.424	[M+H]+	1	343780-69-8	-	9750.85	9750.85	670441	9750.85	58416.7	9750.85	9750.85	9750.85	-
MWS201449	Asn-Leu	Amino acids and derivatives	Amino acids and derivatives	C10H19N3O4	246.14	141.1	245.138	[M+H]+	3	22601-71-4	-	9700.61	9700.61	571888	332342	48503	608371	119757	9700.61	-
Zbjn005825	Kaempferide-3-O-(6'-O-acetyl)glucoside*	Flavonoids	Flavonols	C24H24O12	503.12	299.06	504.127	[M-H]-	2	-	-	1937.35	9686.73	1937.35	1937.35	1.52388e+06	1937.35	1937.35	1937.35	-
Lmdn004802	Soyasaponin II	Terpenoids	Triterpene Saponin	C47H76O17	911.5	911.5	912.508	[M-H]-	3	55319-36-3	C12081	75059.4	9676.32	9676.32	775208	9676.32	9676.32	9676.32	9676.32	-
Lmrj001698	L-Seryl-L-Isoleucine	Amino acids and derivatives	Amino acids and derivatives	C9H18N2O4	219.13	60.04	218.127	[M+H]+	2	91086-51-0	-	1932.68	9663.39	3.16583e+06	1.10951e+06	148327	1.71753e+06	405162	13760.9	-
Cmcp007926	Pinusolidic acid	Terpenoids	Ditepenoids	C20H28O4	333.21	287.2	332.199	[M+H]+	2	40433-82-7	-	9660.27	9660.27	9660.27	9660.27	9660.27	48301.4	9660.27	766552	-
mws5028	2-Benzoxazolinone	Alkaloids	Alkaloids	C7H5NO2	136.04	80.06	135.032	[M+H]+	3	59-49-4	-	181847	9645.03	106489	9645.03	85787	87881.6	9645.03	48225.2	-
Lsjp211255	1-Hydroxylup-20(29)-en-3-one (Glochidonol)	Terpenoids	Triterpene	C30H48O2	441.37	215.18	440.365	[M+H]+	2	23963-54-4	-	47998.2	9599.64	544800	9599.64	601823	9599.64	9599.64	9599.64	-
Zjrp080612	notopanaxoside-A or isomer*	Terpenoids	Triterpene Saponin	C36H62O10	655.44	143.11	654.434	[M+H]+	1	-	-	60557.2	9581.04	393928	9581.04	9581.04	9581.04	9581.04	9581.04	-
ZbLn005207	Sulfatricalysine C	Others	Saccharides	C12H22O9S	341.09	96.96	342.099	[M-H]-	2	-	-	63601.8	9570.03	9570.03	9570.03	9570.03	9570.03	227520	9570.03	-
Lmfn001344	Maplexin C (2,3-Di-O-Galloyl-1,5-Anhydro-D-Glucitol)*	Phenolic acids	Phenolic acids	C20H20O13	467.08	169.01	468.09	[M-H]-	2	-	-	47835.2	9567.03	9567.03	9567.03	9567.03	9567.03	457356	9567.03	-
MWSslk135	7,8-Dihydroxy-4-methylcoumarin	Lignans and Coumarins	Coumarins	C10H8O4	193.05	147.05	192.042	[M+H]+	3	2107-77-9	-	712038	9559.67	9559.67	9559.67	9559.67	9559.67	9559.67	47798.3	-
WaTKp03371	Pinocarveol	Terpenoids	Monoterpenoids	C10H16O	153.13	107.08	152.12	[M+H]+	2	5947-36-4	-	69535.9	9531.94	9531.94	47659.7	259506	50276.6	334430	170381	-
mws0072	Apigenin-5-O-glucoside	Flavonoids	Flavones	C21H20O10	433.11	271.06	432.106	[M+H]+	3	28757-27-9	-	47615	9523	9523	9523	254201	58827.6	60389.1	1.68868e+06	-
Lmrj002698	Cyclo(Pro-Val)	Amino acids and derivatives	Amino acids and derivatives	C10H16N2O2	197.13	72.08	196.121	[M+H]+	2	5654-87-5	-	537224	9518.58	103422	50993.1	9518.58	314529	47592.9	9518.58	-
mws4163	Nystose	Others	Saccharides	C24H42O21	665.21	485.15	666.222	[M-H]-	2	13133-07-8	-	1883.76	9518.41	1883.76	25553.7	9418.8	52726.3	1883.76	31462.3	-
mws1574	Geniposidic acid	Terpenoids	Monoterpenoids	C16H22O10	373.11	123.01	374.121	[M-H]-	3	27741-01-1	C11673	90147.6	9467.67	1893.53	1893.53	1893.53	1893.53	148148	1893.53	ko00902,ko01110
Lskp211491	2,3,23-Trihydroxyurs-12,19(29)-dien-28-oic acid	Terpenoids	Triterpene	C30H46O5	487.34	405.31	486.334	[M+H]+	2	-	-	23411.6	9428.51	1885.7	1885.7	1885.7	1885.7	1885.7	307000	-
pme2746	Riboflavin 5'-Adenosine Diphosphate	Nucleotides and derivatives	Nucleotides and derivatives	C27H33N9O15P2	784.15	437.09	785.157	[M-H]-	3	146-14-5	C00016	929.123	9418.95	929.123	85705.4	67328.6	929.123	4645.62	10458.5	ko00740,ko01100,ko01110,ko01240
Lhbp073015	Nitidine	Alkaloids	Isoquinoline alkaloids	C21H18NO4+	348.12	333.11	348.123	[M]+	2	6872-57-7	C09595	475647	9414.86	9414.86	9414.86	9414.86	9414.86	9414.86	9414.86	-
MWSprf040	Gypenoside XVII*	Terpenoids	Triterpene Saponin	C48H82O18	947.56	325.12	946.55	[M+H]+	1	80321-69-3	C20736	87344.6	9403.18	957310	1880.64	28822.5	1880.64	1880.64	1880.64	-
Zjrp080683	chikusetsusaponin FK1*	Terpenoids	Triterpene Saponin	C48H82O18	947.56	325.11	946.55	[M+H]+	1	-	-	87344.6	9403.18	957310	1880.64	28822.5	1880.64	1880.64	1880.64	-
Lhqp101807	Osthole	Lignans and Coumarins	Coumarins	C15H16O3	245.12	189.06	244.11	[M+H]+	1	484-12-8	C09280	59277.6	9375.12	113480	1875.02	9712.18	1875.02	1.55724e+06	22429.8	-
MWStz331	Cyclo(Pro-Pro)	Amino acids and derivatives	Amino acids and derivatives	C10H14N2O2	195.11	70.06	194.106	[M+H]+	1	6708-06-1	-	1.34377e+06	9344.33	124548	302986	43517	256653	134738	1868.87	-
Wamxn02395	Mycarose glucoside	Others	Aldehyde compounds	C13H24O9	323.14	59.01	324.142	[M-H]-	2	-	-	9323.84	9323.84	46619.2	159149	241820	9323.84	124347	115836	-
pmp000878	Swertisin	Flavonoids	Flavones	C22H22O10	447.13	411.11	446.121	[M+H]+	3	6991-10-2	C17835	9270.06	9270.06	9270.06	9270.06	9270.06	9270.06	73236.5	9270.06	-
pme2074	Jasmonoyl-L-Isoleucine	Amino acids and derivatives	Amino acids and derivatives	C18H29NO4	322.2	130.05	323.21	[M-H]-	3	120330-93-0	C18699	314303	9238.11	1847.62	15716.6	143139	1847.62	641994	113768	ko04075
Layp002880	5,7-Dihydroxychromone glucoside	Others	Chromone	C15H16O9	341.09	179.03	340.079	[M+H]+	3	-	-	197862	9228.73	1845.75	25199.7	65667.5	29352.9	2.3571e+06	979226	-
Lkmp122408	Malonyl byzantionoside A*	Terpenoids	Sesquiterpenoids	C22H32O10	457.21	133.1	456.2	[M+H]+	1	-	-	9189.71	9189.71	9189.71	9189.71	1.67941e+06	9189.71	45948.5	593354	-
Wahsn02657	1-O-p-Coumaroyl Octose	Phenolic acids	Phenolic acids	C17H22O10	385.11	163.04	386.121	[M-H]-	2	-	-	56276.2	9130.42	1826.08	21405.3	109296	1826.08	30905	68357.3	-
pmb0782	Piperidine	Alkaloids	Piperidine alkaloids	C5H11N	86.1	69.07	85.0891	[M+H]+	3	110-89-4	C01746	9094.9	9094.9	710298	471442	398190	347535	219844	45474.5	ko00960
MWS201470	Met-Arg	Amino acids and derivatives	Amino acids and derivatives	C11H23N5O3S	306.16	175.12	305.152	[M+H]+	3	60461-10-1	-	149557	9076.71	34987.4	8633.08	103216	94922	18099.1	25145.3	-
Zjrp080628	(PPT-2H)-(Glc-Xyl)	Terpenoids	Triterpene Saponin	C41H68O13	769.47	421.34	768.466	[M+H]+	3	-	-	9062.28	9062.28	509738	9062.28	9062.28	9062.28	9062.28	9062.28	-
Wasyqn4894	1-Hexanol Rhamnosylglucoside	Others	Alcohol compounds	C18H34O10	469.23	263.15	410.215	[M+CH3COO]-	2	-	-	36183.7	9049.43	80717.7	1439.11	170432	7195.57	71434.1	1439.11	-
Wasyqp2836	3-O-Feruloyl Aminogalactitol	Phenolic acids	Phenolic acids	C16H23NO9	374.14	177.06	373.137	[M+H]+	2	-	-	94315	9011.55	58556.5	50438.7	196567	45057.8	231268	120377	-
Wasyqp3230	4-O-Feruloyl Aminogalactitol	Phenolic acids	Phenolic acids	C16H23NO9	374.15	177.05	373.137	[M+H]+	2	-	-	94315	9011.55	58556.5	50438.7	196567	45057.8	231268	120377	-
Walp007738	14-Amino-15-hydroxy-11-methylpentadecanoic acid	Lipids	Sphingolipids	C16H33NO3	288.25	88.08	287.246	[M+H]+	3	-	-	44878.7	8975.74	8975.74	8975.74	8975.74	8975.74	8975.74	8975.74	-
Zbln001290	β-Hydroxy-(3,4-dihydroxyphenylethanolyl)-glucoside	Others	Alcohol compounds	C14H20O9	331.1	151.04	332.111	[M-H]-	3	-	-	33591.8	8961.21	1792.24	1792.24	19796	1792.24	1.43585e+06	40006.4	-
Ybnn007052	Norartocarpetin	Flavonoids	Flavones	C15H10O6	285.04	285.04	286.048	[M-H]-	3	520-30-9	-	197225	8954.22	44771.1	8954.22	1.04553e+07	75250.2	1.1212e+07	1.25089e+06	-
Zbjp010133	1,7-bis(4-hydroxy-3-methoxyphenyl)hept-1-ene-3,5-diol	Others	Ketone compounds	C21H26O6	375.18	163.07	374.173	[M+H]+	3	-	-	61686.1	8938.24	8938.24	8938.24	8938.24	8938.24	8938.24	286891	-
Lmhp001430	Cyclo(Pro-Glu)	Amino acids and derivatives	Amino acids and derivatives	C10H14N2O4	227.1	116.07	226.095	[M+H]+	2	-	-	121715	8870.53	44352.7	119664	102940	187784	73386.9	8870.53	-
MWSHY0035	Scutellarein-7-O-glucuronide (Scutellarin)	Flavonoids	Flavones	C21H18O12	463.09	287.06	462.08	[M+H]+	3	27740-01-8	-	164840	8858.27	1771.65	1771.65	838262	1771.65	1.35014e+06	1771.65	-
Zblp004317	3-(2-oxopropyl)-3-hydroxyindolin-2-one	Alkaloids	Plumerane	C11H11NO3	206.08	120.09	205.074	[M+H]+	3	-	-	8849.93	8849.93	44249.6	90863	486947	8849.93	457517	236936	-
mws1593	D-Maltotetraose	Others	Saccharides	C24H42O21	665.21	161.04	666.222	[M-H]-	3	34612-38-9	C02052	102151	8846.32	1016.12	1016.12	9578.12	41115.8	5080.62	6858.29	-
MWS201479	Tyr-Gly	Amino acids and derivatives	Amino acids and derivatives	C11H14N2O4	239.1	136.08	238.095	[M+H]+	3	673-08-5	-	42872.5	8764.94	223336	474041	41335.4	430310	117881	1752.99	-
MWSmce713	3-(4-Hydroxyphenyl)-1-propanol	Others	Alcohol compounds	C9H12O2	151.08	106.04	152.084	[M-H]-	3	10210-17-0	-	195573	8748.53	1749.71	1749.71	8748.53	1749.71	329352	1749.71	-
mws0049	Gallocatechin	Flavonoids	Flavanols	C15H14O7	307.08	139.04	306.074	[M+H]+	3	970-73-0	C12127	8659.63	8659.63	8659.63	8659.63	8659.63	8659.63	604268	8659.63	ko00941,ko01110
Qatp006179	Costunolide Derivative	Terpenoids	Sesquiterpenoids	C15H22O3	251.16	135.12	250.157	[M+H]+	2	-	-	30553.3	8655.08	1731.02	1731.02	16552.2	118666	22774.8	1731.02	-
Hmsn002272	Demethyl coniferin	Others	Alcohol compounds	C15H20O8	327.11	165.05	328.116	[M-H]-	1	-	-	8638.34	8638.34	650204	157009	2.12535e+06	488319	313095	43191.7	-
Zbgp006597	5-Hydroxy-3,7,4'-trimethoxyflavone*	Flavonoids	Flavonols	C18H16O6	329.1	299.06	328.095	[M+H]+	2	15486-34-7	-	254144	8614.03	8614.03	8614.03	8614.03	8614.03	8614.03	206224	-
Lmbn005662	9(10)-EpOME;(9R,10S)-(12Z)-9,10-Epoxyoctadecenoic acid	Lipids	Free fatty acids	C18H32O3	295.23	171.1	296.235	[M-H]-	1	16833-56-0	C14825	7652.32	8589.07	137539	325189	154842	714114	158331	77231.6	ko00591,ko01100
Zmxp004471	Thunberginol B	Lignans and Coumarins	Coumarins	C15H10O6	287.06	153.02	286.048	[M+H]+	3	147666-81-7	-	320177	8577.58	8577.58	1.21703e+06	8577.58	8577.58	8577.58	42887.9	-
Wayn002532	Gallic acid-1-O-xyloside	Phenolic acids	Phenolic acids	C12H14O9	301.06	168.01	302.064	[M-H]-	1	-	-	8546.61	8546.61	8546.61	55533.2	55510.3	42733.1	8546.61	250129	-
WaTKp08991	4-Phenylhept-6-enoic acid	Phenolic acids	Phenolic acids	C13H16O2	205.12	131.09	204.115	[M+H]+	2	-	-	59567.6	8541.88	8541.88	8541.88	8541.88	299665	58702.4	8541.88	-
Lhmp110507	Soyasaponin B glucuronic acid rhamnoside*	Terpenoids	Triterpene Saponin	C42H68O13	781.47	441.37	780.466	[M+H]+	2	-	-	42534.2	8506.83	8506.83	256596	8506.83	8506.83	8506.83	8506.83	-
Lmsp008264	4'-Hydroxy-5,6,7-trimethoxyflavone	Flavonoids	Flavones	C18H16O6	329.1	268.08	328.095	[M+H]+	2	6938-18-7	C14986	42457.9	8491.58	8491.58	8491.58	8491.58	119041	8491.58	409536	-
Lmbn005923	Crepenynic acid	Lipids	Free fatty acids	C18H30O2	277.22	59.01	278.225	[M-H]-	1	2277-31-8	C07289	24206.5	8484.2	36953	108616	116343	31239.9	130810	59155.3	ko00591
Lamp010149	Hydroxy-3-dehydro-15-deoxoeucosterol-rhamnoside	Steroids	Steroidal saponins	C35H56O9	621.4	441.32	620.392	[M+H]+	2	-	-	42391.5	8478.3	8478.3	8478.3	234408	8478.3	8478.3	8478.3	-
Sayp005704	Spirocaesalmin C	Terpenoids	Ditepenoids	C20H28O5	349.2	295.17	348.194	[M+H]+	2	-	-	39809.9	8476.57	1695.31	1695.31	1695.31	9595.97	1695.31	175305	-
MWS201398	Hyp-Ser	Amino acids and derivatives	Amino acids and derivatives	C8H14N2O5	219.1	86.06	218.09	[M+H]+	3	-	-	17877.5	8455.45	477088	56485.6	48059.1	141727	211819	17499.6	-
Lmfn001258	Maplexin D (2,4-Di-O-Galloyl-1,5-Anhydro-D-Glucitol)*	Phenolic acids	Phenolic acids	C20H20O13	467.08	169.01	468.09	[M-H]-	2	1355573-86-2	-	70568.9	8433.8	8433.8	8433.8	8433.8	8433.8	530918	8433.8	-
Cmyp003854	Daphneresiniferin A	Terpenoids	Ditepenoids	C24H30O8	447.2	327.16	446.194	[M+H]+	3	1383117-41-6	-	8433.2	8433.2	8433.2	8433.2	8433.2	8433.2	8433.2	273685	-
Lcsp011112	(3S,13Z,16Z)-3-amino-4-hydroxy-2-methyldocosa-13,16-dien-5-one	Lipids	LPE	C23H43NO2	366.34	307.26	365.329	[M+H]+	1	-	-	42092.4	8418.47	299927	3.41359e+06	316132	208073	222726	53434.4	-
MWS201469	Glu-Arg	Amino acids and derivatives	Amino acids and derivatives	C11H21N5O5	304.16	175.12	303.154	[M+H]+	3	7219-59-2	-	41838.6	8367.71	216753	132864	8367.71	230976	8367.71	8367.71	-
Jmbn003306	Clemastanin A	Lignans and Coumarins	Lignans	C25H32O11	507.19	327.12	508.195	[M-H]-	1	172670-47-2	-	70357	8318.49	141369	8318.49	222745	41592.5	90079.8	611399	-
MWSslk187	Typhaneoside*	Flavonoids	Flavonols	C34H42O20	771.24	317.07	770.227	[M+H]+	1	104472-68-6	-	8316	8316	8316	8316	899612	8316	41580	8316	-
Zbgp004081	Petunidin-3-O-(6''-O-p-coumaroyl)rhamnoside-5-O-glucoside*	Flavonoids	Anthocyanidins	C37H39O18+	771.22	317.07	771.213	[M]+	3	-	-	8316	8316	8316	8316	899612	8316	41580	8316	-
Lmjp004404	Quercetagetin-3-Methyl Ether	Flavonoids	Flavonols	C16H12O8	333.06	318.04	332.053	[M+H]+	3	64190-88-1	-	41531.7	8306.35	8306.35	8306.35	277258	8306.35	8306.35	8306.35	-
Wasyqn1008	Dimethylglyceric Acid Glucoside	Organic acids	Organic acids	C11H20O9	295.1	59.01	296.111	[M-H]-	2	-	-	365813	8268.25	8268.25	41341.3	8268.25	8268.25	8268.25	8268.25	-
Lcfp121016	3-Methylcytidine	Alkaloids	Alkaloids	C10H15N3O5	258.11	126.07	257.101	[M+H]+	2	2140-64-9	-	8250.54	8250.54	356792	269249	98510.8	354498	76476.6	41252.7	-
MWS201478	Phe-Ser	Amino acids and derivatives	Amino acids and derivatives	C12H16N2O4	253.12	120.09	252.111	[M+H]+	3	16053-39-7	-	14975.6	8249.2	2.03221e+06	98236	46119.5	304296	613180	10457.1	-
HJAP050	N-Feruloyl-3-methoxytyramine*	Alkaloids	Phenolamine	C19H21NO5	344.15	177.05	343.142	[M+H]+	2	78510-19-7	-	58588.1	8240.36	8240.36	8240.36	86792	41201.8	102915	1.93236e+06	-
pmf0291	4-Hydroxypyridine	Alkaloids	Pyridine alkaloids	C5H5NO	96.04	68.05	95.0371	[M+H]+	3	626-64-2	-	4.53225e+06	8231.22	41156.1	8231.22	83634.3	67653.9	106228	324783	-
Lcsp001647	Pro-Leu-Thr	Amino acids and derivatives	Amino acids and derivatives	C15H27N3O5	330.2	116.07	329.195	[M+H]+	2	-	-	8226.66	8226.66	815233	8226.66	41133.3	306815	160052	8226.66	-
Lmsn005333	4-O-Galloyl-1-O-Cinnamoyl-β-D-glucose	Phenolic acids	Phenolic acids	C22H22O11	461.11	169.01	462.116	[M-H]-	3	-	-	1644.76	8223.78	1644.76	1644.76	1644.76	1644.76	611168	19421.4	-
Wchn003545	3-Hydroxy-5-Methoxyphenyl-6-O-Galloyl-Beta-D-Galactopyranoside*	Others	Others	C20H22O12	453.11	313.06	454.111	[M-H]-	2	-	-	41104.9	8220.98	8220.98	8220.98	8220.98	8220.98	286873	8220.98	-
Zjyp102907	8-hydroxy-1,4a-dimethyl-7-(prop-1-en-2-yl)-4,4a,5,6,7,8-hexahydronaphthalen-2(3H)-one	Terpenoids	Sesquiterpenoids	C15H22O2	235.17	105.07	234.162	[M+H]+	1	-	-	8196.07	8196.07	8196.07	8196.07	48056.8	8196.07	120197	8196.07	-
pmp001111	Violanthin	Flavonoids	Flavones	C27H30O14	579.17	525.14	578.164	[M+H]+	2	40581-17-7	C10196	67687.1	8190.06	8190.06	8190.06	240665	8190.06	44949.3	8190.06	-
Lmpp003296	Delphinidin-3-O-glucuronide	Flavonoids	Anthocyanidins	C21H19O13+	479.08	303.05	479.082	[M]+	3	-	-	8162.67	8162.67	8162.67	8162.67	193453	8162.67	40813.4	8162.67	-
pmp000262	3-Hydroxy-28-norurs-17,19,21-trien	Terpenoids	Triterpene	C29H44O	409.35	187.15	408.339	[M+H]+	2	-	-	8132.18	8132.18	8132.18	8132.18	8132.18	40660.9	8132.18	448185	-
Rfmb087	9-Hydroxy-13-oxo-10-octadecenoic Acid	Lipids	Free fatty acids	C18H32O4	311.22	293.21	312.23	[M-H]-	3	-	-	680288	8119.48	8119.48	3.11198e+06	8119.48	8119.48	980206	40597.4	-
mws0636	L-Phenylalanyl-L-phenylalanine	Amino acids and derivatives	Amino acids and derivatives	C18H20N2O3	313.15	166.09	312.147	[M+H]+	1	2577-40-4	-	8116.74	8116.74	228869	8116.74	8116.74	43647.8	87241.9	8116.74	-
Yshs000050	Lupane-20(29)-en-3-on-28-oic acid	Terpenoids	Triterpene	C30H46O3	455.35	437.35	454.345	[M+H]+	1	-	-	8112.41	8112.41	8112.41	8112.41	70430.6	8112.41	8112.41	319834	-
MWStz448	Quercetin 3-O-rutinoside-(1->2)-O-rhamnoside [Quercetin-3-O-(2G-alpha-L-rhamnosyl)-rutinoside]*	Flavonoids	Flavonols	C33H40O20	757.22	303.06	756.211	[M+H]+	1	55696-57-6	-	40825.5	8089.49	8089.49	8089.49	590732	8089.49	2.47108e+06	40447.4	-
Zmgp002857	Quercetin-3-O-α-rhamnosyl (1→2)-[α-rhamnosyl (1→6)]-β-glucoside*	Flavonoids	Flavonols	C33H40O20	757.22	303.05	756.211	[M+H]+	1	-	-	40825.5	8089.49	8089.49	8089.49	590732	8089.49	2.47108e+06	40447.4	-
Labn004865	Hydroxy isoliquiritigenin glucoside*	Flavonoids	Chalcones	C21H22O10	433.11	271.06	434.121	[M-H]-	3	-	-	40349.9	8069.99	55642.1	218334	104986	8069.99	204400	82188.7	-
mws1179	Naringenin-7-O-glucoside (Prunin)*	Flavonoids	Flavanones	C21H22O10	433.11	271.07	434.121	[M-H]-	3	529-55-5	C09099	40349.9	8069.99	55642.1	218334	104986	8069.99	204400	82188.7	ko00941,ko01100
Waqkp07598	2-g-Linoleoyl-glycerol	Lipids	Glycerol ester	C21H38O4	355.29	263.24	354.277	[M+H]+	1	-	-	1608.37	8041.83	131669	21132.6	107888	10709.6	27756.8	37991.8	-
Cmsp007228	7-O-Methyleriodictyol	Flavonoids	Flavanols	C16H14O6	303.09	167.03	302.079	[M+H]+	3	51857-11-5	-	1.26577e+06	8034.06	1606.81	1.52524e+07	1606.81	1606.81	1606.81	96691.3	-
Wmhn008845	Questinol	Quinones	Anthraquinone	C16H12O6	299.06	256.04	300.063	[M-H]-	2	35688-09-6	C17811	40116.3	8023.26	8023.26	8023.26	269485	8023.26	8023.26	8023.26	-
Llhp011901	Serratagenic Acid caffeyl arabinoside	Terpenoids	Triterpene Saponin	C44H60O12	781.41	295.08	780.409	[M+H]+	2	-	-	8020.07	8020.07	381832	8020.07	8020.07	8020.07	8020.07	8020.07	-
Hmsp007613	[8]-Gingerdione	Phenolic acids	Phenolic acids	C19H28O4	321.2	137.06	320.199	[M+H]+	3	77334-06-6	-	1601.72	8008.58	1601.72	13016.3	20516.4	32589.6	17658.3	13151.3	-
mws0024	Gallic acid	Phenolic acids	Phenolic acids	C7H6O5	169.01	125.02	170.022	[M-H]-	1	149-91-7	C01424	1.277e+08	8005.07	76752	40025.4	486074	870571	1.21446e+08	5.1507e+06	ko00999
pmb0789	Pyridoxine-5'-O-glucoside	Others	Vitamin	C14H21NO8	332.13	152.07	331.127	[M+H]+	3	-	C03996	368311	7986.83	2.81305e+06	39934.2	299336	325603	574450	686399	-
Layp000971	Hydroxymenisdaurin D	Alkaloids	Alkaloids	C14H21NO8	332.13	152.07	331.127	[M+H]+	1	-	-	368311	7986.83	2.81305e+06	39934.2	299336	325603	574450	686399	-
mws0609	Guanosine 3',5'-cyclic monophosphate	Nucleotides and derivatives	Nucleotides and derivatives	C10H12N5O7P	344.04	150.04	345.047	[M-H]-	1	7665-99-8	C00942	1595.09	7975.47	55293.7	186634	37549.6	206030	350128	18167.6	ko00230,ko01100
Hmjp005089	N-[2-(3,4-Dihydroxyphenyl)-2-hydroxyethyl]-3-(4-methoxyphenyl)-2-propenamide*	Alkaloids	Phenolamine	C18H19NO5	330.13	177.05	329.126	[M+H]+	3	-	-	7969.54	7969.54	7969.54	7969.54	232722	7969.54	7969.54	837029	-
Zmsp004363	Quercetin-3-O-(6''-O-acetyl)glucoside	Flavonoids	Flavonols	C23H22O13	507.12	303.05	506.106	[M+H]+	3	-	-	7963.46	7963.46	7963.46	7963.46	50188.4	7963.46	39817.3	231931	-
Lajn006059	7,4'-Dihydroxy-8,2',3'-trimethoxyisoflavan	Flavonoids	Other Flavonoids	C18H20O6	331.12	286.05	332.126	[M-H]-	2	-	-	41604.6	7959.31	7959.31	581860	7959.31	7959.31	7959.31	7959.31	-
Lmtp002822	Apigenin-6-C-arabinoside-8-C-xyloside*	Flavonoids	Flavones	C25H26O13	535.14	499.12	534.137	[M+H]+	3	-	-	7952.9	7952.9	7952.9	7952.9	173616	7952.9	281559	7952.9	-
Zjrp081034	majoroside F2	Terpenoids	Triterpene Saponin	C42H72O14	801.5	143.1	800.492	[M+H]+	2	114019-97-5	-	1586	7930	1.58366e+06	1586	120141	1586	1586	1586	-
Zbsp002083	Pelargonidin-3,5-O-diglucoside	Flavonoids	Anthocyanidins	C27H31O15+	595.17	271.06	595.166	[M]+	3	58751-31-8	C08725	61865.8	7886.15	7886.15	1.13085e+06	39430.8	7886.15	7886.15	7886.15	ko00942
Lmhn002379	Strictinin*	Tannins	Tannin	C27H22O18	633.07	301	634.081	[M-H]-	2	517-46-4	-	65730.8	7842.91	7842.91	7842.91	7842.91	7842.91	1.16431e+06	39214.6	-
Zbqn010247	Rubiatriol	Terpenoids	Triterpene	C30H50O3	457.37	457.37	458.376	[M-H]-	3	107694-02-0	-	23778	7842.37	1568.47	1568.47	16228.1	1568.47	11043.8	76118.8	-
pme2954	Quercetin	Flavonoids	Flavonols	C15H10O7	303.05	137.02	302.043	[M+H]+	1	117-39-5	C00389	149431	7840.9	39204.5	7840.9	4.15985e+06	42729.5	852769	7840.9	ko00941,ko00944,ko01100,ko01110
Hmdp001794	Quercetin-3-O-(2'',3''-O-digalloyl)-glucoside	Flavonoids	Flavonols	C35H28O20	769.09	303.05	768.117	[M+H]+	3	-	-	7840.24	7840.24	7840.24	7840.24	7840.24	7840.24	224747	7840.24	-
pme0253	N-Acetyl-L-leucine	Amino acids and derivatives	Amino acids and derivatives	C8H15NO3	174.11	86.1	173.105	[M+H]+	3	1188-21-2	C02710	232564	7822.28	171816	534583	323935	595270	129130	39111.4	-
Lhjp111612	Methylpaederoside	Terpenoids	Monoterpenoids	C19H24O11S	461.11	147.04	460.104	[M+H]+	3	-	-	7803.5	7803.5	39017.5	7803.5	1.26284e+06	7803.5	7803.5	45563.1	-
Zmxp005324	Dihydrodehydrodiconiferyl alcohol	Lignans and Coumarins	Lignans	C20H24O6	361.16	189.09	360.157	[M+H]+	2	126253-41-6	-	133887	7775.3	7775.3	50268.8	47271.8	38876.5	104980	54578	-
pme0170	N-Acetyl-L-Arginine	Amino acids and derivatives	Amino acids and derivatives	C8H16N4O3	217.13	158.08	216.122	[M+H]+	3	155-84-0	-	38763	7752.61	186546	449384	7752.61	806772	7752.61	7752.61	-
MWSHY0126	Kaempferide (3,5,7-Trihydroxy-4'-methoxyflavone)	Flavonoids	Flavonols	C16H12O6	301.07	258.05	300.063	[M+H]+	1	491-54-3	C10098	15082.8	7749.89	1549.98	1549.98	1.1723e+06	12603.5	1549.98	1549.98	ko00944
MWSHY0169	4',5,7-Trihydroxy-3',6-dimethoxyflavone (Jaceosidin)	Flavonoids	Flavones	C17H14O7	331.08	301.04	330.074	[M+H]+	3	18085-97-7	-	78462.3	7742.84	7742.84	7742.84	7742.84	38714.2	7742.84	253734	-
WaTKp13362	3-Phenylpropiolaldehyde	Others	Aldehyde compounds	C9H6O	131.05	77.04	130.042	[M+H]+	2	2579-22-8	-	7636.1	7636.1	7636.1	7636.1	7636.1	38180.5	7636.1	2.07345e+06	-
Wasn001834	Xylitol 5-O-(6''-O-Galloyl)Glucoside	Phenolic acids	Phenolic acids	C18H26O14	465.12	295.1	466.132	[M-H]-	1	-	-	109508	7620.66	7620.66	7620.66	7620.66	7620.66	40943.7	7620.66	-
mws0988	Rhamnetin; 3,5,3',4'-Tetrahydroxy-7-Methoxyflavone	Flavonoids	Flavonols	C16H12O7	315.05	165.04	316.058	[M-H]-	1	90-19-7	C10176	4.18656e+06	7616.21	1278.08	6390.42	1.04615e+07	63387	25240.1	16751.7	-
Wasdn03813	Benzoylglycerol 3-glucuronide	Phenolic acids	Phenolic acids	C16H20O10	371.1	249.06	372.106	[M-H]-	2	-	-	404536	7612.14	1522.43	46689	360369	61418	282167	2.45422e+06	-
Wagp005779	3-Oxo-Alpha-Ionol 3'-(6''-Malonyl)Glucoside	Terpenoids	Sesquiterpenoids	C22H32O10	457.21	191.14	456.2	[M+H]+	1	-	-	7571.01	7571.01	7571.01	7571.01	2.01725e+06	7571.01	37855	448697	-
Lhlp111209	Cupressic acid	Terpenoids	Ditepenoids	C20H32O3	321.24	147.12	320.235	[M+H]+	2	1909-90-6	-	7132.21	7546.31	1426.44	13130.2	41777.3	1426.44	54033.1	25238.6	-
Cmjn004337	Benzyl-(2''-O-xylosyl)glucoside	Others	Others	C18H26O10	401.14	269.1	402.153	[M-H]-	3	-	-	37704.2	7540.83	190743	7540.83	200238	359543	187095	170956	-
Lagp006449	SoyaSapogenol B glucuronyl rhamnosyl xyloside	Terpenoids	Triterpene Saponin	C47H76O17	913.51	441.37	912.508	[M+H]+	2	-	-	1507.06	7535.32	1507.06	1507.06	401141	1507.06	1507.06	1507.06	-
Hmjp006104	N-Cis-Feruloyl-3'-O-methyldopamine*	Alkaloids	Phenolamine	C19H21NO5	344.15	177.05	343.142	[M+H]+	2	-	-	44689.7	7527.55	7527.55	7527.55	76744.6	37637.8	91165.7	2.10663e+06	-
pmb0772	N-Cinnamoylserotonin	Alkaloids	Plumerane	C19H18N2O2	307.14	131.05	306.137	[M+H]+	3	-	-	1502.5	7512.49	1502.5	10380.5	43744.1	980892	29717.8	1502.5	-
Lmcp002933	Pilosine	Alkaloids	Alkaloids	C16H18N2O3	287.14	209.11	286.132	[M+H]+	1	13640-28-3	C10610	96590.8	7485.51	37427.5	7485.51	71127.2	237373	65840.9	7485.51	-
Lmzp004885	Tricin (5,7,4'-Trihydroxy-3',5'-dimethoxyflavone)	Flavonoids	Flavones	C17H14O7	331.08	315.05	330.074	[M+H]+	3	520-32-1	C10193	62217.5	7479.46	7479.46	7479.46	7479.46	37397.3	7479.46	420644	-
Lcsp001896	Ser-Gly-Phe	Amino acids and derivatives	Amino acids and derivatives	C14H19N3O5	310.14	166.09	309.132	[M+H]+	3	-	-	143924	7447.22	241590	86220.3	1.01465e+06	266523	313271	37236.1	-
Wagp005508	3-Hydroxy-Beta-Ionone 3-(6''-Malonyl)Glucoside	Others	Others	C22H32O10	457.2	209.15	456.2	[M+H]+	3	-	-	7438.56	7438.56	7438.56	7438.56	998345	37192.8	7438.56	507403	-
Lhdp091316	Soyasaponin B glucuronic acid glucoside*	Terpenoids	Triterpene Saponin	C42H68O14	797.47	441.37	796.461	[M+H]+	1	-	-	128521	7428.37	7428.37	745923	7428.37	7428.37	37141.9	7428.37	-
mws4038	Notoginsenoside R2	Terpenoids	Triterpene Saponin	C41H70O13	769.47	475.38	770.482	[M-H]-	3	80418-25-3	-	353970	7370.54	2.03795e+06	1474.11	1474.11	1474.11	1474.11	1474.11	-
Walp003622	6-beta-d-glucopyranosyloxyindole-3-carboxylic acid	Alkaloids	Plumerane	C15H17NO8	340.1	178.05	339.095	[M+H]+	1	-	-	551033	7366.44	7366.44	7366.44	36832.2	7366.44	4.64765e+06	79802	-
zjrp081049	Ginsenoside 4*	Terpenoids	Triterpene Saponin	C30H50O4	475.38	439.36	474.371	[M+H]+	1	-	-	7338.6	7338.6	417081	7338.6	7338.6	7338.6	7338.6	7338.6	-
Waptn02105	Caffeoquinone tartaric acid	Quinones	Quinones	C13H10O9	309.03	133.03	310.033	[M-H]-	2	-	-	503047	7334.23	7334.23	7334.23	36671.1	120468	337471	4.39557e+06	-
Sayp008460	phomophyllin A	Terpenoids	Sesquiterpenoids	C15H20O2	233.15	131.09	232.146	[M+H]+	2	-	-	36842.3	7328.79	7328.79	36644	57604.5	1.58644e+06	79444	38583.4	-
Lmhp002153	N-p-Coumaroylhydroxyputrescine	Alkaloids	Phenolamine	C13H18N2O3	251.14	147.04	250.132	[M+H]+	2	-	-	36633.2	7326.64	4.46384e+06	7326.64	7326.64	7326.64	7326.64	7326.64	-
Smdp011678	farfugin B	Terpenoids	Sesquiterpenoids	C15H18O	215.14	159.08	214.136	[M+H]+	2	36061-19-5	-	7309.01	7309.01	7309.01	7309.01	55615.5	107220	141457	36545.1	-
Qmxp101517	Rabdoumbrosanin	Terpenoids	Ditepenoids	C20H28O3	317.21	271.17	316.204	[M+H]+	3	-	-	50092.6	7299.33	7299.33	36496.6	195061	547612	7299.33	7299.33	-
MWSslk217	Blinin	Terpenoids	Sesquiterpenoids	C22H32O6	391.21	59.01	392.22	[M-H]-	2	125675-09-4	-	7253.56	7253.56	7253.56	7253.56	93970.9	7253.56	7253.56	617442	-
Zblp001009	3-pyridine-methanol-O-β-D-glucopyranosyl	Alkaloids	Pyridine alkaloids	C12H17NO6	272.11	110.06	271.106	[M+H]+	2	-	-	118522	7243.26	300381	71692.8	148122	7243.26	83820.5	36216.3	-
Cmxp004324	Okanin-4'-O-(6''-O-malonyl)glucoside	Flavonoids	Chalcones	C24H24O14	537.12	289.07	536.117	[M+H]+	3	-	-	7241.18	7241.18	7241.18	108759	7241.18	7241.18	36205.9	7241.18	-
Ymjm000116	6-O-Acetylarbutin*	Others	Others	C14H18O8	313.09	151.04	314.1	[M-H]-	1	10338-88-2	-	140958	7234.26	7234.26	7234.26	36171.3	7234.26	186335	117355	-
pmp000581	Apigenin-7-O-(6''-acetyl)glucoside	Flavonoids	Flavones	C23H22O11	475.12	271.06	474.116	[M+H]+	3	72741-92-5	-	59556.4	7218.42	7218.42	234649	7218.42	7218.42	7218.42	7218.42	-
Sajp006825	Onitin	Terpenoids	Sesquiterpenoids	C15H20O3	249.15	185.13	248.141	[M+H]+	1	53823-02-2	-	36067	7213.4	7213.4	7213.4	38896.6	1.47235e+06	7213.4	7213.4	-
pme0088	Luteolin (5,7,3',4'-Tetrahydroxyflavone)	Flavonoids	Flavones	C15H10O6	285.04	151	286.048	[M-H]-	1	491-70-3	C01514	36019.5	7203.89	7203.89	7203.89	43103.1	87261.4	276657	657154	ko00941,ko00944,ko01100,ko01110
Safn002792	Kaempferol-3-O-Gentiobioside-7-O-Rhamnoside*	Flavonoids	Flavonols	C33H40O20	755.2	593.15	756.211	[M-H]-	1	-	-	40355.1	7186.15	7186.15	7186.15	48753.8	7186.15	98524	35930.7	-
Lamp007327	3,9-dihydroeucomnalin malonyl glucoside	Flavonoids	Other Flavonoids	C26H28O14	565.15	317.1	564.148	[M+H]+	2	-	-	1437.2	7186	2.3247e+06	19094.4	953103	1437.2	27119.4	106494	-
Zjrn080627	pseudoginsenoside Rt3	Terpenoids	Triterpene Saponin	C41H70O13	769.47	637.43	770.482	[M-H]-	1	-	-	159996	7179.65	1.40761e+06	1435.93	1435.93	1435.93	1435.93	1435.93	-
Wacyp04090	Phenylethyl Primeveroside	Others	Alcohol compounds	C19H28O10	434.2	163.06	416.168	[M+NH4]+	1	-	-	147464	7171.31	81616.8	7171.31	146473	45713.3	1.31864e+06	35856.5	-
MWSmce489	2,3,5,4'-Tetrahydroxystilbene-2-O-glucoside	Others	Stilbene	C20H22O9	407.13	245.08	406.126	[M+H]+	3	82373-94-2	-	1433.62	7168.1	1433.62	1433.62	83800.5	1433.62	12019	1433.62	-
Lmzn001983	D-Threo-guaiacylglycerol-7-O-β-D-glucoside	Others	Alcohol compounds	C16H24O10	375.13	135.05	376.137	[M-H]-	3	-	-	7156.6	7156.6	7156.6	7156.6	7156.6	7156.6	132464	58525.5	-
Wasyqn5908	Parmentin B	Phenolic acids	Phenolic acids	C20H20O11	435.09	315.07	436.101	[M-H]-	3	-	-	51034.1	7150.13	7150.13	7150.13	35750.6	7150.13	403769	7150.13	-
Lcsp002508	Pro-Thr-Ile	Amino acids and derivatives	Amino acids and derivatives	C15H27N3O5	330.2	70.06	329.195	[M+H]+	2	-	-	44773.5	7148.49	156342	55729.7	7148.49	129399	70758.3	7148.49	-
pmp001257	Tridecanoylglycine	Amino acids and derivatives	Amino acids and derivatives	C15H29NO3	272.22	254.21	271.215	[M+H]+	3	-	-	35640.3	7128.06	7128.06	291684	7128.06	7128.06	7128.06	7128.06	-
[truncated: 1,093 more rows]
