# Supplementary material for: Rhein from a traditional herbal formula attenuates hepatic fibrosis via ALDH1A3-mediated retinoic acid metabolism
Source: Chin Med. 2026 Jul 14;21:188. doi: 10.1186/s13020-026-01465-2 (PMC13366891; doi:10.1186/s13020-026-01465-2)
Supplement: Supplementary file 9 — Supplementary material 9: Table S6. DEPs identified using label-free proteomics. [file 13020_2026_1465_MOESM9_ESM.xlsx]

## Sheet: rhein vs TGFb1
Protein IDs	Description	GN	Mol. weight [kDa]	Sequence length	Sequence lengths	Q-value	Score	C1	C2	C3	T1	T2	T3	TDHS1	TDHS2	TDHS3	T-vs-C	T-vs-C p value	TDHS-vs-T	TDHS-vs-T p value
Q9Y5S1	Transient receptor potential cation channel subfamily V member 2	TRPV2	85.98	764	764	0	4.5665	9701600	29868000	196540000	10408000	12285000	14540000	153040000	209160000	136830000	0.166	0.377	12.243	0.008
Q92974	Rho guanine nucleotide exchange factor 2	ARHGEF2	111.54	986	986	0	15.088	74980000	138150000	166240000	41237000	22297000	56951000	149150000	340730000	213920000	0.31	0.012	5.21	0.009
Q5VT06	Centrosome-associated protein 350	CEP350	350.93	3117	3117	0.034553	0.82513	11715000	13253000	14518000	21382000	16285000	21134000	88151000	123210000	76792000	1.4	0.165	4.401	0.009
Q96BM9	ADP-ribosylation factor-like protein 8A	ARL8A	21.416	186	186	0.01172	1.1409	29895000	36367000	45956000	28490000	4925800	30413000	74608000	112450000	79467000	0.533	0.147	3.807	0.012
P08243	Asparagine synthetase [glutamine-hydrolyzing]	ASNS	64.369	561	561	0	96.939	268480000	648170000	562070000	384530000	578490000	696930000	1705100000	2949300000	2087900000	1.12	0.405	3.692	0
P30414	NK-tumor recognition protein	NKTR	165.67	1462	1462	0	5.5216	25145000	39413000	99910000	26245000	11070000	27829000	49678000	109180000	82918000	0.396	0.23	3.281	0.007
Q5VIR6	Vacuolar protein sorting-associated protein 53 homolog	VPS53	94.404	832	832	0	3.5806	6288500	18801000	14405000	7437000	7772300	13177000	25115000	31555000	40689000	0.727	0.128	3.237	0.043
Q9Y6A5	Transforming acidic coiled-coil-containing protein 3	TACC3	90.359	838	838	0	5.7715	14470000	71091000	74364000	15700000	14943000	40694000	49465000	132580000	63912000	0.456	0.185	3.13	0.042
Q96EL3	Large ribosomal subunit protein mL53	MRPL53	12.107	112	112	0.0035057	1.5524	11014000	30835000		8005800		22443000		53468000	50286000	0.671	0.373	3.087	0.049
O75330	Hyaluronan mediated motility receptor	HMMR	84.099	724	724	0	4.5093	36906000	140020000	66517000	13752000	15519000	62302000	87775000	102160000	85202000	0.365	0.083	3.022	0.022
P47895	Retinaldehyde dehydrogenase 3	ALDH1A3	56.108	512	512	0	3.6982	33625000	37602000	18381000	9090400	14360000	12418000	36067000	50123000	32961000	0.361	0.176	3.007	0.004
P49589	Cysteine--tRNA ligase, cytoplasmic	CARS1	85.472	748	748	0	21.419	87845000	298280000	146880000	189340000	117280000	114380000	412270000	720260000	325510000	0.857	0.646	2.96	0.026
Q9Y617	Phosphoserine aminotransferase	PSAT1	40.422	370	370	0	115.35	728090000	1553900000	1417700000	834620000	1017100000	1391200000	2658400000	4199500000	3513600000	0.864	0.101	2.933	0
Q9H9P8	L-2-hydroxyglutarate dehydrogenase, mitochondrial	L2HGDH	50.315	463	463	0	5.3379	16431000	61604000	33401000	25783000	11781000	15103000	43325000	82089000	53880000	0.518	0.131	2.911	0.013
P42356	Phosphatidylinositol 4-kinase alpha	PI4KA	236.83	2102	2102	0.0015074	1.7774	13513000	83752000	41550000	5320700	4692500	10852000		28858000	18836000	0.16	0.111	2.874	0.013
Q9BSC4	Nucleolar protein 10	NOL10	80.301	688	688	0.029618	0.90432	3663800	16188000	24614000	7934800	8723700	11194000	25996000	32392000	26967000	0.665	0.455	2.832	0.012
P49841	Glycogen synthase kinase-3 beta	GSK3B	46.744	420	420	0	11.388	35480000	140030000	74106000	50606000	38911000	28954000	81738000	175560000	132740000	0.525	0.137	2.791	0.008
O43615	Mitochondrial import inner membrane translocase subunit TIM44	TIMM44	51.355	452	452	0	6.0557	86074000	176490000	110510000	75544000	56371000	61569000	129920000	257230000	219990000	0.524	0.018	2.734	0.009
Q9H1Z4	WD repeat-containing protein 13	WDR13	53.714	485	485	0.00031656	2.1897	22183000	13647000	29388000		12028000	16147000	27263000	45353000	45246000	0.536	0.254	2.713	0.026
Q86V48	Leucine zipper protein 1	LUZP1	120.27	1076	1076	0	20.654	35040000	165210000	77541000	173490000	176210000	366550000	589760000	948050000	468010000	2.681	0.04	2.598	0.025
Q8IYB8	ATP-dependent RNA helicase SUPV3L1, mitochondrial	SUPV3L1	87.99	786	786	0.0096498	1.2203	13169000	38233000		6553800	9223300		14646000	33650000	26397000	0.341	0.159	2.534	0.026
Q9BT22	Chitobiosyldiphosphodolichol beta-mannosyltransferase	ALG1	52.518	464	464	0.033359	0.86173	12281000	21530000	12668000	10069000	18386000	12670000	27783000	52969000		0.865	0.578	2.51	0.025
Q03701	CCAAT/enhancer-binding protein zeta	CEBPZ	120.97	1054	1054	0	4.8098	20673000	52622000	68212000	27631000	31765000	47086000	69211000	140130000	83041000	0.758367	0.359608	2.46679	0.013312
Q14137	Ribosome biogenesis protein BOP1	BOP1	83.629	746	746	0	34.375	129120000	155420000	132950000	63479000	118270000	60144000	207900000	256680000	200920000	0.552212	0.125766	2.46112	0.0144186
Q9BTZ2	Dehydrogenase/reductase SDR family member 4	DHRS4	29.537	278	278	0.0081736	1.3339	11942000	12422000	18480000	10049000	13530000	4021900	29483000	36908000	22058000	0.637537	0.270869	2.42945	0.0499064
Q96AA3	Man(5)GlcNAc(2)-PP-dolichol translocation protein RFT1	RFT1	60.335	541	541	0.0020902	1.6987	10940000	21681000	33239000	16296000	21423000	29927000	57713000	64252000	49166000	1.01339	0.957955	2.38826	0.0339381
P29317	Ephrin type-A receptor 2	EPHA2	108.27	976	976;984;987;998;1036;659;983;986;1037	0	52.755	201420000	451600000	277440000	325410000	228840000	498720000	685040000	1099200000	895760000	1.10684	0.611094	2.34373	0.00560796
Q9NPD3	Exosome complex component RRP41	EXOSC4	26.383	245	245	0.00031686	2.197	36987000	24997000	59937000	31530000	41437000	74011000	115430000	150310000	97730000	1.05727	0.870991	2.34205	0.013218
Q96B26	Exosome complex component RRP43	EXOSC8	30.039	276	276	0	4.5339	12233000		12955000	8191100	16251000	9681800	22700000		29255000	0.737255	0.448974	2.31733	0.0248468
Q9UPN9	E3 ubiquitin-protein ligase TRIM33	TRIM33	122.53	1127	1127;1050	0	4.398	10049000	35890000	15941000	6460500	8266400	14335000	23443000	28086000	18824000	0.476642	0.128513	2.30116	0.0270711
Q8WWK9	Cytoskeleton-associated protein 2	CKAP2	76.986	683	683	0	14.035	49483000	137410000	115970000	71604000	55752000	67659000	158300000	202100000	135330000	0.670976	0.073601	2.2935	0.015369
Q9BVT8	Transmembrane and ubiquitin-like domain-containing protein 1	TMUB1	26.261	246	246	0.00032436	2.3872	15341000	59217000	42767000	24125000	27285000	24254000	39264000	87809000	71057000	0.693321	0.226649	2.27803	0.0289948
Q13555	Calcium/calmodulin-dependent protein kinase type II subunit gamma	CAMK2G	62.606	558	558	0.00032457	2.3912	35296000	50745000	48982000	20265000	14883000	23486000	40475000	55468000	48612000	0.414746	0.0130192	2.25125	0.00130171
Q9Y5Z4	Heme-binding protein 2	HEBP2	22.875	205	205	0	4.0286	5399900	32307000	16204000	11767000	8538500	28835000	25656000	43969000	45745000	0.948051	0.903935	2.23651	0.0368809
Q9BZQ8	Protein Niban 1	NIBAN1	103.13	928	928	0	20.391	77542000	193060000	152860000	62265000	33778000	93901000	109020000	197700000	152240000	0.444676	0.0113443	2.2116	0.015791
P05362	Intercellular adhesion molecule 1	ICAM1	57.825	532	532	0	4.5454	21215000	19428000	37856000	17203000	28173000	14989000	43619000	45081000	57730000	0.73816	0.421856	2.20147	0.0468604
Q96C36	Pyrroline-5-carboxylate reductase 2	PYCR2	33.637	320	320	0	4.1435	21449000	50984000	49064000	12427000	23206000	20124000	28728000	63749000	46080000	0.464042	0.0112628	2.19547	0.0139102
Q9BS16	Centromere protein K	CENPK	31.655	269	269	0.0096552	1.2226	7761400	20115000	13265000	9925300	9286800	25374000	22137000	51221000	32104000	1.04666	0.878129	2.18105	0.0262344
Q12955	Ankyrin-3	ANK3	480.4	4377	4377	0.04533	0.74117	28201000	47813000	44951000	24639000	25396000	40451000	48631000	103620000	65467000	0.716273	0.0144053	2.1571	0.0158469
Q15363	Transmembrane emp24 domain-containing protein 2	TMED2	22.761	201	201	0	20.417	308170000	195710000	270760000	140200000	171770000	229670000	406990000	426060000	399370000	0.598944	0.346052	2.14814	0.0422741
P20020	Plasma membrane calcium-transporting ATPase 1	ATP2B1	134.68	1220	1220	0	18.511	109320000	280380000	240740000	96290000	89683000	84221000	193150000	242820000	208780000	0.446191	0.0078615	2.14608	0.00425404
Q9Y5K5	Ubiquitin carboxyl-terminal hydrolase isozyme L5	UCHL5	37.606	329	329	0	4.3722	14867000	38624000	53514000	28110000	16881000	12819000	31876000	63991000	50328000	0.58562	0.238746	2.13302	0.0484198
Q9Y697	Cysteine desulfurase	NFS1	50.195	457	457	0	4.1245	52143000	137890000	126250000	48585000	21282000	54812000	81713000	119550000	86611000	0.401509	0.0142601	2.10352	0.0335183
Q8NFW8	N-acylneuraminate cytidylyltransferase	CMAS	48.379	434	434	0	5.1383	25723000	25362000	59973000	27821000	40464000	45940000	62422000	130150000	77411000	0.969223	0.921913	2.10283	0.0153217
O00592	Podocalyxin	PODXL	58.635	558	558	0	79.82	125270000	341440000	326770000	460050000	444000000	551850000	937150000	1475200000	958030000	1.88907	0.00628381	2.07948	0.00382153
Q9Y6I9	Testis-expressed protein 264	TEX264	34.188	313	313	0	5.1187	29738000	76045000	55767000	28777000	26781000	43264000	59993000	100970000	64459000	0.613425	0.0159756	2.07094	0.00165331
Q9UKM9	RNA-binding protein Raly	RALY	32.463	306	306	0	29.364	540700000	955840000	774810000	580660000	553080000	941520000	1118300000	1937800000	1631000000	0.874831	0.236455	2.06657	0.00254745
Q96DB5	Regulator of microtubule dynamics protein 1	RMDN1	35.808	314	314	0	3.5601	30763000	22322000	46366000	27880000	33360000	16384000	47765000	69831000	66158000	0.740917	0.469622	2.0626	0.0318791
Q8NC56	LEM domain-containing protein 2	LEMD2	56.974	503	503	0	9.5696	106530000	105200000	90465000	68150000	75213000	93446000	159240000	212080000	158650000	0.704033	0.356438	2.05183	0.0142265
Q9Y5J9	Mitochondrial import inner membrane translocase subunit Tim8 B	TIMM8B	9.3435	83	83	0	4.0379	7222500	22105000	11099000	15878000	6430400	13122000	24048000	34033000	22849000	0.919498	0.807876	2.04056	0.0462935
P50416	Carnitine O-palmitoyltransferase 1, liver isoform	CPT1A	88.367	773	773	0	7.3587	41112000	43663000	55441000	20843000	31876000	56059000	56516000	96280000	82924000	0.691292	0.233896	2.0317	0.0143521
Q9NVV0	Trimeric intracellular cation channel type B	TMEM38B	32.509	291	291	0.00031476	2.1463	839840	7653700	6889900	2299300	4737400	4883000		11870000	7681700	0.848969	0.72595	2.02038	0.0251068
Q9UGI8	Testin	TES	47.996	421	421	0	24.087	67471000	77916000	108590000	149680000	163080000	237590000	298970000	547590000	382300000	2.01536	0.00977663	2.01926	0.00146572
Q96B54	Zinc finger protein 428	ZNF428	20.48	188	188	0	5.4847	7789100	36161000	24884000	8522400	8371700	16632000	22245000	28428000	20763000	0.507518	0.149881	2.01222	0.0099483
P13995	Bifunctional methylenetetrahydrofolate dehydrogenase/cyclohydrolase, mitochondrial	MTHFD2	37.895	350	350	0	23.118	170680000	162620000	133010000	117700000	147430000	230430000	279060000	439380000	355540000	0.927895	0.821344	2.00732	0.00412759
O60502	Protein O-GlcNAcase	OGA	102.91	916	916	0	20.68	71060000	205550000	164100000	168220000	164260000	155050000	265590000	418590000	411060000	1.16191	0.405916	1.99848	0.0134821
Q15070	Mitochondrial inner membrane protein OXA1L	OXA1L	48.519	435	435	0.01333	1.1211	24199000	65696000	49726000	27745000	23889000	53654000	64240000	104710000	56256000	0.7468	0.179612	1.97928	0.0220778
Q8IYS1	Xaa-Arg dipeptidase	PM20D2	47.776	436	436	0.0081621	1.3235	108000000	289870000	227670000	117670000	111890000	206880000	292290000	330030000	286100000	0.69668	0.0597024	1.97397	0.0213473
Q9NW13	RNA-binding protein 28	RBM28	85.737	759	759	0	14.644	28304000	102030000	77960000	62872000	63025000	66513000	116500000	209840000	105570000	0.982433	0.929889	1.97087	0.0391104
P62072	Mitochondrial import inner membrane translocase subunit Tim10	TIMM10	10.333	90	90	0	21.138	84320000	214150000	166460000	95693000	118990000	145270000	195740000	347080000	240880000	0.780846	0.0702856	1.96137	0.000715357
P53985	Monocarboxylate transporter 1	SLC16A1	53.944	500	500	0	7.8728	61016000	97422000	152370000	100680000	76895000	96083000	157120000	234250000	203820000	0.878537	0.614686	1.94841	0.00565741
Q15758	Neutral amino acid transporter B(0)	SLC1A5	56.598	541	541	0	13.423	60894000	240810000	53763000	186690000	126370000	223640000	276930000	540400000	357420000	1.59386	0.249075	1.94835	0.00621053
Q9Y3C6	Peptidyl-prolyl cis-trans isomerase-like 1	PPIL1	18.237	166	166	0	12.577	148140000	370450000	293120000	138320000	133590000	267090000	304720000	466920000	352720000	0.654036	0.0424471	1.94407	0.0188893
O94905	Erlin-2	ERLIN2	37.839	339	339	0	4.503	112910000	247700000	238640000	129410000	81849000	111640000	185680000	280120000	237960000	0.550911	0.0254915	1.94211	0.0242004
Q00577	Transcriptional activator protein Pur-alpha	PURA	34.91	322	322	0	56.227	118000000	125690000	120120000	80103000	95964000	102300000	183040000	235450000	172990000	0.7027	0.277755	1.94071	0.0166929
P22681	E3 ubiquitin-protein ligase CBL	CBL	99.632	906	906;982	0	8.3955	33648000	99671000	50730000	28613000	50534000	68726000	74879000	161090000	81959000	0.802878	0.389772	1.9392	0.0384138
Q9P0S3	ORM1-like protein 1	ORMDL1	17.371	153	153;153	0	15.382	14255000	39564000	33736000		23129000	35969000	53931000	60437000	56174000	0.957916	0.787637	1.93649	0.0261018
O94808	Glutamine--fructose-6-phosphate aminotransferase [isomerizing] 2	GFPT2	76.93	682	682	0	30.085	97456000	198700000	186200000	216280000	322390000	408740000	549030000	640310000	740370000	1.92135	0.0344493	1.92034	0.0419727
Q96GD4	Aurora kinase B	AURKB	39.31	344	344	0	3.4431	24964000	50475000	53714000	27986000	21267000	31273000	50810000	71344000	48081000	0.624212	0.0279023	1.91485	0.00642263
P07311	Acylphosphatase-1	ACYP1	11.261	99	99	0.00034495	2.9279	7939900	24737000	16319000	8171300	6784700	15992000	14416000	31263000	19400000	0.632512	0.0998132	1.91483	0.0220127
Q8TCS8	Polyribonucleotide nucleotidyltransferase 1, mitochondrial	PNPT1	85.95	783	783	0	4.7025	27927000	65220000	63324000	49413000	22603000	44828000	78189000	103810000	65359000	0.763695	0.336942	1.90918	0.0463794
Q13952	Nuclear transcription factor Y subunit gamma	NFYC	50.302	458	458	0.049631	0.7001	9950800	30846000	17435000	12886000		21562000	31765000	43166000	27998000	0.873238	0.508781	1.90676	0.0203932
P54577	Tyrosine--tRNA ligase, cytoplasmic	YARS1	59.143	528	528	0	75.811	354290000	1038800000	891240000	693010000	565440000	851220000	1056800000	2211800000	1281800000	0.952	0.760856	1.90303	0.0223405
Q9UNX4	WD repeat-containing protein 3	WDR3	106.1	943	943	0.001506	1.7652	30533000	41978000	52449000	28064000	42897000	50511000	76532000	98504000	73516000	0.919525	0.623173	1.89989	0.00889581
P18031	Tyrosine-protein phosphatase non-receptor type 1	PTPN1	49.966	435	435	0	47.755	309470000	401940000	433790000	168600000	261940000	246170000	443520000	513080000	429300000	0.559138	0.0481692	1.89291	0.0198162
P20073	Annexin A7	ANXA7	52.739	488	488	0	29.547	388030000	428180000	423570000	162560000	254090000	394160000	462000000	606830000	551140000	0.583391	0.13803	1.89281	0.0121153
Q12962	Transcription initiation factor TFIID subunit 10	TAF10	21.711	218	218	0	22.798		34894000	22590000	9987000	6818400	10600000	13257000	30003000	16350000	0.377139	0.0912436	1.89279	0.0372901
Q9Y2Y0	ADP-ribosylation factor-like protein 2-binding protein	ARL2BP	18.822	163	163	0.017177	1.0608		19207000	19280000	9629500	6430300	16013000	18197000	29410000	17722000	0.62624	0.0845176	1.87826	0.0211473
Q9BWS9	Chitinase domain-containing protein 1	CHID1	44.94	393	393	0	4.5512	46471000	98666000	88996000	30223000	41057000	87766000	100520000	113310000	92510000	0.64587	0.130798	1.87421	0.046592
O95295	SNARE-associated protein Snapin	SNAPIN	14.874	136	136	0	23.701		32197000	23461000	8470700	12521000	18433000	19336000	31768000	27961000	0.539624	0.0234539	1.86008	0.00725077
P07686	Beta-hexosaminidase subunit beta	HEXB	63.137	556	556	0	9.4831	147050000	307780000	702820000	156030000	137750000	228470000	300000000	408510000	339800000	0.454834	0.28202	1.85617	0.00166813
Q12931	Heat shock protein 75 kDa, mitochondrial	TRAP1	80.109	704	704	0	29.185	105420000	202660000	298430000	160910000	176320000	224630000	325800000	491530000	327890000	0.923159	0.731839	1.85118	0.0122486
Q9NX46	ADP-ribosylhydrolase ARH3	ADPRS	38.946	363	363	0	5.2199	52162000	71023000	52531000	17668000	37208000	37398000	53467000	83511000	49680000	0.485596	0.0634374	1.84782	0.0240901
Q9Y221	60S ribosome subunit biogenesis protein NIP7 homolog	NIP7	20.462	180	180	0.00030703	1.9297	43181000	55310000	51733000	59827000	34900000	50308000	72272000	135010000	98118000	0.923551	0.759727	1.84301	0.0367878
Q99598	Translin-associated protein X	TSNAX	33.112	290	290	0	13.993	80238000	162130000	111360000	52731000	89601000	138370000	169630000	246360000	134300000	0.75582	0.199561	1.83694	0.043161
O15231	Zinc finger protein 185	ZNF185	73.525	689	689	0	137	378570000	914440000	657580000	542520000	443600000	720570000	881920000	1555700000	1039100000	0.876875	0.268036	1.83358	0.00186002
Q04323	UBX domain-containing protein 1	UBXN1	33.325	297	297	0	156.67	143740000	410680000	457370000	325480000	260980000	303430000	459080000	804860000	579410000	0.9234	0.741747	1.82564	0.0121166
O43175	D-3-phosphoglycerate dehydrogenase	PHGDH	56.65	533	533	0	144.02	2043400000	5063300000	4745900000	3330000000	2781100000	4043400000	5038800000	9068000000	6565300000	0.870551	0.329202	1.8209	0.00131745
Q6ZNL6	FYVE, RhoGEF and PH domain-containing protein 5	FGD5	159.89	1462	1462	1	-2	22522000	110040000	83333000	47133000	43705000	85148000	76025000	167750000	110830000	0.855853	0.622032	1.82066	0.0209075
P38117	Electron transfer flavoprotein subunit beta	ETFB	27.843	255	255	0	53.156	219980000	544890000	360820000	179600000	285830000	301110000	367510000	658870000	513020000	0.682847	0.0425533	1.81263	0.00516351
Q96TA2	ATP-dependent zinc metalloprotease YME1L1	YME1L1	86.454	773	773	0.00034025	2.7927	12549000	162720000	26436000	20210000	24753000	29061000	34723000	68368000	47268000	0.42696	0.448725	1.81109	0.0120439
Q9HCC0	Methylcrotonoyl-CoA carboxylase beta chain, mitochondrial	MCCC2	61.332	563	563	0	7.8396	98202000	98014000	84501000	90620000	49265000	96027000	134310000	212830000	125900000	0.760816	0.457605	1.79807	0.0321195
P07305	Histone H1.0	H1-0	20.863	194	194	0	14.905	544710000	823120000	756040000	465240000	491580000	689950000	828990000	1491700000	955200000	0.736598	0.079219	1.79113	0.00800506
Q9NVH0	Exonuclease 3-5 domain-containing protein 2	EXD2	70.352	621	621	0.00034364	2.8768	21217000	66442000	39874000	25461000	26799000	44050000	48993000	81918000	56605000	0.766678	0.233319	1.7834	0.00309838
Q15437	Protein transport protein Sec23B	SEC23B	86.478	767	767	0	15.984	57024000	62978000	79679000	67806000	90938000	64591000	133230000	175760000	134540000	1.06639	0.794653	1.77692	0.0214746
Q8N556	Actin filament-associated protein 1	AFAP1	80.724	730	730	0.00032216	2.3526	9036100	39634000	17480000	14219000	16332000	23865000	27192000	51536000	28233000	0.866178	0.658877	1.76956	0.0319164
Q8TB36	Ganglioside-induced differentiation-associated protein 1	GDAP1	41.345	358	358	0.00032	2.291	5872500	21337000	15649000		6778200	10853000	10336000	22643000	15638000	0.597115	0.125021	1.76244	0.0309307
Q96SU4	Oxysterol-binding protein-related protein 9	OSBPL9	83.184	736	736	0	4.7111	39749000	137620000	48321000	29797000	27905000	37224000	48909000	84793000	51601000	0.438892	0.163363	1.74482	0.0112673
Q9H0P0	Cytosolic 5-nucleotidase 3A	NT5C3A	37.948	336	336	0.04776	0.71756		407180000	244700000	259220000	199310000	330570000	397660000	623340000	488900000	0.950479	0.822127	1.7383	0.0150816
P61764	Syntaxin-binding protein 1	STXBP1	67.568	594	594	0	7.2412	18639000	65288000	70140000	32715000	40428000	52079000	59126000	96162000	82608000	0.844894	0.552479	1.73382	0.00425642
Q8TCA0	Leucine-rich repeat-containing protein 20	LRRC20	20.509	184	184	0.00061293	1.92	7330600	19731000	13360000		5306000	7688200	7653000	16017000	11494000	0.455278	0.0195088	1.72592	0.023054
Q99816	Tumor susceptibility gene 101 protein	TSG101	43.944	390	390	0	4.3848	42311000	157760000	105740000	79416000	84960000	102770000	140550000	212280000	151240000	0.920747	0.692266	1.70755	0.00242333
P53814	Smoothelin	SMTN	99.058	917	917	0	75.785	76954000	238510000	251320000	271960000	234610000	358970000	470990000	598070000	520440000	1.57942	0.0673644	1.69618	0.00931276
Q14318	Peptidyl-prolyl cis-trans isomerase FKBP8	FKBP8	44.561	412	412	0.014889	1.0991	11635000	64334000	22909000	9529800	12954000	18753000	24281000	30084000	20144000	0.445706	0.244307	1.69612	0.0466724
P41250	Glycine--tRNA ligase	GARS1	83.165	739	739	0	204.93	343270000	919500000	886210000	691470000	737800000	976050000	1041500000	2054600000	1468100000	1.14053	0.370994	1.69581	0.0219853
P31350	Ribonucleoside-diphosphate reductase subunit M2	RRM2	44.877	389	389;351	0	13.81	185380000	379930000	267200000	122050000	153570000	262410000	243410000	432690000	307600000	0.619999	0.0239278	1.68634	0.022724
Q96B36	Proline-rich AKT1 substrate 1	AKT1S1	27.383	256	256	0.00031888	2.2591	36931000	87199000	436300000	51311000	41753000	40182000	55381000	111570000	90380000	0.254796	0.368145	1.67339	0.0386123
Q8N5M4	Tetratricopeptide repeat protein 9C	TTC9C	20.012	171	171	0.030005	0.89515	4922200	26099000	8601800	4347700	7542200	8027600	8563100	18718000	10217000	0.541368	0.31654	1.67061	0.0492901
Q9Y676	Small ribosomal subunit protein mS40	MRPS18B	29.395	258	258	0	15.964	103570000	121420000	127240000	58025000	55053000	83123000	91146000	140270000	125180000	0.514321	0.0856219	1.66351	0.00560439
Q5QJE6	Deoxynucleotidyltransferase terminal-interacting protein 2	DNTTIP2	84.468	756	756	0	6.5116	22493000	89582000	62141000	33038000	51609000	55375000	67477000	89637000	94527000	0.84526	0.513646	1.6632	0.0316991
O14524	Nuclear envelope integral membrane protein 1	NEMP1	50.639	444	444	0.020608	0.98896	4894700	10024000	10415000	3313500	5269700	5922100	7077200	11109000	8090700	0.564855	0.014021	1.65475	0.0218607
Q9Y6W3	Calpain-7	CAPN7	92.651	813	813	0.0020846	1.6853	6066800	15426000	13375000	10705000	10191000	14045000	17361000	22079000	23131000	1.01675	0.867619	1.65363	0.0446175
O75396	Vesicle-trafficking protein SEC22b	SEC22B	24.74	215	215	0	56.602	239590000	439400000	381590000	240470000	368770000	361340000	424250000	726850000	628780000	0.89607	0.395476	1.65361	0.0118979
P0CAP2	DNA-directed RNA polymerase II subunit GRINL1A	POLR2M	41.739	368	368	0.0015083	1.7784		9740600	7646000		6561400	9238000	9823900	16467000	13998000	0.985584	0.830762	1.65263	0.00753516
Q15382	GTP-binding protein Rheb	RHEB	20.497	184	184	0	21.395	203440000	243530000	286300000	159950000	127240000	262040000	306480000	375690000	283240000	0.688231	0.153154	1.65259	0.0319649
P62316	Small nuclear ribonucleoprotein Sm D2	SNRPD2	13.527	118	118	0	24.901	919110000	1556800000	1550900000	749250000	947070000	1264300000	1476600000	2387800000	1499400000	0.707238	0.015216	1.65089	0.00736975
Q9NRV9	Heme-binding protein 1	HEBP1	21.097	189	189	0	31.638	161580000	371750000	271990000	135280000	107900000	235550000	202010000	385680000	271740000	0.581157	0.0237041	1.64065	0.0315654
Q6ZMI0	Protein phosphatase 1 regulatory subunit 21	PPP1R21	88.313	780	780	0.0048766	1.4346			14205000	10051000	18885000	17702000	25082000	29336000	27604000	1.15604		1.63681	0.0421238
Q9NQC3	Reticulon-4	RTN4	129.93	1192	1192	0	278.26	1973600000	4934100000	4118500000	2235700000	1937300000	2619000000	3665100000	4510900000	3926000000	0.627137	0.0172839	1.6362	0.0168058
Q02952	A-kinase anchor protein 12	AKAP12	191.48	1782	1782	0	323.31	1676000000	3768300000	3470000000	4586900000	5514400000	7737800000	7657100000	14476000000	10114000000	1.9825	0.00410163	1.63431	0.0045257
Q9ULA0	Aspartyl aminopeptidase	DNPEP	53.41	485	485	0	3.6007	42177000	141320000	65702000	39210000	43665000	43891000	59467000	91291000	79113000	0.534932	0.138465	1.62801	0.00326373
Q9HAB8	Phosphopantothenate--cysteine ligase	PPCS	34.005	311	311	0	5.6703	17359000	86791000	71756000	46443000	34307000	54929000	59457000	100150000	84965000	0.831468	0.578079	1.62466	0.0123112
Q13642	Four and a half LIM domains protein 1	FHL1	36.263	323	323	0	8.1818	56085000	104390000	100730000	39071000	51992000	77246000	83797000	121440000	88670000	0.620403	0.0106129	1.62286	0.0104759
Q71DI3	Histone H3.2	H3C15	15.388	136	136	0	54.144	5567400000	12927000000	10676000000	6457400000	6532700000	11133000000	11806000000	16492000000	13723000000	0.81587	0.113875	1.6216	0.00666671
P36551	Oxygen-dependent coproporphyrinogen-III oxidase, mitochondrial	CPOX	50.151	454	454	0	13.442	37494000	111810000	104450000	49333000	70857000	100620000	111940000	161570000	111820000	0.87985	0.532312	1.62116	0.0128588
Q9UIJ7	GTP:AMP phosphotransferase AK3, mitochondrial	AK3	25.565	227	227	0	4.1288	57045000	109730000	93620000	67205000	75362000	54455000	83041000	173980000	111890000	0.767561	0.207381	1.60705	0.0475782
P04637	Cellular tumor antigen p53	TP53	43.653	393	393	0	55.147	132070000	303570000	238950000	130250000	127290000	201290000	227750000	340030000	235440000	0.67423	0.00504931	1.60674	0.00298097
Q8IY81	pre-rRNA 2-O-ribose RNA methyltransferase FTSJ3	FTSJ3	96.557	847	847	0	13.735	91931000	168290000	162370000	149010000	137690000	206400000	261330000	307580000	277800000	1.13923	0.135892	1.59843	0.0354898
Q9Y584	Mitochondrial import inner membrane translocase subunit Tim22	TIMM22	20.031	194	194	0	4.8568	8071400	30085000	28448000	17851000	20672000	28365000	30966000	42996000	40920000	1.04709	0.839958	1.58868	0.0199123
Q15007	Pre-mRNA-splicing regulator WTAP	WTAP	44.243	396	396	0.00033852	2.7388	4880000	12919000	23318000	4863700	6096000	8928100	8164800	14763000	11495000	0.490262	0.263305	1.58036	0.00640367
P60602	Reactive oxygen species modulator 1	ROMO1	8.1828	79	79	0	15.997	43737000	127690000	85536000	58568000	57809000	75932000	83233000	138030000	114610000	0.768868	0.169738	1.57694	0.00519656
Q96B97	SH3 domain-containing kinase-binding protein 1	SH3KBP1	73.125	665	665	0	40.618	195800000	482430000	382830000	276820000	333590000	456680000	525220000	760830000	540010000	1.00502	0.952876	1.57432	0.00402276
Q5T447	E3 ubiquitin-protein ligase HECTD3	HECTD3	97.112	861	861	0.0096472	1.2133	12217000	24756000	27738000	12509000	16571000	18000000	22951000	33087000	25008000	0.725088	0.102948	1.5681	0.00245997
Q8WWC4	m-AAA protease-interacting protein 1, mitochondrial	MAIP1	32.544	291	291	0.00032062	2.3049		31423000	30344000	20980000	16632000	25484000	31859000	45471000	31205000	0.788551	0.138391	1.56421	0.0118764
Q9Y248	DNA replication complex GINS protein PSF2	GINS2	21.427	185	185	0.026695	0.92904	14679000	69057000	26600000	14771000	12748000	21027000		35939000	25522000	0.468903	0.213558	1.5618	0.00916978
O43324	Eukaryotic translation elongation factor 1 epsilon-1	EEF1E1	19.81	174	174	0	5.3223	106970000	155590000	143450000	145650000	112880000	129830000	199440000	263130000	210090000	0.929725	0.686442	1.55629	0.0358119
Q9NS69	Mitochondrial import receptor subunit TOM22 homolog	TOMM22	15.521	142	142	0	81.094	45613000	259280000	197680000	197950000	149440000	192620000	231050000	399830000	315830000	1.18444	0.589699	1.55458	0.0312476
Q14696	LRP chaperone MESD	MESD	26.076	234	234	0	6.4314	384460000	621480000	522310000	393980000	318330000	478620000	599420000	793480000	611860000	0.750877	0.0611234	1.54109	0.0123993
P23381	Tryptophan--tRNA ligase, cytoplasmic	WARS1	53.165	471	471	0	323.31	805990000	1668500000	1640200000	1029300000	1207000000	1564900000	1742100000	2683400000	1993600000	0.914053	0.301406	1.54028	0.000167008
O15127	Secretory carrier-associated membrane protein 2	SCAMP2	36.648	329	329	0	4.8127	49621000	113070000	97400000	56339000	70665000	77217000	92204000	156330000	102100000	0.789357	0.0303332	1.5394	0.00336476
P42766	Large ribosomal subunit protein uL29	RPL35	14.551	123	123	0	33.067	516030000	1112000000	1018500000	567380000	730750000	1083600000	1130700000	1701500000	1129600000	0.881339	0.291267	1.53723	0.0124749
P46734	Dual specificity mitogen-activated protein kinase kinase 3	MAP2K3	39.318	347	347;334	0	17.433	42531000	76474000	74460000	43916000	44752000	57023000	65654000	108380000	74743000	0.738416	0.0179146	1.53644	0.00124206
P63096	Guanine nucleotide-binding protein G(i) subunit alpha-1	GNAI1	40.361	354	354	0.00033167	2.5399	7371000	19450000	24192000	11567000	9170700	14880000	15896000	24458000	19743000	0.713734	0.283611	1.53563	0.0197721
C9JLW8	Mapk-regulated corepressor-interacting protein 1	MCRIP1	10.92	97	97	0	4.6859	26301000	50148000	34878000	26860000	32789000	38750000	44710000	64662000	55540000	0.862358	0.170688	1.5321	0.00311708
O14735	CDP-diacylglycerol--inositol 3-phosphatidyltransferase	CDIPT	23.539	213	213	0.004607	1.4535	12855000	31724000	32164000	19904000	27157000	22838000	29223000	54909000	37386000	0.93793	0.720927	1.52959	0.028027
P49773	Adenosine 5-monophosphoramidase HINT1	HINT1	13.802	126	126	0	21.542	794040000	2398400000	1661000000	768440000	1280400000	1322800000	1398700000	2247100000	1997300000	0.711841	0.127203	1.52599	0.0295163
Q9UBM4	Opticin	OPTC	37.26	332	332	0.015929	1.0848	227790000	655650000	376930000	368590000		475510000	578230000	863110000	629380000	1.0015	0.992002	1.52474	0.00284826
P09601	Heme oxygenase 1	HMOX1	32.818	288	288	0.0094235	1.244	8206300	20335000	13991000	7523100	6913400	9312100		16366000	12949000	0.564637	0.0154391	1.51807	0.00340687
Q8N5K1	CDGSH iron-sulfur domain-containing protein 2	CISD2	15.278	135	135	0	40.953	74813000	179620000	162490000	110790000	110480000	168160000	159130000	270370000	217240000	0.934355	0.511111	1.51179	0.00256882
Q13131	5-AMP-activated protein kinase catalytic subunit alpha-1	PRKAA1	64.009	559	559;552	0	14.959	147200000	424570000	330220000	197040000	179140000	245660000	288490000	445570000	305020000	0.709326	0.0996869	1.50969	0.00284397
Q93050	V-type proton ATPase 116 kDa subunit a 1	ATP6V0A1	96.412	837	837	0	8.265	30836000	102870000	63908000	44442000	57513000	75066000	78409000	108380000	99938000	0.921538	0.664146	1.50022	0.0119485
P60866	Small ribosomal subunit protein uS10	RPS20	13.373	119	119	0	27.868	1355200000	3340500000	2839200000	1992200000	1814700000	3505700000	3162800000	4810500000	3838700000	0.960624	0.789886	1.49951	0.0493316
Q96BR5	Cytochrome c oxidase assembly factor 7	COA7	25.709	231	231	0.00034037	2.7934	40043000	29060000	56279000	29820000	45050000	48073000	55266000	89654000	58696000	0.880433	0.698077	1.49874	0.0164158
Q9NP97	Dynein light chain roadblock-type 1	DYNLRB1	10.921	96	96;96	0	7.9668	291470000	566470000	453600000	304860000	252330000	350810000	392920000	621180000	492710000	0.684533	0.0200494	1.49478	0.0198849
Q8IVF2	Protein AHNAK2	AHNAK2	616.62	5795	5795	0	91.922	587070000	1267600000	1161400000	588910000	567740000	1052800000	856790000	1543100000	1191700000	0.71586	0.0513948	1.49091	0.0293798
Q9UJ70	N-acetyl-D-glucosamine kinase	NAGK	37.375	344	344	0	46.463	355180000	687740000	454410000	373760000	366090000	472060000	567470000	775960000	633110000	0.793614	0.113397	1.48943	0.00672567
Q2M2I8	AP2-associated protein kinase 1	AAK1	103.88	961	961	0	11.113	44262000	130600000	103400000	63948000	68206000	119280000	123670000	167950000	108980000	0.909708	0.580961	1.48804	0.0482352
Q00325	Solute carrier family 25 member 3	SLC25A3	40.094	362	362	0	8.0376	627210000	1387100000	1326300000	742720000	732440000	1154000000	1301700000	1611600000	1279800000	0.779807	0.0652952	1.48698	0.0340252
Q92945	Far upstream element-binding protein 2	KHSRP	73.114	711	711	0	111.25	856950000	1966300000	1664800000	907000000	1150800000	1563300000	1692300000	2126200000	1916000000	0.799601	0.0448542	1.47881	0.0226418
P07814	Bifunctional glutamate/proline--tRNA ligase	EPRS1	170.59	1512	1512	0	155.06	761370000	1484600000	1292800000	919030000	1161900000	1247100000	1582300000	2320600000	1516400000	0.929644	0.305706	1.47451	0.0202525
Q15750	TGF-beta-activated kinase 1 and MAP3K7-binding protein 1	TAB1	54.643	504	504	0.0092359	1.2995	6200600	9375500	9269700	5297300	6081000	9879200		14942000	10217000	0.803851	0.149006	1.4745	0.0291937
Q01780	Exosome complex component 10	EXOSC10	100.83	885	885	0	5.7015	49774000	92686000	261390000	48794000	52689000	80766000	72334000	130830000	92631000	0.451602	0.329364	1.47391	0.00484114
Q9H0B6	Kinesin light chain 2	KLC2	68.934	622	622	0	45.959	146610000	396610000	223800000	219970000	238610000	315470000	337790000	545280000	373940000	1.0212	0.880242	1.47117	0.00557261
Q9NX63	MICOS complex subunit MIC19	CHCHD3	26.152	227	227	0	14.544	220540000	612400000	390440000	223650000	326060000	328490000	354040000	641650000	441480000	0.733273	0.113032	1.46334	0.0193905
P62424	Large ribosomal subunit protein eL8	RPL7A	29.995	266	266	0	81.668	1767300000	4086900000	3220500000	2215100000	2006400000	3484400000	3429900000	4738100000	3933200000	0.839997	0.151983	1.45713	0.0167408
Q9BVC6	Voltage-gated monoatomic cation channel TMEM109	TMEM109	26.21	243	243	0	55.444	201160000	416080000	312890000	243510000	249190000	264740000	302670000	554040000	390470000	0.815838	0.0655127	1.45496	0.0085052
Q9H8Y8	Golgi reassembly-stacking protein 2	GORASP2	47.145	452	452	0	7.8637	21550000	51385000	41526000	21818000	31625000	41349000	33281000	69042000	49476000	0.821095	0.140857	1.44438	0.0413087
P07203	Glutathione peroxidase 1	GPX1	22.088	203	203	0	16.914	105580000	334260000	294270000	176190000	233400000	197810000	236900000	419740000	333620000	0.871596	0.519929	1.44346	0.0423501
Q96HS1	Serine/threonine-protein phosphatase PGAM5, mitochondrial	PGAM5	32.004	289	289	0	10.722	135910000	455460000	256990000	209500000	227230000	275220000	314190000	516400000	312420000	0.874186	0.522633	1.44127	0.0407981
P13073	Cytochrome c oxidase subunit 4 isoform 1, mitochondrial	COX4I1	19.576	169	169	0	17.195	418200000	1342500000	776390000	594680000	484410000	841380000	806700000	1296400000	894650000	0.776977	0.278489	1.42138	0.0318437
P34897	Serine hydroxymethyltransferase, mitochondrial	SHMT2	55.992	504	504	0	211.06	1187400000	2601900000	2495100000	1935400000	1993600000	2526900000	2636600000	4235600000	3269500000	1.02976	0.706828	1.4191	0.000116196
Q14232	Translation initiation factor eIF2B subunit alpha	EIF2B1	33.712	305	305	0	18.282	121940000	233430000	183110000	86565000	131910000	161160000	159390000	235340000	189390000	0.682543	0.0284004	1.4191	0.0424597
P09417	Dihydropteridine reductase	QDPR	25.789	244	244	0	14.041	25240000	85493000	71517000	39069000	55010000	60247000	70530000	95803000	71344000	0.881004	0.544207	1.41298	0.0199527
P62256	Ubiquitin-conjugating enzyme E2 H	UBE2H	20.655	183	183	0.00030969	2.0058	15218000	45756000	33152000	16622000	17456000	24901000	23916000	35980000	30978000	0.640813	0.0855258	1.41289	0.00516328
Q7Z2T5	TRMT1-like protein	TRMT1L	81.746	733	733	0.0046123	1.4595	5271900	16785000	11146000	6737600	6880700	10125000	9375600	15933000	11624000	0.734384	0.180293	1.41179	0.00214325
O43765	Small glutamine-rich tetratricopeptide repeat-containing protein alpha	SGTA	34.063	313	313	0	10.855	163550000	402710000	338230000	203890000	271860000	244920000	320350000	478440000	334410000	0.815008	0.162837	1.41111	0.0363021
Q9NQW6	Anillin	ANLN	124.2	1124	1124	0	98.136	371660000	918380000	802800000	424470000	471720000	624200000	623120000	1021100000	715110000	0.731704	0.0686652	1.40641	0.00112532
P63172	Dynein light chain Tctex-type 1	DYNLT1	12.452	113	113	0	45.053	111970000	162340000	164350000	111060000	121840000	176900000	175070000	248570000	196070000	0.882332	0.329849	1.39495	0.00372197
P52732	Kinesin-like protein KIF11	KIF11	119.16	1056	1056	0	40.014	222750000	417020000	346880000	269790000	278450000	415880000	399580000	529950000	517760000	0.947921	0.375528	1.39397	0.0450719
Q8TEQ6	Gem-associated protein 5	GEMIN5	168.59	1508	1508	0	9.0896	36249000	84574000	239990000	57622000	80305000	115480000	109610000	150970000	117740000	0.70904	0.600609	1.39337	0.0433191
Q6NUK1	Mitochondrial adenyl nucleotide antiporter SLC25A24	SLC25A24	53.354	477	477	0	74.502	566300000	1133000000	836180000	551620000	677660000	884100000	910160000	1287000000	993530000	0.813797	0.0271428	1.38966	0.00466921
Q5T1M5	FK506-binding protein 15	FKBP15	133.63	1219	1219	0	78.464	107000000	221820000	184370000	121840000	145410000	176240000	180180000	304330000	199280000	0.854902	0.0121083	1.38914	0.00998466
Q9Y5P6	Mannose-1-phosphate guanyltransferase beta	GMPPB	39.834	360	360	0	17.653	136670000	334850000	275710000	145310000	190350000	280370000	260000000	361020000	290990000	0.816905	0.143802	1.38023	0.0362867
Q96KP4	Cytosolic non-specific dipeptidase	CNDP2	52.878	475	475	0	43.092	370890000	900480000	671510000	384530000	493260000	504660000	587250000	755080000	724350000	0.72076	0.0215586	1.36996	0.0438837
P22307	Sterol carrier protein 2	SCP2	58.993	547	547	0	40.237	426090000	941790000	725560000	465660000	494250000	706160000	675060000	1021100000	794640000	0.787427	0.00755125	1.36909	0.00228769
Q14320	Protein FAM50A	FAM50A	40.241	339	339	0	12.411	132490000	393130000	254590000	196860000	254130000	280450000	324300000	471000000	306260000	0.963848	0.800179	1.36823	0.0390214
P26373	Large ribosomal subunit protein eL13	RPL13	24.261	211	211	0	22.851	1344100000	2985000000	2339500000	1982300000	2116900000	2533700000	2838800000	4018100000	3118100000	0.996312	0.930335	1.36794	0.00700568
Q16706	Alpha-mannosidase 2	MAN2A1	131.14	1144	1144;1150	0	5.1146	34224000	141200000	72094000	44675000	56200000	74513000	73260000	109660000	76778000	0.743696	0.368486	1.35829	0.00952326
P62917	Large ribosomal subunit protein uL2	RPL8	28.024	257	257	0	161.61	1073600000	2234000000	1546300000	1085500000	1488100000	2056100000	1776900000	2990500000	2097300000	0.926523	0.511608	1.35746	0.0462873
P05120	Plasminogen activator inhibitor 2	SERPINB2	46.596	415	415	0	323.31	1251000000	2687700000	2138000000	603030000	611190000	854760000	877250000	1190000000	972050000	0.337193	0.000214251	1.35173	0.0169534
P30419	Glycylpeptide N-tetradecanoyltransferase 1	NMT1	56.806	496	496;498	0	12.367	223690000	578210000	482130000	295650000	357040000	500070000	405700000	791460000	524100000	0.901048	0.373464	1.34573	0.0306844
O15111	Inhibitor of nuclear factor kappa-B kinase subunit alpha	CHUK	84.639	745	745	0.048853	0.70977	11367000	25540000	20872000	11951000	18003000	20016000	18133000	30747000	25158000	0.859768	0.216078	1.3453	0.0445295
Q9Y6H1	Coiled-coil-helix-coiled-coil-helix domain-containing protein 2	CHCHD2	15.512	151	151;151	0	28.847	45188000	104330000	87976000	60543000	69126000	98557000	90181000	140200000	103590000	0.954225	0.531918	1.34066	0.0120278
Q8TF05	Serine/threonine-protein phosphatase 4 regulatory subunit 1	PPP4R1	107	950	950	0	4.6919	58589000	132110000	106300000	66163000	59592000	73089000	71435000	117920000	106430000	0.67646	0.00740716	1.33376	0.0480227
P61254	Large ribosomal subunit protein uL24	RPL26	17.258	145	145;145	0	4.122	697340000	1760100000	1325900000	1026400000	1053600000	1647300000	1520000000	2274200000	1603900000	0.984551	0.873225	1.33145	0.0153287
Q13442	28 kDa heat- and acid-stable phosphoprotein	PDAP1	20.63	181	181	0	93.744	341880000	995560000	759110000	457880000	633040000	701840000	639770000	1249100000	779990000	0.876224	0.389822	1.32704	0.0496557
Q9UBR5	Chemokine-like factor	CKLF	17.17	152	152	0.0065471	1.3931	4756300	7835300	10522000		10064000	12818000	13522000	17990000	14892000	1.35985	0.122819	1.32661	0.0406494
Q9Y5B0	RNA polymerase II subunit A C-terminal domain phosphatase	CTDP1	104.4	961	961	0.038675	0.80006	3935300	10594000		6968600	5926600	8101600	8341500	12490000	9893300	0.966642	0.863935	1.32331	0.0387475
Q6WCQ1	Myosin phosphatase Rho-interacting protein	MPRIP	116.53	1025	1025	0	50.081	158280000	570280000	487030000	379330000	358360000	519990000	457690000	788490000	595810000	1.08143	0.695885	1.32275	0.0052341
P56192	Methionine--tRNA ligase, cytoplasmic	MARS1	101.11	900	900	0	63.59	439040000	998590000	788710000	632620000	698450000	715010000	811150000	1241200000	961190000	0.930986	0.413285	1.3212	0.037078
P83881	Large ribosomal subunit protein eL42	RPL36A	12.441	106	106;106	0.00033091	2.529	293290000	474020000	421090000	316960000	468840000	532900000	482250000	869690000	576910000	1.06167	0.618923	1.31826	0.0473509
Q13813	Spectrin alpha chain, non-erythrocytic 1	SPTAN1	284.54	2472	2472	0	323.31	2582500000	5930000000	4634200000	2741300000	2924300000	4147100000	3505400000	6156800000	4598300000	0.742155	0.00934438	1.31601	0.00442826
Q12974	Protein tyrosine phosphatase type IVA 2	PTP4A2	19.127	167	167	0	4.5743	18360000	46173000	48538000	51874000	56994000	76290000	67463000	106810000	92775000	1.65718	0.0322915	1.31537	0.0278554
Q13243	Serine/arginine-rich splicing factor 5	SRSF5	31.263	272	272	0.00034165	2.8277	60014000	152590000	79999000	62742000	76939000	94414000	79960000	155710000	108150000	0.802528	0.278051	1.31447	0.0375901
P51572	B-cell receptor-associated protein 31	BCAP31	27.991	246	246	0	16.556	208640000	547440000	393840000	316110000	278820000	382160000	347930000	653620000	440150000	0.866048	0.244092	1.31247	0.0259485
P10398	Serine/threonine-protein kinase A-Raf	ARAF	67.585	606	606;766	0	5.8055	43318000	72571000	74348000	47451000	45044000	58968000	62487000	89200000	66377000	0.776517	0.047866	1.30852	0.0106005
Q99747	Gamma-soluble NSF attachment protein	NAPG	34.746	312	312	0	9.9774	95252000	241200000	126610000	169380000	171270000	281730000	214610000	388740000	290190000	1.33276	0.125235	1.30737	0.0368022
Q99848	Probable rRNA-processing protein EBP2	EBNA1BP2	34.852	306	306	0	97.78	150170000	342320000	287850000	228760000	258540000	326720000	313600000	474000000	373890000	1.04314	0.43341	1.30006	0.000694635
Q5JTH9	RRP12-like protein	RRP12	143.7	1297	1297	0	12.96	116990000	196100000	186100000	168110000	173700000	286350000	254380000	370510000	258270000	1.20059	0.164309	1.30004	0.0462435
Q9BWF3	RNA-binding protein 4	RBM4	40.313	364	364;359	0	85.157	130990000	302550000	212050000	213180000	231550000	279970000	157150000	288730000	178720000	1.1255	0.142461	0.767765	0.0261788
P17980	26S proteasome regulatory subunit 6A	PSMC3	49.203	439	439	0	247	1236700000	2201100000	1735600000	1704500000	1780100000	2252200000	1316900000	2098300000	1395200000	1.07869	0.26411	0.756461	0.0069492
Q9UEE9	Craniofacial development protein 1	CFDP1	33.592	299	299	0.00033058	2.5233	25138000	59538000	61890000	43632000	55248000	59219000	35615000	48665000	45615000	1.09385	0.51699	0.751375	0.0287439
P00338	L-lactate dehydrogenase A chain	LDHA	36.688	332	332;332;332	0	323.31	4836600000	13051000000	9810000000	9855400000	11563000000	14191000000	7621300000	13477000000	8528300000	1.30729	0.0580581	0.746738	0.00924237
Q9BS26	Endoplasmic reticulum resident protein 44	ERP44	46.971	406	406	0	17.579	284970000	542710000	847470000	618170000	682860000	940790000	506500000	807290000	526290000	1.32725	0.266169	0.746326	0.00583424
P53396	ATP-citrate synthase	ACLY	120.84	1101	1101	0	323.31	3575400000	5978100000	5536000000	7468600000	8193000000	9858200000	5611900000	8720900000	6711200000	1.64178	0.00123753	0.746206	0.00282056
O75962	Triple functional domain protein	TRIO	346.9	3097	3097	0	54.517	444730000	806510000	761960000	482810000	519390000	746730000	337180000	708630000	410050000	0.843029	0.0334426	0.741764	0.0461899
P09972	Fructose-bisphosphate aldolase C	ALDOC	39.455	364	364	0	33.097	591250000	818540000	807300000	809740000	867550000	999560000	656620000	928800000	604450000	1.15099	0.290296	0.740769	0.0243492
Q15181	Inorganic pyrophosphatase	PPA1	32.66	289	289	0	140.41	805820000	1797400000	1381000000	1214900000	1584800000	1738600000	1082600000	1426400000	1152300000	1.13755	0.159727	0.740312	0.0256138
P06737	Glycogen phosphorylase, liver form	PYGL	97.147	847	847	0	76.306	418470000	1118100000	914800000	778070000	961030000	1167300000	640790000	1007300000	717320000	1.2039	0.13474	0.739259	0.010186
O60701	UDP-glucose 6-dehydrogenase	UGDH	55.023	494	494	0	78.599	487040000	929690000	700250000	652240000	872460000	941090000	535030000	877810000	609000000	1.14113	0.194449	0.739027	0.0484915
Q96QD8	Sodium-coupled neutral amino acid symporter 2	SLC38A2	56.025	506	506	0	61.048	78311000	228120000	164220000	129590000	154630000	172210000	112540000	130120000	120630000	0.998992	0.993627	0.736272	0.0375185
P28838	Cytosol aminopeptidase	LAP3	56.166	519	519	0	137.03	388090000	1056000000	831580000	749330000	767020000	954140000	494190000	900800000	628910000	1.11138	0.344375	0.731255	0.00240655
P04844	Dolichyl-diphosphooligosaccharide--protein glycosyltransferase subunit 2	RPN2	69.283	631	631	0	323.31	934500000	1509300000	1378200000	1337700000	1847600000	2128700000	1303300000	1672900000	1228900000	1.33381	0.0467068	0.730795	0.0416327
P35611	Alpha-adducin	ADD1	80.954	737	737	0	11.556	106330000	256720000	161460000	122500000	130110000	157820000	82147000	139990000	110570000	0.787814	0.126461	0.728614	0.00114331
Q9Y570	Protein phosphatase methylesterase 1	PPME1	42.315	386	386	0	280.73	1252400000	2552900000	1992300000	2685500000	2867800000	3856000000	2060400000	3266400000	2212700000	1.59697	6.63233E-05	0.727001	0.0021222
P50454	Serpin H1	SERPINH1	46.44	418	418	0	323.31	2702300000	5016400000	3896400000	5426200000	5780700000	6945300000	4306100000	5112100000	4824900000	1.53145	0.000760186	0.724466	0.0331897
Q15417	Calponin-3	CNN3	36.413	329	329	0	232.54	1100300000	2619500000	2189400000	2240500000	1893400000	2684100000	1430600000	2428900000	1601700000	1.1663	0.191016	0.717323	0.0469412
Q96FQ6	Protein S100-A16	S100A16	11.801	103	103	0	6.5763	52857000	111280000	101370000	113070000	128610000	195630000	87669000	159910000	98245000	1.61453	0.0216161	0.717079	0.034231
Q9Y639	Neuroplastin	NPTN	44.387	398	398	0	5.2183	88803000	135930000	134910000	106180000	128770000	136480000	82171000	129920000	84290000	0.997481	0.979892	0.716596	0.0163609
P18858	DNA ligase 1	LIG1	101.73	919	919	0	21.159	233230000	348990000	375910000	255300000	315850000	376350000	208510000	306980000	228010000	0.947281	0.617073	0.715735	0.00621776
P63244	Small ribosomal subunit protein RACK1	RACK1	35.076	317	317	0	152.04	1578200000	3521500000	2578300000	2682300000	3295400000	4211400000	2101000000	3413500000	2493900000	1.31433	0.0110809	0.714787	0.0172168
Q96C90	Protein phosphatase 1 regulatory subunit 14B	PPP1R14B	15.911	147	147	0	24.247	130760000	292800000	229840000	243630000	257540000	303990000	157650000	315160000	179340000	1.23721	0.00994424	0.714062	0.029843
Q53GS9	Ubiquitin carboxyl-terminal hydrolase 39	USP39	65.38	565	565	0	7.0965	32103000	208760000	131440000	79369000	86714000	125560000	70413000	97705000	58072000	0.850743	0.664533	0.713852	0.043034
Q01970	1-phosphatidylinositol 4,5-bisphosphate phosphodiesterase beta-3	PLCB3	138.8	1234	1234	0	85.108	83515000	228110000	175250000	170170000	180780000	267710000	104460000	228140000	160930000	1.2837	0.0681074	0.713387	0.0283912
Q14444	Caprin-1	CAPRIN1	78.365	709	709	0	48.615	418530000	617580000	576730000	559820000	554320000	728460000	324010000	714860000	437290000	1.09066	0.423138	0.705485	0.0366437
Q8WX93	Palladin	PALLD	150.56	1383	1383	0	27.583	174010000	371910000	329750000	272320000	299150000	383390000	190430000	304920000	244920000	1.08414	0.144119	0.703541	0.00127851
Q9H4A6	Golgi phosphoprotein 3	GOLPH3	33.81	298	298;285	0	29.051	149260000	277080000	210160000	234670000	267750000	354180000	144250000	292110000	234240000	1.30565	0.00964437	0.702445	0.0278521
P17812	CTP synthase 1	CTPS1	66.69	591	591;586	0	116.54	219430000	444690000	478800000	1074200000	1017900000	1570800000	782200000	959780000	1012900000	3.1648	0.00167422	0.701401	0.0287775
P36871	Phosphoglucomutase-1	PGM1	61.448	562	562	0	58.224	354930000	824130000	712440000	710940000	698560000	832690000	495970000	711710000	515740000	1.20059	0.06809	0.694973	0.0101318
Q32P28	Prolyl 3-hydroxylase 1	P3H1	83.393	736	736	0	19.74	32372000	195400000	173960000	228520000	197060000	262770000	154400000	229450000	145520000	1.87604	0.0784951	0.692972	0.0306855
Q9NVD7	Alpha-parvin	PARVA	42.243	372	372	0	84.353	128450000	299060000	341810000	402160000	448570000	532840000	238720000	463870000	364800000	1.8221	0.0221147	0.688109	0.0137785
P55957	BH3-interacting domain death agonist	BID	21.994	195	195	0	48.217	25818000	46044000	32724000	48934000	44212000	53258000		49584000	33620000	1.37179	0.0487259	0.685934	0.0374681
P67775	Serine/threonine-protein phosphatase 2A catalytic subunit alpha isoform	PPP2CA	35.594	309	309;309	0	66.273	520640000	725200000	622540000	556120000	557440000	666750000	430530000	537940000	362980000	0.90496	0.522311	0.683581	0.0297078
P06733	Alpha-enolase	ENO1	47.168	434	434;434	0	323.31	14811000000	23814000000	21153000000	21494000000	23850000000	25667000000	14358000000	24443000000	15569000000	1.15354	0.160337	0.681716	0.0102501
Q13492	Phosphatidylinositol-binding clathrin assembly protein	PICALM	70.754	652	652;907	0	70.209	205570000	275110000	333520000	300070000	326300000	416990000	199890000	346420000	243790000	1.21743	0.210926	0.681459	0.003247
Q9P2E9	Ribosome-binding protein 1	RRBP1	152.45	1410	1410;2090	0	285.72	1416800000	2653000000	2296400000	2140000000	2176900000	3456600000	1348000000	2851900000	1715600000	1.18166	0.139332	0.681224	0.0244154
Q96NE9	FERM domain-containing protein 6	FRMD6	72.043	622	622	0	10.52	74430000	152380000	124170000	189070000	210280000	295120000	128460000	211950000	172020000	1.94078	0.00524882	0.672816	0.00361559
O43795	Unconventional myosin-Ib	MYO1B	131.98	1136	1136	0	121.03	468120000	991730000	1009600000	466880000	534960000	730330000	291340000	485230000	496050000	0.694702	0.0508896	0.672062	0.0340952
P53801	Pituitary tumor-transforming gene 1 protein-interacting protein	PTTG1IP	20.324	180	180	0	13.442	129810000	285400000	186440000	199800000	224760000	229110000	120950000	187380000	177770000	1.09151	0.420768	0.669113	0.0196039
Q13485	Mothers against decapentaplegic homolog 4	SMAD4	60.438	552	552	0	20.63	25532000	27207000	24883000	25402000	27305000	32198000	17644000	26534000	18645000	1.00097	0.996726	0.66872	0.000917484
Q7L1Q6	eIF5-mimic protein 2	BZW1	48.043	419	419	0	86.027	401170000	1099800000	967100000	1077300000	1004600000	1231300000	614460000	1234300000	674920000	1.38476	0.0514214	0.668462	0.0210521
P30041	Peroxiredoxin-6	PRDX6	25.035	224	224	0	80.37	1018100000	2088200000	1726400000	1712000000	1569000000	2147900000	1047700000	1832400000	1155600000	1.11436	0.171913	0.664889	0.007142
Q99436	Proteasome subunit beta type-7	PSMB7	29.965	277	277	0	77.342	351360000	843630000	653830000	583420000	720910000	820150000	363430000	755370000	471540000	1.15736	0.0935752	0.662476	0.00914347
P16435	NADPH--cytochrome P450 reductase	POR	76.689	677	677	0	15.955	96240000	157400000	111020000	111300000	146230000	195400000	64381000	160570000	111120000	1.1749	0.26974	0.659536	0.0383032
Q9NZZ3	Charged multivesicular body protein 5	CHMP5	24.57	219	219	0	36.236	77852000	189200000	133230000	116870000	128280000	209330000	82255000	146870000	97803000	1.12183	0.364086	0.65637	0.0482389
O15067	Phosphoribosylformylglycinamidine synthase	PFAS	144.73	1338	1338	0	186.01	526600000	1103500000	1034500000	894490000	1148300000	1349000000	614310000	1156400000	712910000	1.26299	0.0300198	0.65466	0.00601265
P13674	Prolyl 4-hydroxylase subunit alpha-1	P4HA1	61.049	534	534	0	74.455	137720000	246860000	224420000	432730000	455600000	620560000	283260000	472420000	331070000	2.40939	3.65363E-05	0.651606	0.000199185
P10321	HLA class I histocompatibility antigen, C alpha chain	HLA-C	40.648	366	366;346	0	17.322	192010000	238290000	167120000	203020000	194530000	254850000	110400000	222010000	146690000	1.00904	0.969011	0.650649	0.00435448
Q13283	Ras GTPase-activating protein-binding protein 1	G3BP1	52.164	466	466	0	144.74	812520000	1520000000	1237900000	976440000	1214300000	1672800000	627820000	1409000000	788400000	1.046	0.560425	0.650536	0.0230112
P78347	General transcription factor II-I	GTF2I	112.42	998	998;949;949	0	26.061	256720000	518960000	425710000	240320000	295510000	332470000	155560000	321390000	157820000	0.71515	0.00917621	0.643355	0.030683
P61221	ATP-binding cassette sub-family E member 1	ABCE1	67.314	599	599	0	205.47	525160000	1005800000	969400000	888760000	1250200000	1463900000	626200000	1175900000	769500000	1.41105	0.0442357	0.64128	0.0250739
P04818	Thymidylate synthase	TYMS	35.716	313	313	0	40.711	235170000	526330000	432000000	240100000	292110000	284210000	182360000	207270000	179730000	0.691481	0.0123107	0.64068	0.0243959
P49643	DNA primase large subunit	PRIM2	58.805	509	509	0	9.9477	61129000	226160000	198930000	117820000	153480000	171560000	59259000	161930000	104100000	0.956861	0.843458	0.640324	0.044408
Q9H0C8	Integrin-linked kinase-associated serine/threonine phosphatase 2C	ILKAP	42.906	392	392	0	14.311	84745000	193730000	73528000	142400000	176280000	212760000	95472000	176770000	107880000	1.48835	0.14121	0.64024	0.00311999
Q9GZS3	Superkiller complex protein 8	SKIC8	33.58	305	305	0	22.033	19786000	27661000	44040000		34508000	48499000		31654000	27849000	1.2242	0.341939	0.638712	0.0342153
Q13148	TAR DNA-binding protein 43	TARDBP	44.739	414	414	0	86.354	196340000	511370000	418570000	366260000	429320000	468660000	237880000	450080000	226270000	1.14718	0.213906	0.638302	0.0205957
P55209	Nucleosome assembly protein 1-like 1	NAP1L1	45.374	391	391	0	323.31	1619300000	3659300000	2903200000	3240500000	3443000000	3641700000	1575100000	3747000000	2269100000	1.27715	0.0601389	0.637333	0.0219598
O00469	Procollagen-lysine,2-oxoglutarate 5-dioxygenase 2	PLOD2	84.685	737	737	0	34.884	163740000	383930000	261530000	542770000	546000000	736430000	318060000	577450000	384320000	2.2561	0.000142855	0.628311	0.000599816
O95456	Proteasome assembly chaperone 1	PSMG1	32.854	288	288	0	8.5019	94416000	259020000	201360000	159800000	166090000	212470000	80299000	186970000	117610000	0.99157	0.935849	0.628127	0.0282113
P15531	Nucleoside diphosphate kinase A	NME1	17.149	152	152	0	22.502	890630000	2061200000	1796500000	1679200000	2058000000	3087700000	1268900000	2094400000	1304000000	1.41916	0.0516735	0.62623	0.0304643
P52292	Importin subunit alpha-1	KPNA2	57.861	529	529	0	323.31	1764200000	4344500000	3250400000	3665000000	3854100000	4721200000	2154400000	3468300000	2836900000	1.32327	0.0197309	0.624068	0.000194377
Q7L2H7	Eukaryotic translation initiation factor 3 subunit M	EIF3M	42.502	374	374	0	50.436	175510000	376120000	337700000	284570000	322040000	341530000	174260000	245940000	229750000	1.07214	0.375473	0.622095	0.00664637
P21589	5-nucleotidase	NT5E	63.367	574	574	0	151.05	647110000	1571400000	1400600000	1052700000	1488800000	1752100000	775060000	1028900000	1076300000	1.19007	0.18437	0.622068	0.0191119
Q9UNE7	E3 ubiquitin-protein ligase CHIP	STUB1	34.856	303	303	0.033128	0.86535		21256000			15217000	20786000	9756700	14493000	10164000	0.999141		0.621567	0.0109188
Q9BUQ8	Probable ATP-dependent RNA helicase DDX23	DDX23	95.581	820	820	0	11.849	89768000	272750000	132800000	170350000	222140000	266880000	105380000	241480000	118440000	1.36055	0.160269	0.620598	0.0292239
P61289	Proteasome activator complex subunit 3	PSME3	29.506	254	254	0	77.557	476600000	916750000	540590000	708720000	776810000	901400000	360290000	846400000	490180000	1.20799	0.206229	0.620525	0.0231196
P26358	DNA (cytosine-5)-methyltransferase 1	DNMT1	183.16	1616	1616	0	17.104	104910000	336780000	300980000	223330000	198190000	334210000	147000000	210690000	148820000	1.04566	0.811932	0.617021	0.0291753
Q9BTT0	Acidic leucine-rich nuclear phosphoprotein 32 family member E	ANP32E	30.692	268	268	0	4.299	86490000	134160000	129890000	92363000	108240000	145780000	69097000	98249000	64786000	0.941827	0.523457	0.615369	0.00283278
P11047	Laminin subunit gamma-1	LAMC1	177.6	1609	1609	0	49.015	208180000	257510000	269560000	456810000	620610000	754140000	299240000	684240000	293290000	2.31324	0.0032048	0.612845	0.0440502
P21291	Cysteine and glycine-rich protein 1	CSRP1	20.567	193	193	0	209.06	1489000000	2898900000	2094300000	2021000000	1984500000	3577400000	1170800000	1937700000	1849900000	1.12418	0.415082	0.604788	0.0453244
O60716	Catenin delta-1	CTNND1	108.17	968	968	0	205.83	546440000	1120600000	1079900000	1114800000	1235200000	1310100000	729040000	976490000	707570000	1.33677	0.0265605	0.598024	0.00609709
Q9HBL0	Tensin-1	TNS1	197.02	1839	1839	0	10.158	87845000	98243000	138390000	168690000	153680000	183530000	94066000	165240000	81393000	1.47622	0.0840974	0.594167	0.0171678
Q9BVC5	Ashwin	C2orf49	25.858	232	232	0	9.1194		486200000		35296000	32143000	34311000	12925000	37060000	20913000	0.089985		0.592181	0.0458266
P42771	Cyclin-dependent kinase inhibitor 2A	CDKN2A	16.532	156	156;138	0	36.56	170400000	544410000	442420000	378370000	498040000	574060000	266220000	404320000	264430000	1.29615	0.155477	0.585808	0.00604058
Q9BZX2	Uridine-cytidine kinase 2	UCK2	29.299	261	261;277	0	18.531	48276000	64355000	70505000	209280000	277860000	240260000	100410000	224280000	163390000	3.81572	0.0169554	0.58511	0.0457565
P55287	Cadherin-11	CDH11	87.964	796	796	0.00031172	2.0728	35501000	18952000	12160000	28620000	36564000	59031000	17444000	42009000	20804000	1.47161	0.465662	0.577296	0.0483012
Q9BWD1	Acetyl-CoA acetyltransferase, cytosolic	ACAT2	41.35	397	397	0	203.4	1321700000	2787600000	1909600000	2086100000	2660900000	2341700000	1145100000	1842800000	1593500000	1.18253	0.282284	0.577118	0.049177
P68363	Tubulin alpha-1B chain	TUBA1B	50.151	451	451;446;241	0	80.8	5834600000	5854900000	5588200000	5845400000	6386600000	6200200000	4250600000	4174700000	3028200000	0.980871	0.942221	0.57404	0.0347591
O96008	Mitochondrial import receptor subunit TOM40 homolog	TOMM40	37.893	361	361	0	126.23	269080000	458370000	342360000	339610000	255460000	396220000	189170000	199270000	218400000	0.897167	0.452666	0.570607	0.0337679
Q6FI81	Anamorsin	CIAPIN1	33.582	312	312	0	11.93	118080000	319910000	223760000	197890000	155160000	281770000	72165000	226150000	116550000	0.967885	0.825855	0.566459	0.0487284
Q9BRX2	Protein pelota homolog	PELO	43.359	385	385	0	8.0865	49766000	110690000	93765000	48855000	70648000	67026000	29631000	57270000	32609000	0.737602	0.0528571	0.565945	0.0330845
O15460	Prolyl 4-hydroxylase subunit alpha-2	P4HA2	60.901	535	535	0	216.75	551980000	895990000	678670000	1406000000	1182700000	1838800000	713250000	1120500000	899470000	1.99209	0.00816028	0.561048	0.025954
P29373	Cellular retinoic acid-binding protein 2	CRABP2	15.693	138	138	0.0017964	1.7299	26865000	70155000	71571000	19789000	24544000	22090000	7654500	20042000	15014000	0.407973	0.0368716	0.555829	0.0277458
P04792	Heat shock protein beta-1	HSPB1	22.782	205	205	0	323.31	1739300000	3486100000	2612000000	3266600000	3442000000	2989500000	1217600000	2775500000	2124800000	1.24812	0.246093	0.545001	0.0473255
P33981	Dual specificity protein kinase TTK	TTK	97.071	857	857	0	6.8232	167770000	121170000	78732000	68163000	75542000	102280000	26027000	81405000	46569000	0.562913	0.402972	0.542699	0.0401487
Q9BQ52	Zinc phosphodiesterase ELAC protein 2	ELAC2	92.218	826	826	0	19.204	105230000	353370000	296150000	185320000	175560000	264150000	76980000	141680000	153760000	0.857982	0.463269	0.541386	0.0158743
Q13043	Serine/threonine-protein kinase 4	STK4	55.63	487	487;491	0	8.0095	57299000	250760000	211220000	100510000	154870000	143860000	44481000	91022000	101260000	0.822433	0.521266	0.530679	0.0392577
Q9Y3M8	StAR-related lipid transfer protein 13	STARD13	124.97	1113	1113	0	11.839	94549000	203850000	120450000	124570000	151310000	220730000	50811000	153350000	95502000	1.15476	0.302238	0.530318	0.0185073
P61769	Beta-2-microglobulin	B2M	13.714	119	119	0	5.3299	374320000	1193600000	713310000	628160000	624990000	767870000	230220000	594450000	394830000	0.921297	0.644823	0.525188	0.00970745
O75391	Sperm-associated antigen 7	SPAG7	26.034	227	227	0	26.477	44386000	41053000	87230000	93646000	77468000	107580000	23128000	96981000	53377000	1.51856	0.155125	0.52444	0.0498105
P00374	Dihydrofolate reductase	DHFR	21.452	187	187;187	0	11.497	98040000	130490000	157980000	95074000	118540000	169660000	35139000	110470000	81465000	0.928648	0.639529	0.522431	0.0225152
O95235	Kinesin-like protein KIF20A	KIF20A	100.28	890	890	0	30.429	48177000	138630000	132730000	97873000	92028000	118600000	53029000	64114000	56983000	0.998041	0.990452	0.519505	0.00168877
O95340	Bifunctional 3-phosphoadenosine 5-phosphosulfate synthase 2	PAPSS2	69.5	614	614	0	45.756	314590000	726840000	630710000	711760000	760500000	921820000	327870000	589950000	468820000	1.44229	0.00527369	0.518926	0.000203294
Q15392	Delta(24)-sterol reductase	DHCR24	60.101	516	516	0	9.0238	126760000	423500000	299210000	256410000	236960000	390290000	120320000	220000000	162190000	1.07067	0.69476	0.51521	0.015832
P52179	Myomesin-1	MYOM1	187.62	1685	1685	0.0091896	1.283	292900000	325780000	333670000	408170000	437370000	428260000	216800000	246770000	247540000	1.25236	0.30232	0.510821	0.0136599
P05230	Fibroblast growth factor 1	FGF1	17.459	155	155	0.0020852	1.6856	9187300	45968000	19945000	21985000	29104000	39702000	17904000	18091000	11711000	1.28617	0.429216	0.498814	0.0164136
O60488	Long-chain-fatty-acid--CoA ligase 4	ACSL4	79.187	711	711	0	18.579	138800000	260470000	260460000	281660000	254270000	305040000	98891000	206610000	162280000	1.26931	0.0886304	0.489421	0.00806358
P20290	Transcription factor BTF3	BTF3	22.168	206	206	0	84.841	173820000	499990000	368100000	487370000	483360000	579790000	104490000	489520000	303000000	1.5368	0.0169865	0.48694	0.0497394
Q9UBD5	Origin recognition complex subunit 3	ORC3	82.253	711	711	0.0003399	2.7832	3248400	37713000	30737000	14413000	12234000	16089000		11560000	5875700	0.674548	0.482728	0.484238	0.0403204
Q8TF42	Ubiquitin-associated and SH3 domain-containing protein B	UBASH3B	72.695	649	649	0.00031358	2.1282	13322000	42138000	28883000	30058000	43827000	51386000	18890000	25304000	21207000	1.52426	0.046115	0.482954	0.0195775
O15084	Serine/threonine-protein phosphatase 6 regulatory ankyrin repeat subunit A	ANKRD28	112.96	1053	1053	0	5.4481	24452000	60595000	65669000	45584000	58611000	76165000	21044000	58772000	19562000	1.20403	0.278989	0.475849	0.0316187
Q15404	Ras suppressor protein 1	RSU1	31.54	277	277	0	67.577	120120000	225890000	101820000	219680000	278820000	320900000	78327000	232510000	135850000	1.76473	0.0408081	0.472006	0.00990529
Q8N3V7	Synaptopodin	SYNPO	99.462	929	929	0.011742	1.1574	4105400	6095700	6465800	8244100	9083900	17352000	3205800	7215100	7304100	1.93704	0.0683679	0.469644	0.0461572
P49327	Fatty acid synthase	FASN	273.42	2511	2511	0	323.31	3942100000	9685200000	7621200000	7934000000	9152300000	10528000000	3670700000	6360800000	4272500000	1.31558	0.016418	0.463794	0.000465198
P07711	Procathepsin L	CTSL	37.564	333	333;218;329	0	4.5908	38057000	105200000	72838000	48680000	49973000	61984000	23191000	49094000	13297000	0.761039	0.123955	0.462361	0.0435941
Q9Y2R4	Probable ATP-dependent RNA helicase DDX52	DDX52	67.465	599	599	0.00032938	2.4941			31207000	33631000	52992000	50546000	23184000	34611000	11691000	1.55584		0.455157	0.0267256
Q05639	Elongation factor 1-alpha 2	EEF1A2	50.47	463	463	0	156	371590000	713220000	600720000	371900000	559770000	549880000	190310000	305160000	247810000	0.865213	0.269583	0.453572	0.0325497
Q14694	Ubiquitin carboxyl-terminal hydrolase 10	USP10	87.133	798	798	0	18.143	85814000	405400000	254790000	292690000	298430000	303180000	81662000	148200000	222620000	1.3063	0.320818	0.453384	0.0270845
Q9H6S3	Epidermal growth factor receptor kinase substrate 8-like protein 2	EPS8L2	80.62	715	715	0	11.336	13680000	75693000	70046000	45505000	44195000	69497000	12988000	54298000	18110000	1.06917	0.831989	0.45158	0.0490245
P06756	Integrin alpha-V	ITGAV	116.04	1048	1048	0	7.3849	75237000	49121000	125580000	155510000	182530000	230980000	91635000	89535000	87370000	2.05439	0.0636962	0.445449	0.00596413
Q9NZV1	Cysteine-rich motor neuron 1 protein	CRIM1	113.74	1036	1036	0	12.177	51217000	127420000	95703000	84369000	100980000	121680000	46970000	51052000	46049000	1.1284	0.169686	0.438208	0.00151646
P05121	Plasminogen activator inhibitor 1	SERPINE1	45.059	402	402	0	112.6	59912000	301040000	151720000	1173400000	1100800000	1499100000	428690000	877780000	549550000	7.95027	0.000123518	0.435442	0.000621245
Q9NRN7	L-aminoadipate-semialdehyde dehydrogenase-phosphopantetheinyl transferase	AASDHPPT	35.776	309	309	0	10.725	26103000	51785000	31369000	27972000	42317000	58059000	20239000	13281000	21973000	1.12704	0.491107	0.426294	0.0212469
P51946	Cyclin-H	CCNH	37.643	323	323	0	10.288	7006300	30349000	5134400	37998000	42973000	53353000	9307900	30844000	24701000	3.36687	0.0296807	0.420116	0.0224427
Q6UVK1	Chondroitin sulfate proteoglycan 4	CSPG4	250.53	2322	2322	0	9.997	78070000	199200000	170310000	106370000	116770000	202130000	58615000	66505000	61803000	0.942956	0.686456	0.417817	0.0222782
O75676	Ribosomal protein S6 kinase alpha-4	RPS6KA4	85.605	772	772;802	0.00033933	2.7515	38063000	95905000	67418000	49218000	52239000	45837000	10115000	42624000	21545000	0.756175	0.105704	0.41639	0.0231666
Q8TDX7	Serine/threonine-protein kinase Nek7	NEK7	34.551	302	302	0	11.532	70785000	206820000	161210000	162180000	155490000	211640000	62671000	146020000	42740000	1.24016	0.14963	0.41068	0.0212963
Q8WUD4	Coiled-coil domain-containing protein 12	CCDC12	19.181	166	166	0	9.1442	6130800	64446000	68903000	73562000	79478000	118580000	23507000	82436000	24626000	2.13877	0.0933848	0.40835	0.0296225
Q9Y5A7	NEDD8 ultimate buster 1	NUB1	70.537	615	615	0.00091241	1.8289	27504000	59090000	40581000	19253000	26564000	39477000	10278000	18576000	9379200	0.650545	0.0211179	0.408035	0.0209209
Q8IVL6	Prolyl 3-hydroxylase 3	P3H3	81.836	736	736	0	8.1853	11380000	84006000	38352000	77903000	54519000	91028000	17502000	70136000	21267000	1.8598	0.121312	0.405075	0.0320623
Q9UI09	NADH dehydrogenase [ubiquinone] 1 alpha subcomplex subunit 12	NDUFA12	17.114	145	145	0	4.1457	35306000	68689000	64659000	40284000	47128000	62174000	20011000	31205000	14555000	0.87	0.049	0.398	0.003
O75915	PRA1 family protein 3	ARL6IP5	21.614	188	188	0	178.27	193520000	285330000	230510000	187500000	284080000	366230000	69308000	215260000	85750000	1.103	0.56	0.383	0.012
Q9BTE6	Alanyl-tRNA editing protein Aarsd1	AARSD1	45.479	412	412	0	4.3522	27292000	20134000	32455000	45112000	40419000	58748000	14176000	15294000	29120000	1.61	0.135	0.381	0.012
Q15738	Sterol-4-alpha-carboxylate 3-dehydrogenase, decarboxylating	NSDHL	41.9	373	373	0.00031566	2.1751	15995000	51465000	40505000	77213000	108110000	106290000	22531000	85650000	19847000	2.815	0.007	0.363	0.023
A6NFX1	Sphingosine-1-phosphate transporter MFSD2B	MFSD2B	53.742	504	504	0.00035386	3.1245	293410000	249470000	493570000	619360000	480030000	556620000	191870000	242990000	229500000	1.503	0.186	0.362	0.039
Q3ZCM7	Tubulin beta-8 chain	TUBB8	49.775	444	444	0	154.12	1849800000	1713100000	1755700000	2234600000	2947500000	2699900000	773550000	1433200000	855320000	1.346	0.296	0.343	0.017
Q01581	Hydroxymethylglutaryl-CoA synthase, cytoplasmic	HMGCS1	57.293	520	520	0	220.21	915200000	2036300000	1666600000	1771700000	1814900000	2627800000	584970000	973800000	735750000	1.335	0.007	0.335	0.003
Q8IXT1	DNA damage-induced apoptosis suppressor protein	DDIAS	111.62	998	998	0.049434	0.70194	129780000	101130000		94200000	84066000	79666000	35122000	22048000	31099000	0.621	0.544	0.323	0.021
P32004	Neural cell adhesion molecule L1	L1CAM	140	1257	1257	0	8.4273	43202000	109880000	112440000	45620000	56254000	79390000	9574300	32298000	22137000	0.685	0.118	0.309	0.002
Q14966	Zinc finger protein 638	ZNF638	220.62	1978	1978	0.0059949	1.4081	11900000	14052000		10322000	17116000	17921000	287950	8893800	6913700	1.007	0.983	0.295	0.019
O14777	Kinetochore protein NDC80 homolog	NDC80	73.912	642	642	0	3.5043	35044000	49004000	36823000	47890000	36535000	52439000	12448000	33318000	2063000	1.072	0.717	0.291	0.017
P02751	Fibronectin	FN1	272.32	2477	2477	0	221.22	142840000	1967500000	955880000	1335200000	1669400000	2294300000	344820000	826710000	501880000	1.953	0.149	0.28	0.002
Q6P5R6	Ribosomal protein eL22-like	RPL22L1	14.606	122	122	0.006824	1.3894	39205000		47518000	104170000	76961000	83252000		17002000	39486000	1.699	0.127	0.275	0.047
Q58FF8	Putative heat shock protein HSP 90-beta 2	HSP90AB2P	44.348	381	381	0	71.253	379040000	1170900000	389710000	1244200000	1509100000	1322000000	5189900	1061200000	343030000	2.195	0.027	0.264	0.024
Q9UDY4	DnaJ homolog subfamily B member 4	DNAJB4	37.806	337	337	0	13.584	57104000	74208000	81266000	96754000	132100000	217860000	37986000	42754000	31477000	1.927	0.058	0.24	0.028
P61812	Transforming growth factor beta-2 proprotein	TGFB2	47.747	414	414	0	8.0829	6883700	29774000	98675000	62378000	61942000	75738000	5832900	21304000	25764000	1.579	0.438	0.231	0.003
P28331	NADH-ubiquinone oxidoreductase 75 kDa subunit, mitochondrial	NDUFS1	79.467	727	727	0	9.745	89786000	182870000	103680000	112620000	118140000	128620000	28099000	27855000	31150000	0.947	0.71	0.225	0.001
Q9Y3A6	Transmembrane emp24 domain-containing protein 5	TMED5	26.005	229	229	0.0015056	1.7646		33982000	9539700		38664000	44946000		13567000	7961100	2.195	0.24	0.221	0.01
Q06203	Amidophosphoribosyltransferase	PPAT	57.398	517	517	0	14.315	32142000	97024000	93612000	63694000	80835000	107660000	16272000	29757000	12281000	1.157	0.427	0.207	0.001
P09486	SPARC	SPARC	34.632	303	303	0	9.9646	50651000	200610000	89357000	349500000	258300000	393910000	34070000	127940000	74415000	3.124	0.01	0.2	0.01
P24821	Tenascin	TNC	240.85	2201	2201	0	8.6233	6635300	37435000	88768000	232830000	209910000	254520000	3918200	156210000	11726000	5.695	0.003	0.182	0.017
Q15582	Transforming growth factor-beta-induced protein ig-h3	TGFBI	74.68	683	683	0	27.74	51671000	14446000	12080000	624760000	634110000	666190000	168550000	109710000	66771000	18.733	0.002	0.172	0.001
O95864	Acyl-CoA 6-desaturase	FADS2	52.259	444	444	0	9.374	62472000	125050000	132240000	104660000	94143000	142880000	17466000	36144000	8459600	1.057	0.608	0.159	0
Q86U86	Protein polybromo-1	PBRM1	192.95	1689	1689	0	19.815	95158000	123990000	5004300	66961000	110550000	121020000	4305200	47872000	4174300	1.172	0.77	0.146	0.006
P12109	Collagen alpha-1(VI) chain	COL6A1	108.53	1028	1028	0.00033356	2.586	10545000	12706000	4888100	24755000	41180000	39945000	4186200	3137800	6409300	3.383	0.014	0.124	0.016
P02452	Collagen alpha-1(I) chain	COL1A1	138.91	1464	1464	0	170.19	248660000	515510000	382880000	1761800000	1533600000	2220000000	127320000	375170000	269540000	4.758	0.006	0.122	0.003
P20908	Collagen alpha-1(V) chain	COL5A1	183.56	1838	1838	0	19.45	32772000	41737000	23108000	127990000	152850000	161360000	6480900	26727000	25799000	4.184	0.001	0.115	0

## Sheet: TGFb1 vs NC
Protein IDs	Description	GN	Mol. weight [kDa]	Sequence length	Sequence lengths	Q-value	Score	C1	C2	C3	T1	T2	T3	TDHS1	TDHS2	TDHS3	T-vs-C	T-vs-C p value	TDHS-vs-T	TDHS-vs-T p value
Q92974	Rho guanine nucleotide exchange factor 2	ARHGEF2	111.54	986	986	0	15.088	74980000	138150000	166240000	41237000	22297000	56951000	149150000	340730000	213920000	0.31	0.012	5.21	0.009
P30740	Leukocyte elastase inhibitor	SERPINB1	42.741	379	379	0	3.7113	26045000	83997000	68346000	20847000		13624000	97030000	89101000	64013000	0.31	0.032	4.437	0.051
Q6ZS17	Rho family-interacting cell polarization regulator 1	RIPOR1	132.31	1223	1223	0.016949	1.073	23192000	44070000		4550800	7526400		35639000	30761000	22858000	0.186	0.006	4.254	0.069
Q96GG9	DCN1-like protein 1	DCUN1D1	30.124	259	259	0	4.385	15690000	28096000	25727000	11872000	11764000	11520000	11539000	95729000	72287000	0.503648	0.0023969	4.20965	0.174139
Q7Z4H3	5-deoxynucleotidase HDDC2	HDDC2	23.39	204	204	0	5.4254	14981000	32029000	18376000	8935700	5913600	12686000	52275000	26909000	34275000	0.410733	0.0162164	4.10908	0.139428
Q6DRA6	Putative histone H2B type 2-D	H2BC19P	18.018	164	164;193	0.00034734	2.9816	105670000	328690000	275560000	22916000		22017000		111910000		0.0980767	0.0204958	3.59055
Q4V328	GRIP1-associated protein 1	GRIPAP1	96.004	841	841	0	31.98	83423000	129280000	115380000	48527000	28769000	72820000	126220000	309320000	110030000	0.431	0.007	3.199	0.08
O43615	Mitochondrial import inner membrane translocase subunit TIM44	TIMM44	51.355	452	452	0	6.0557	86074000	176490000	110510000	75544000	56371000	61569000	129920000	257230000	219990000	0.524	0.018	2.734	0.009
P43007	Neutral amino acid transporter A	SLC1A4	55.722	532	532	0	18.592	20975000	51158000	30092000	18853000	9360800	9387800	4710800	69603000	54618000	0.388691	0.022089	2.71541	0.272667
Q9UM54	Unconventional myosin-VI	MYO6	149.69	1294	1294	0.00034095	2.8055	31764000	63517000	49760000	26770000	32688000	44705000	55835000	218090000	55429000	0.700092	0.00516455	2.65547	0.227034
Q86V48	Leucine zipper protein 1	LUZP1	120.27	1076	1076	0	20.654	35040000	165210000	77541000	173490000	176210000	366550000	589760000	948050000	468010000	2.681	0.04	2.598	0.025
Q5SW79	Centrosomal protein of 170 kDa	CEP170	175.29	1584	1584;1589	0	21.507	58180000	137750000	96010000	131910000	134030000	175900000	469050000	572880000	192540000	1.51819	0.00519165	2.56203	0.155963
O95352	Ubiquitin-like modifier-activating enzyme ATG7	ATG7	77.959	703	703	0	5.3605	54450000	96197000	95705000	31004000	60111000	43179000	145030000	112790000	86280000	0.538856	0.0368682	2.42364	0.137946
Q15418	Ribosomal protein S6 kinase alpha-1	RPS6KA1	82.722	735	735	0	3.8235	35226000	46845000	39126000		13664000	19217000	44730000	52468000	20150000	0.35436	0.0442189	2.35715	0.153739
Q5R3I4	Tetratricopeptide repeat protein 38	TTC38	52.787	469	469	0.011513	1.1809		11399000	9558200	1977400	1300400				4498600	0.203642	0.0398754	2.33514
Q13555	Calcium/calmodulin-dependent protein kinase type II subunit gamma	CAMK2G	62.606	558	558	0.00032457	2.3912	35296000	50745000	48982000	20265000	14883000	23486000	40475000	55468000	48612000	0.414746	0.0130192	2.25125	0.00130171
Q9BZQ8	Protein Niban 1	NIBAN1	103.13	928	928	0	20.391	77542000	193060000	152860000	62265000	33778000	93901000	109020000	197700000	152240000	0.444676	0.0113443	2.2116	0.015791
Q92614	Unconventional myosin-XVIIIa	MYO18A	233.11	2054	2054	0	17.739	64593000	149260000	128780000	46553000	71536000	88361000	56369000	124080000	310710000	0.596959	0.0084021	2.20792	0.379867
Q96C36	Pyrroline-5-carboxylate reductase 2	PYCR2	33.637	320	320	0	4.1435	21449000	50984000	49064000	12427000	23206000	20124000	28728000	63749000	46080000	0.464042	0.0112628	2.19547	0.0139102
Q5VTR2	E3 ubiquitin-protein ligase BRE1A	RNF20	113.66	975	975	0	25.79	130890000	201670000	176030000	35350000	98125000	95058000	225030000	110490000	163840000	0.422474	0.0137077	2.19468	0.218177
Q12955	Ankyrin-3	ANK3	480.4	4377	4377	0.04533	0.74117	28201000	47813000	44951000	24639000	25396000	40451000	48631000	103620000	65467000	0.716273	0.0144053	2.1571	0.0158469
P20020	Plasma membrane calcium-transporting ATPase 1	ATP2B1	134.68	1220	1220	0	18.511	109320000	280380000	240740000	96290000	89683000	84221000	193150000	242820000	208780000	0.446191	0.0078615	2.14608	0.00425404
Q9Y697	Cysteine desulfurase	NFS1	50.195	457	457	0	4.1245	52143000	137890000	126250000	48585000	21282000	54812000	81713000	119550000	86611000	0.401509	0.0142601	2.10352	0.0335183
O00592	Podocalyxin	PODXL	58.635	558	558	0	79.82	125270000	341440000	326770000	460050000	444000000	551850000	937150000	1475200000	958030000	1.88907	0.00628381	2.07948	0.00382153
Q9Y6I9	Testis-expressed protein 264	TEX264	34.188	313	313	0	5.1187	29738000	76045000	55767000	28777000	26781000	43264000	59993000	100970000	64459000	0.613425	0.0159756	2.07094	0.00165331
Q13451	Peptidyl-prolyl cis-trans isomerase FKBP5	FKBP5	51.212	457	457	0	9.1756	64348000	159110000	137310000	64833000	89578000	105210000	127910000	313060000	164980000	0.723626	0.0434207	2.04883	0.0604691
Q9UGI8	Testin	TES	47.996	421	421	0	24.087	67471000	77916000	108590000	149680000	163080000	237590000	298970000	547590000	382300000	2.01536	0.00977663	2.01926	0.00146572
P12694	2-oxoisovalerate dehydrogenase subunit alpha, mitochondrial	BCKDHA	50.47	445	445	0.015676	1.0894	19180000	41883000	25809000	8569900	9048000	26513000	31155000	35767000	20745000	0.475253	0.0437556	1.94755	0.101887
Q9Y3C6	Peptidyl-prolyl cis-trans isomerase-like 1	PPIL1	18.237	166	166	0	12.577	148140000	370450000	293120000	138320000	133590000	267090000	304720000	466920000	352720000	0.654036	0.0424471	1.94407	0.0188893
O60749	Sorting nexin-2	SNX2	58.47	519	519	0	38.753	180940000	398440000	291920000	153680000	165540000	230210000	275230000	610680000	321410000	0.623709	0.00481008	1.94245	0.0558612
O94905	Erlin-2	ERLIN2	37.839	339	339	0	4.503	112910000	247700000	238640000	129410000	81849000	111640000	185680000	280120000	237960000	0.550911	0.0254915	1.94211	0.0242004
P15559	NAD(P)H dehydrogenase [quinone] 1	NQO1	30.867	274	274	0	30.521	681190000	1070200000	1358200000	402770000	512060000	850780000	959310000	1109000000	1484900000	0.537582	0.0389598	1.92369	0.0810153
O94808	Glutamine--fructose-6-phosphate aminotransferase [isomerizing] 2	GFPT2	76.93	682	682	0	30.085	97456000	198700000	186200000	216280000	322390000	408740000	549030000	640310000	740370000	1.92135	0.0344493	1.92034	0.0419727
Q96GD4	Aurora kinase B	AURKB	39.31	344	344	0	3.4431	24964000	50475000	53714000	27986000	21267000	31273000	50810000	71344000	48081000	0.624212	0.0279023	1.91485	0.00642263
P18031	Tyrosine-protein phosphatase non-receptor type 1	PTPN1	49.966	435	435	0	47.755	309470000	401940000	433790000	168600000	261940000	246170000	443520000	513080000	429300000	0.559138	0.0481692	1.89291	0.0198162
Q9H1B7	Probable E3 ubiquitin-protein ligase IRF2BPL	IRF2BPL	82.658	796	796	0.00035486	3.1625	33638000	93141000	91654000	8050700	29928000	8603000	17233000	55421000	32892000	0.226869	0.0130506	1.8811	0.227677
P84095	Rho-related GTP-binding protein RhoG	RHOG	21.308	191	191	0	8.3843	63067000	123140000	123380000	54205000	68149000	93766000	153020000	134470000	133990000	0.681736	0.0140387	1.87142	0.107211
O95295	SNARE-associated protein Snapin	SNAPIN	14.874	136	136	0	23.701		32197000	23461000	8470700	12521000	18433000	19336000	31768000	27961000	0.539624	0.0234539	1.86008	0.00725077
P38117	Electron transfer flavoprotein subunit beta	ETFB	27.843	255	255	0	53.156	219980000	544890000	360820000	179600000	285830000	301110000	367510000	658870000	513020000	0.682847	0.0425533	1.81263	0.00516351
P62306	Small nuclear ribonucleoprotein F	SNRPF	9.7251	86	86	0	4.5147	35963000	60869000	48185000	32765000	33614000	39430000	40304000	100150000	76226000	0.709309	0.034986	1.79047	0.0811803
Q70E73	Ras-associated and pleckstrin homology domains-containing protein 1	RAPH1	135.25	1250	1250	0.00031338	2.1211	17545000	36923000	22564000	12120000	8920300	14091000	14317000	37661000	20433000	0.451485	0.0128765	1.78496	0.0858343
P50895	Basal cell adhesion molecule	BCAM	67.404	628	628	0	3.5686	17323000	34688000	32773000	8122000		12226000		13842000	25777000	0.343212	0.00192303	1.7617	0.492477
P51808	Dynein light chain Tctex-type 3	DYNLT3	13.062	116	116	0.00033944	2.7577	37575000	55980000	61864000	23189000	20457000	22666000	43412000	44595000	38448000	0.417106	0.0115226	1.75385	0.0670712
Q9Y5B9	FACT complex subunit SPT16	SUPT16H	119.91	1047	1047	0	196.59	1939800000	4601100000	3467000000	1158300000	1261300000	1825200000	2691800000	1957500000	2969500000	0.422025	0.00363336	1.74009	0.182688
Q9NVI1	Fanconi anemia group I protein	FANCI	149.32	1328	1328	0	7.7619	31187000	71802000	56058000	34127000	27743000	35161000	18484000	78147000	98252000	0.619297	0.010659	1.73893	0.366368
Q8IZ83	Aldehyde dehydrogenase family 16 member A1	ALDH16A1	85.126	802	802	0	17.677	63405000	161070000	98198000	50793000	42088000	101510000	89296000	195190000	86802000	0.588553	0.0499711	1.72829	0.0995915
Q8TCA0	Leucine-rich repeat-containing protein 20	LRRC20	20.509	184	184	0.00061293	1.92	7330600	19731000	13360000		5306000	7688200	7653000	16017000	11494000	0.455278	0.0195088	1.72592	0.023054
O43676	NADH dehydrogenase [ubiquinone] 1 beta subcomplex subunit 3	NDUFB3	11.402	98	98	0.012258	1.1341		36887000	29978000	11625000	7758500	12849000	25210000	10789000		0.376401	0.00441253	1.69355	0.605615
Q16595	Frataxin, mitochondrial	FXN	23.135	210	210	0.00033738	2.6925	9902700	18238000	22565000	4779900	8719900	12586000	16235000	22061000	8829400	0.493301	0.0341008	1.69338	0.185299
P26583	High mobility group protein B2	HMGB2	24.033	209	209	0	19.369	748620000	1511100000	1282400000	537200000	662420000	912960000	1388800000	1408500000	975770000	0.582641	0.00501667	1.69153	0.141025
Q8N3F8	MICAL-like protein 1	MICALL1	93.44	863	863	0.0003349	2.6177	19891000	37293000	39736000	21309000	12821000	26642000	22962000	56827000	36902000	0.615573	0.0426831	1.69081	0.065019
P31350	Ribonucleoside-diphosphate reductase subunit M2	RRM2	44.877	389	389;351	0	13.81	185380000	379930000	267200000	122050000	153570000	262410000	243410000	432690000	307600000	0.619999	0.0239278	1.68634	0.022724
O14524	Nuclear envelope integral membrane protein 1	NEMP1	50.639	444	444	0.020608	0.98896	4894700	10024000	10415000	3313500	5269700	5922100	7077200	11109000	8090700	0.564855	0.014021	1.65475	0.0218607
P62316	Small nuclear ribonucleoprotein Sm D2	SNRPD2	13.527	118	118	0	24.901	919110000	1556800000	1550900000	749250000	947070000	1264300000	1476600000	2387800000	1499400000	0.707238	0.015216	1.65089	0.00736975
Q6P1N0	Coiled-coil and C2 domain-containing protein 1A	CC2D1A	104.06	951	951	0	10.038	55801000	108740000	113280000	58578000	51651000	35529000	76928000	98151000	95991000	0.542654	0.0409066	1.64152	0.0808119
Q9NRV9	Heme-binding protein 1	HEBP1	21.097	189	189	0	31.638	161580000	371750000	271990000	135280000	107900000	235550000	202010000	385680000	271740000	0.581157	0.0237041	1.64065	0.0315654
Q9NQC3	Reticulon-4	RTN4	129.93	1192	1192	0	278.26	1973600000	4934100000	4118500000	2235700000	1937300000	2619000000	3665100000	4510900000	3926000000	0.627137	0.0172839	1.6362	0.0168058
Q02952	A-kinase anchor protein 12	AKAP12	191.48	1782	1782	0	323.31	1676000000	3768300000	3470000000	4586900000	5514400000	7737800000	7657100000	14476000000	10114000000	1.9825	0.00410163	1.63431	0.0045257
Q9UKX7	Nuclear pore complex protein Nup50	NUP50	50.144	468	468	0	7.2271	33471000	70230000	44945000	27102000	29219000	49750000	64451000	71880000	46341000	0.690055	0.0425555	1.6316	0.11893
Q9Y6K9	NF-kappa-B essential modulator	IKBKG	48.197	419	419	0	9.9072	24688000	61917000	39923000	18246000	20891000	21570000	41876000	51760000	15606000	0.488724	0.0174554	1.63088	0.315767
Q13642	Four and a half LIM domains protein 1	FHL1	36.263	323	323	0	8.1818	56085000	104390000	100730000	39071000	51992000	77246000	83797000	121440000	88670000	0.620403	0.0106129	1.62286	0.0104759
Q53H82	Endoribonuclease LACTB2	LACTB2	32.805	288	288	0.0029525	1.619	15049000	38396000	32416000	12241000	11000000	22339000	15274000	40500000	26532000	0.525804	0.0117916	1.61554	0.0993799
P04637	Cellular tumor antigen p53	TP53	43.653	393	393	0	55.147	132070000	303570000	238950000	130250000	127290000	201290000	227750000	340030000	235440000	0.67423	0.00504931	1.60674	0.00298097
Q15018	BRISC complex subunit Abraxas 2	ABRAXAS2	46.9	415	415	0.00061181	1.9125	10516000	25538000	25171000	9487300	11424000	17589000	24216000	23630000	16681000	0.624898	0.0475042	1.60287	0.173611
Q96SB3	Neurabin-2	PPP1R9B	89.333	817	817	0	3.5804	6514900	4096900	2889200	20807000	22149000	14747000	56417000	29154000	10884000	3.69248	0.0414773	1.59983	0.5479
Q16513	Serine/threonine-protein kinase N2	PKN2	112.03	984	984	0	13.428	37657000	111840000	94947000	22801000	42082000	32125000	45008000	92911000	36923000	0.41283	0.0229969	1.56728	0.177679
Q9Y3D9	Small ribosomal subunit protein mS23	MRPS23	21.77	190	190	0	4.0594	43959000	74356000	59364000	21293000	28053000	34752000	54477000	51497000	31207000	0.453581	0.00719745	1.54664	0.261559
P46734	Dual specificity mitogen-activated protein kinase kinase 3	MAP2K3	39.318	347	347;334	0	17.433	42531000	76474000	74460000	43916000	44752000	57023000	65654000	108380000	74743000	0.738416	0.0179146	1.53644	0.00124206
Q7Z6B0	Coiled-coil domain-containing protein 91	CCDC91	49.971	441	441	0.0029481	1.5953	22098000	35600000	25896000	7349600	16053000	22322000	7547500	38168000	32642000	0.505926	0.0304199	1.51993	0.39498
P09601	Heme oxygenase 1	HMOX1	32.818	288	288	0.0094235	1.244	8206300	20335000	13991000	7523100	6913400	9312100		16366000	12949000	0.564637	0.0154391	1.51807	0.00340687
P29590	Protein PML	PML	97.55	882	882	0	27.152	64225000	152000000	145650000	74990000	41399000	69957000	86966000	165430000	69451000	0.527243	0.0270336	1.50527	0.187452
Q9NP97	Dynein light chain roadblock-type 1	DYNLRB1	10.921	96	96;96	0	7.9668	291470000	566470000	453600000	304860000	252330000	350810000	392920000	621180000	492710000	0.684533	0.0200494	1.49478	0.0198849
Q6L8Q7	2,5-phosphodiesterase 12	PDE12	67.351	609	609	0	5.0678	49249000	94252000	76909000	50483000	37337000	40248000	52213000	100580000	66736000	0.586209	0.0484501	1.48598	0.0846554
P13798	Acylamino-acid-releasing enzyme	APEH	81.224	732	732	0	31.837	171720000	423740000	385490000	178440000	194890000	151270000	244590000	334040000	292090000	0.557165	0.0204819	1.4787	0.0663407
Q9H501	ESF1 homolog	ESF1	98.795	851	851	0.017642	1.0427	4664500	5369800	6939800	9547900		14938000	15344000		17930000	1.94328	0.0169037	1.47339	0.0585014
O95197	Reticulon-3	RTN3	112.61	1032	1032	0	10.337	82979000	234730000	186390000	81102000	75481000	128280000	149980000	183860000	115300000	0.571361	0.0360449	1.47153	0.119221
P28161	Glutathione S-transferase Mu 2	GSTM2	25.744	218	218;218;218;218	0	5.4504	71009000	141450000	136100000	78314000	55170000	64463000	79857000	131500000	109580000	0.576723	0.0324683	1.43005	0.115501
Q9UI42	Carboxypeptidase A4	CPA4	47.351	421	421	0	9.7828	62241000	119980000	99606000	21370000	12606000	17423000	23251000		24641000	0.18358	0.000769841	1.42611	0.164483
Q9NRL3	Striatin-4	STRN4	80.595	753	753	0	3.914	39911000	67234000	53598000	37564000	29901000	51919000	37506000	92653000	61718000	0.711803	0.0410673	1.41996	0.125866
Q14232	Translation initiation factor eIF2B subunit alpha	EIF2B1	33.712	305	305	0	18.282	121940000	233430000	183110000	86565000	131910000	161160000	159390000	235340000	189390000	0.682543	0.0284004	1.4191	0.0424597
P51858	Hepatoma-derived growth factor	HDGF	26.788	240	240	0	110.68	305180000	682970000	498090000	331390000	340410000	351340000	421000000	797350000	436680000	0.696843	0.0136414	1.41671	0.0670796
P49902	Cytosolic purine 5-nucleotidase	NT5C2	64.969	561	561	0.00034002	2.7845	50352000	95050000	61168000	43390000	45423000	44871000	56826000	63201000	86128000	0.640809	0.0404659	1.41616	0.208775
P49748	Very long-chain specific acyl-CoA dehydrogenase, mitochondrial	ACADVL	70.389	655	655	0	53.34	376660000	761750000	661980000	401130000	339630000	488830000	605780000	698660000	571380000	0.677549	0.0152564	1.41107	0.0804792
Q03405	Urokinase plasminogen activator surface receptor	PLAUR	36.978	335	335	0	5.217	9897700	27122000	31367000	31939000	43865000	53807000	70560000	44950000	66441000	1.929	0.017745	1.37224	0.376783
Q96KP4	Cytosolic non-specific dipeptidase	CNDP2	52.878	475	475	0	43.092	370890000	900480000	671510000	384530000	493260000	504660000	587250000	755080000	724350000	0.72076	0.0215586	1.36996	0.0438837
P52943	Cysteine-rich protein 2	CRIP2	22.492	208	208	0	96.413	147330000	244310000	298440000	135370000	149400000	91154000	193070000	193490000	177830000	0.554001	0.0486205	1.35223	0.273868
P05120	Plasminogen activator inhibitor 2	SERPINB2	46.596	415	415	0	323.31	1251000000	2687700000	2138000000	603030000	611190000	854760000	877250000	1190000000	972050000	0.337193	0.000214251	1.35173	0.0169534
P35080	Profilin-2	PFN2	15.046	140	140	0	29.729	130270000	322840000	244950000	111260000	89630000	184320000	183300000	214800000	152610000	0.546438	0.00981899	1.34883	0.171601
Q9BTW9	Tubulin-specific chaperone D	TBCD	132.6	1192	1192	0	6.6084	25368000	69591000	57771000	6774200	31082000	19647000	28875000	25694000		0.38343	0.0324851	1.34856	0.571534
P30048	Thioredoxin-dependent peroxide reductase, mitochondrial	PRDX3	27.692	256	256	0	26.452	860670000	1589600000	1415200000	872860000	704520000	1198800000	1145600000	1484300000	1407100000	0.699002	0.0313384	1.3478	0.0573673
Q99584	Protein S100-A13	S100A13	11.471	98	98	0	55.064	44564000	173580000	216990000	199590000	265940000	400340000	212470000	664960000	434780000	2.05746	0.044775	1.33955	0.30661
Q92878	DNA repair protein RAD50	RAD50	153.89	1312	1312	0	18.595	162130000	387830000	335200000	138720000	216510000	235030000	338310000	288850000	198970000	0.668371	0.0247766	1.33643	0.408965
Q8TF05	Serine/threonine-protein phosphatase 4 regulatory subunit 1	PPP4R1	107	950	950	0	4.6919	58589000	132110000	106300000	66163000	59592000	73089000	71435000	117920000	106430000	0.67646	0.00740716	1.33376	0.0480227
O95470	Sphingosine-1-phosphate lyase 1	SGPL1	63.523	568	568	0	14.309	62646000	204860000	176660000	172630000	255560000	335560000	403650000	460970000	217400000	1.75919	0.0336664	1.33127	0.379081
P48449	Lanosterol synthase	LSS	83.308	732	732	0	10.474	132570000	301790000	240970000	148920000	133900000	124010000	226210000	182000000	174900000	0.619772	0.0346314	1.33046	0.361732
P78357	Contactin-associated protein 1	CNTNAP1	156.26	1384	1384	0	6.8579	43160000	59859000	82177000	17455000	29320000	24008000	17594000	30429000	55300000	0.370328	0.0312705	1.32597	0.547382
Q96P48	Arf-GAP with Rho-GAP domain, ANK repeat and PH domain-containing protein 1	ARAP1	162.19	1450	1450	0	11.698	31818000	60157000	63107000	21000000	28647000	26008000	22195000	39425000	49998000	0.486407	0.00534677	1.32584	0.358317
A6NKD9	Coiled-coil domain-containing protein 85C	CCDC85C	45.209	419	419	0.029626	0.90441	3537700	8864400	3634900	11721000	13357000	19461000	16218000	33267000	16595000	2.74923	0.00258494	1.32484	0.175562
Q13813	Spectrin alpha chain, non-erythrocytic 1	SPTAN1	284.54	2472	2472	0	323.31	2582500000	5930000000	4634200000	2741300000	2924300000	4147100000	3505400000	6156800000	4598300000	0.742155	0.00934438	1.31601	0.00442826
Q12974	Protein tyrosine phosphatase type IVA 2	PTP4A2	19.127	167	167	0	4.5743	18360000	46173000	48538000	51874000	56994000	76290000	67463000	106810000	92775000	1.65718	0.0322915	1.31537	0.0278554
Q14914	Prostaglandin reductase 1	PTGR1	35.869	329	329	0	36.577	199440000	363230000	402080000	168740000	174140000	167750000	218310000	278290000	237000000	0.530662	0.0138664	1.29854	0.0817034
Q9H0U4	Ras-related protein Rab-1B	RAB1B	22.171	201	201;201	0	44.997	727300000	1138900000	1016800000	675980000	707440000	789520000	1039700000	1144100000	874930000	0.729779	0.0487306	1.29766	0.205823
Q9GZV4	Eukaryotic translation initiation factor 5A-2	EIF5A2	16.793	153	153	0.029862	0.90165	9716500	28579000	31090000		55841000	74296000	89510000	55584000	98183000	2.70959	0.00685464	1.29516	0.454917
P11413	Glucose-6-phosphate 1-dehydrogenase	G6PD	59.256	515	515	0	65.928	666140000	1436200000	1212800000	689900000	784110000	1019800000	840960000	1380700000	1318400000	0.745973	0.00346407	1.29332	0.117101
P09543	2,3-cyclic-nucleotide 3-phosphodiesterase	CNP	47.578	421	421	0	51.174	460270000	1097700000	809630000	455230000	365420000	535170000	552100000	641600000	685780000	0.577909	0.00467966	1.28252	0.162525
Q9NYL4	Peptidyl-prolyl cis-trans isomerase FKBP11	FKBP11	22.18	201	201	0.034088	0.8349	24921000	48304000	43673000	24753000	24785000		19651000	44478000	53576000	0.695295	0.00980646	1.27919	0.457471
P67936	Tropomyosin alpha-4 chain	TPM4	28.521	248	248	0	323.31	2102200000	5295200000	3730800000	4801600000	4470500000	6595100000	3687000000	12199000000	7534500000	1.43542	0.0120611	1.27583	0.39059
Q5RKV6	Exosome complex component MTR3	EXOSC6	28.235	272	272	0	41.718	148340000	347130000	292150000	186420000	175690000	234710000	189900000	420850000	253900000	0.763558	0.0259447	1.2734	0.155955
Q9Y6I3	Epsin-1	EPN1	60.293	576	576	0	24.008	53441000	155280000	121500000	55121000	46545000	92940000	64786000	125480000	78653000	0.593491	0.0438134	1.25425	0.180781
P02545	Prelamin-A/C	LMNA	74.139	664	664	0	323.31	6394500000	16738000000	13825000000	6000500000	5799200000	9584300000	6322100000	14286000000	9198100000	0.58076	0.0213448	1.24484	0.184428
Q96IZ0	PRKC apoptosis WT1 regulator protein	PAWR	36.567	340	340	0	116.13	98969000	312660000	235670000	354830000	294260000	463520000	302960000	712680000	546470000	1.77543	0.0156278	1.24303	0.253996
Q66K74	Microtubule-associated protein 1S	MAP1S	112.21	1059	1059	0	12.732	16472000	41752000	42547000	42897000	40886000	62800000	42875000	101570000	60987000	1.46853	0.0419585	1.23863	0.235505
Q03252	Lamin-B2	LMNB2	69.948	620	620	0	49.727	885810000	1828300000	1335800000	931470000	855200000	1306900000	960880000	1941800000	1366800000	0.750519	0.0130172	1.23425	0.0950723
Q9Y2W1	Thyroid hormone receptor-associated protein 3	THRAP3	108.66	955	955	0	29.618	288240000	690780000	573050000	366120000	342160000	475190000	372470000	795980000	469420000	0.768489	0.0363436	1.22138	0.188245
Q16778	Histone H2B type 2-E	H2BC21	13.92	126	126;126;126;126;126	0.0015119	1.7856	609970000	1073200000	975970000	448050000	672720000	655860000	819200000	820620000	676360000	0.652477	0.0192954	1.21931	0.366986
P49585	Choline-phosphate cytidylyltransferase A	PCYT1A	41.731	367	367;369	0	19.247	254380000	390390000	345880000	134610000	239540000	267430000	277120000	270330000	272230000	0.611905	0.0303739	1.21637	0.377655
P27694	Replication protein A 70 kDa DNA-binding subunit	RPA1	68.137	616	616	0	39.699	277340000	621020000	450490000	213910000	282610000	425900000	274090000	436590000	491380000	0.667913	0.0214201	1.21284	0.358112
Q01433	AMP deaminase 2	AMPD2	94.889	825	825	0	5.0226	8956500	33506000	29478000	85219000	49061000	95923000	34809000	265580000	49344000	3.37421	0.0456252	1.20445	0.783938
Q8WWI1	LIM domain only protein 7	LMO7	192.69	1683	1683	0	32.816	79954000	231930000	174840000	187960000	203720000	290770000	209110000	415190000	289210000	1.42723	0.0381755	1.20204	0.102188
Q13637	Ras-related protein Rab-32	RAB32	24.997	225	225;211	0	35.384	168250000	367460000	291420000	158970000	147550000	270080000	194080000	322990000	233790000	0.681837	0.035097	1.19597	0.201202
P78559	Microtubule-associated protein 1A	MAP1A	305.48	2803	2803	0	5.2803	20634000	67149000	51373000	7281500	3609300	36262000		26298000	15501000	0.317238	0.04456	1.18857	0.77782
Q9NZ01	Very-long-chain enoyl-CoA reductase	TECR	36.034	308	308	0	17.075	165140000	330530000	291990000	172230000	181670000	238500000	251190000	261210000	236990000	0.742259	0.00208996	1.18525	0.334131
Q04446	1,4-alpha-glucan-branching enzyme	GBE1	80.473	702	702	0	67.476	1313700000	1973200000	1780900000	915660000	850460000	1192300000	1118000000	1493100000	1207100000	0.557229	0.0289822	1.18406	0.0763822
P04083	Annexin A1	ANXA1	38.714	346	346	0	323.31	8871500000	21824000000	17848000000	9551800000	10223000000	13621000000	10951000000	20324000000	12814000000	0.692647	0.0384058	1.18235	0.112094
Q96C19	EF-hand domain-containing protein D2	EFHD2	26.697	240	240;239	0	11.615	133190000	300410000	201000000	154720000	152670000	162150000	140220000	293490000	200690000	0.748463	0.0467386	1.18067	0.216325
O43790	Keratin, type II cuticular Hb6	KRT86	53.5	486	486;505;493;255;513	0	29.956	113510000	296090000	288000000	575680000	555180000	805610000	617030000	1172000000	747310000	2.81753	0.000382615	1.17238	0.116754
P37235	Hippocalcin-like protein 1	HPCAL1	22.313	193	193;193;193	0	13.918	294110000	595170000	466550000	168320000	178180000	234170000	186310000	338810000	231880000	0.421899	0.000786916	1.1694	0.0661531
Q9H845	Complex I assembly factor ACAD9, mitochondrial	ACAD9	68.76	621	621	0	11.574	122290000	210100000	188090000	96881000	88112000	131280000	127380000	154080000	117610000	0.588108	0.0022235	1.16901	0.260029
Q9NYH9	U3 small nucleolar RNA-associated protein 6 homolog	UTP6	70.193	597	597	0	5.6566	5650900	18049000	10178000	22658000	17125000	26154000	12971000	38396000	36660000	2.02181	0.0205265	1.16824	0.602922
Q13501	Sequestosome-1	SQSTM1	47.687	440	440	0	59.513	260690000	545870000	471760000	268180000	333550000	306130000	225970000	569410000	425300000	0.71512	0.0395049	1.16611	0.436201
Q13423	NAD(P) transhydrogenase, mitochondrial	NNT	113.89	1086	1086	0	24.326	348720000	670020000	679170000	384730000	445890000	468320000	480320000	636880000	543570000	0.761834	0.0368138	1.16442	0.119053
P16949	Stathmin	STMN1	17.302	149	149	0	20.146	1603500000	3339800000	2366000000	1213300000	1606700000	1619800000	1504600000	2416900000	1814600000	0.603477	0.00410701	1.16231	0.163284
Q16666	Gamma-interferon-inducible protein 16	IFI16	88.255	785	785	0	24.926	218910000	400460000	347640000	218560000	217330000	248790000	279570000	335340000	252190000	0.699016	0.00512857	1.15872	0.303475
Q9UBW8	COP9 signalosome complex subunit 7a	COPS7A	30.276	275	275	0	55.336	56054000	87559000	78144000	150410000	126060000	171830000	187350000	207960000	165970000	1.9522	0.013052	1.15645	0.386383
P49750	YLP motif-containing protein 1	YLPM1	241.64	2146	2146	0	33.165	82089000	212580000	181020000	189660000	173100000	255150000	270240000	285380000	207760000	1.31685	0.0472997	1.15574	0.471065
Q03135	Caveolin-1	CAV1	20.471	178	178;151	0	30.212	589840000	1386000000	916880000	543150000	388010000	659020000	396240000	960150000	728070000	0.550549	0.00969751	1.15524	0.465007
P46939	Utrophin	UTRN	394.46	3433	3433	0	51.825	231910000	583480000	469860000	155890000	172580000	262560000	204250000	349160000	193790000	0.459154	0.00780022	1.1484	0.29914
Q15121	Astrocytic phosphoprotein PEA-15	PEA15	15.04	130	130	0	50.894	355180000	720700000	473590000	580080000	747040000	819450000	564660000	1413300000	840350000	1.36397	0.0264527	1.14609	0.439925
Q92871	Phosphomannomutase 1	PMM1	29.746	262	262	0.00030769	1.9443	6856300	16869000	12118000	5244800	6806000				8004400	0.561242	0.0125833	1.14591
Q69YN2	CWF19-like protein 1	CWF19L1	60.618	538	538	0.00031596	2.1821	13785000	35649000	33492000	9912700	14991000	17006000	2691500	25884000	27021000	0.510586	0.0287293	1.14036	0.800391
Q9Y281	Cofilin-2	CFL2	18.736	166	166	0	40.275	312560000	643210000	513300000	276600000	324540000	367880000	319740000	487400000	409090000	0.654651	0.000605528	1.13786	0.0491073
Q8NG06	E3 ubiquitin-protein ligase TRIM58	TRIM58	54.766	486	486	0	10.178	37180000	111790000	98773000	26900000	40613000	33871000	45594000	46951000	32219000	0.427276	0.0360523	1.13692	0.598802
Q14847	LIM and SH3 domain protein 1	LASP1	29.717	261	261	0	91.743	1605500000	3511600000	2961100000	1440400000	1953900000	2352000000	1686000000	3375400000	2191200000	0.704784	0.00837093	1.12923	0.272674
Q6DD88	Atlastin-3	ATL3	60.541	541	541	0	165.94	574550000	1000900000	1041900000	557110000	613550000	764840000	837620000	884090000	617680000	0.722321	0.0466966	1.12787	0.551133
Q14192	Four and a half LIM domains protein 2	FHL2	32.193	279	279	0	70.857	323120000	777120000	719040000	297970000	406350000	447250000	297020000	613240000	540600000	0.638432	0.0294619	1.12682	0.456912
Q6NVY1	3-hydroxyisobutyryl-CoA hydrolase, mitochondrial	HIBCH	43.482	386	386	0	4.6748	64339000	150310000	130360000	55986000	65329000	76108000	49285000	127430000	77367000	0.576347	0.0130385	1.12145	0.516413
P43246	DNA mismatch repair protein Msh2	MSH2	104.74	934	934	0	34.812	256160000	526860000	400140000	229730000	179450000	247810000	235220000	378470000	206040000	0.553983	0.00634673	1.11207	0.502577
Q8WUH6	Transmembrane protein 263	TMEM263	11.748	116	116	0.0081644	1.3268	9426400	16543000	16742000	18831000	19140000	29003000	25417000	28256000	25341000	1.51739	0.00717531	1.10859	0.454288
P21926	CD9 antigen	CD9	25.416	228	228	0	17.546	163600000	362920000	284090000	91347000	138160000	168990000	189100000	134230000	129510000	0.484475	0.00162948	1.10822	0.741235
Q8TD55	Pleckstrin homology domain-containing family O member 2	PLEKHO2	53.349	490	490	0	17.575	30800000	91023000	53137000	80233000	93867000	92550000	64797000	159060000	114850000	1.58224	0.03089	1.10414	0.559894
P33316	Deoxyuridine 5-triphosphate nucleotidohydrolase, mitochondrial	DUT	26.563	252	252	0	78.658	693360000	1498600000	1187400000	737110000	676810000	829920000	698530000	1267100000	807880000	0.666793	0.00609666	1.09513	0.336117
P35251	Replication factor C subunit 1	RFC1	128.25	1148	1148	0	30.546	128800000	261110000	205490000	126320000	108450000	139990000	99272000	217640000	150140000	0.627178	0.00998629	1.09233	0.51326
Q56VL3	OCIA domain-containing protein 2	OCIAD2	16.953	154	154	0	7.5378	71122000	183190000	120320000	208570000	249770000	280890000	238720000	421690000	243340000	2.00194	0.00102846	1.09037	0.405305
Q96RT1	Erbin	ERBIN	158.3	1412	1412	0	56.92	304960000	915810000	615000000	205500000	259040000	300190000	120450000	539840000	318810000	0.428058	0.037359	1.08669	0.79383
Q13643	Four and a half LIM domains protein 3	FHL3	31.192	280	280	0.00034048	2.7952	13556000	7039500	18481000	26262000	35019000	39526000	32257000	50571000	36051000	2.26776	0.042781	1.06975	0.369363
Q9P0U1	Mitochondrial import receptor subunit TOM7 homolog	TOMM7	6.2484	55	55	0.0032401	1.5849		41995000	32639000	81958000	80389000	112730000	59760000	178460000	99789000	2.85973	0.000836621	1.06367	0.771031
Q96AC1	Fermitin family homolog 2	FERMT2	77.86	680	680	0	165.66	477780000	1156600000	1031600000	1275200000	1431300000	2156700000	1474400000	2150400000	1944500000	1.81717	0.006417	1.06025	0.513247
P07355	Annexin A2	ANXA2	38.604	339	339;339	0	323.31	51623000000	89895000000	82426000000	49070000000	53308000000	68033000000	54997000000	78449000000	63985000000	0.739688	0.0224738	1.05921	0.220272
P42166	Lamina-associated polypeptide 2, isoform alpha	TMPO	75.491	694	694	0	80.528	828950000	1481900000	1381800000	776670000	809510000	1173600000	942520000	1051000000	1113700000	0.724378	0.00445205	1.05716	0.674677
Q96ER3	Protein SAAL1	SAAL1	53.557	474	474	0.00034471	2.9226	38171000	79258000	51208000	83264000	84526000	94119000	85209000	162870000	68303000	1.54756	0.0107377	1.05661	0.780247
O60762	Dolichol-phosphate mannosyltransferase subunit 1	DPM1	29.634	260	260	0	5.249		10730000	7245100	17433000	13977000	22427000		26194000		2.34021	0.0122433	1.05235
Q14258	E3 ubiquitin/ISG15 ligase TRIM25	TRIM25	70.973	630	630	0	115.72	356170000	655230000	520280000	231790000	270340000	305260000	244430000	388660000	307740000	0.516246	0.00199707	1.05186	0.282141
Q9BR76	Coronin-1B	CORO1B	54.234	489	489	0	130.99	590360000	987160000	816850000	443250000	622510000	612870000	544670000	874430000	546420000	0.67973	0.0214373	1.05126	0.665746
P11166	Solute carrier family 2, facilitated glucose transporter member 1	SLC2A1	54.083	492	492	0	50.405	87552000	157580000	97002000	267170000	183510000	305340000	326800000	241540000	257530000	2.14409	0.038846	1.04477	0.876175
Q14008	Cytoskeleton-associated protein 5	CKAP5	225.49	2032	2032	0	68.354	722850000	1297300000	1237800000	661690000	751920000	1115200000	780910000	1065800000	987610000	0.749058	0.0145806	1.04215	0.652952
P39748	Flap endonuclease 1	FEN1	42.592	380	380	0	323.31	954140000	1773000000	1404600000	903070000	1009700000	1339500000	1108600000	1381200000	1159700000	0.765182	0.0133727	1.04028	0.644746
Q9UKK3	Protein mono-ADP-ribosyltransferase PARP4	PARP4	192.59	1724	1724	0.017675	1.0507	20412000	40760000	37445000	14251000	22286000	22367000		25626000	23391000	0.590366	0.0116429	1.03783	0.814013
P08754	Guanine nucleotide-binding protein G(i) subunit alpha-3	GNAI3	40.532	354	354	0	23.932	66378000	148230000	118190000	135620000	130600000	187660000	119180000	225280000	170050000	1.35761	0.00796849	1.01781	0.810696
O95243	Methyl-CpG-binding domain protein 4	MBD4	66.05	580	580	0.036483	0.81095	19947000	38060000	40140000	21849000	21137000	20388000	29842000	21781000	16458000	0.651739	0.0279034	1.01111	0.97366
Q8NFJ5	Retinoic acid-induced protein 3	GPRC5A	40.251	357	357	0	10.084	137550000	281580000	267730000	93191000	74279000	104750000	88257000	91869000	113500000	0.396341	0.000800367	1.00358	0.984332
Q13523	Serine/threonine-protein kinase PRP4 homolog	PRP4K	116.99	1007	1007	0	9.3193	304410000	1119600000	684040000	78408000	82586000	107350000	73225000	90507000	125870000	0.133429	0.0385109	1.00249	0.990211
P30530	Tyrosine-protein kinase receptor UFO	AXL	98.336	894	894	0	4.0527	25766000	62732000	60998000	18029000	13515000	31286000	13680000	41538000	16623000	0.415218	0.0112436	1.0007	0.998162
Q09666	Neuroblast differentiation-associated protein AHNAK	AHNAK	629.09	5890	5890;1158	0	323.31	61047000000	1.4055E+11	1.1612E+11	51264000000	58040000000	76026000000	44728000000	97062000000	66212000000	0.582322	0.00792707	0.997879	0.983354
Q6PIU2	Neutral cholesterol ester hydrolase 1	NCEH1	45.807	408	408	0	38.427	230480000	524860000	470820000	311350000	264710000	336750000	225100000	475380000	335100000	0.755006	0.0479911	0.995804	0.973417
P26038	Moesin	MSN	67.819	577	577	0	323.31	15255000000	29572000000	22630000000	27559000000	27880000000	35450000000	24776000000	40804000000	33800000000	1.32522	0.00251006	0.986693	0.785258
P09493	Tropomyosin alpha-1 chain	TPM1	32.708	284	284	0	272.14	3754700000	9044600000	6892500000	9702600000	11436000000	15160000000	9026000000	17923000000	12907000000	1.84199	0.000657449	0.985546	0.856577
P78417	Glutathione S-transferase omega-1	GSTO1	27.566	241	241	0	8.2252	80917000	170550000	176790000	237050000	249290000	263370000	284450000	350770000	178010000	1.76929	0.00789079	0.984514	0.940975
P82909	Alpha-ketoglutarate dehydrogenase component 4	KGD4	11.466	103	103	0	6.0826	63045000	139070000	128120000	46791000	82557000	88138000	109990000	91002000	20621000	0.652852	0.0384561	0.978851	0.966075
P42892	Endothelin-converting enzyme 1	ECE1	87.163	770	770	0	6.2785	66578000	134000000	158630000	70184000	15223000	45797000	40439000	89997000	20587000	0.376058	0.0389963	0.963739	0.947355
Q9BSJ2	Gamma-tubulin complex component 2	TUBGCP2	102.53	902	902	0	5.0988	39448000	102920000	54298000	35305000	14157000	29307000	14933000	39714000	33113000	0.412633	0.0310342	0.961001	0.911733
P60510	Serine/threonine-protein phosphatase 4 catalytic subunit	PPP4C	35.08	307	307	0.0096578	1.2231	6389800	10657000	8166300	17859000	14780000	18361000	17596000	17916000	16771000	1.97365	0.025133	0.947737	0.756526
O60443	Gasdermin-E	GSDME	54.554	496	496	0	33.826	123510000	269340000	236880000	143070000	124100000	195070000	141610000	173440000	153170000	0.729504	0.0155719	0.940134	0.577552
Q01995	Transgelin	TAGLN	22.611	201	201	0	158.39	3060700000	6853500000	6266200000	18990000000	18767000000	26989000000	13793000000	33060000000	21390000000	3.99067	0.000637443	0.930118	0.592049
P23467	Receptor-type tyrosine-protein phosphatase beta	PTPRB	224.3	1997	1997	0.028661	0.91142	40798000	109540000	126900000	176030000	190350000	264770000	107790000	355790000	212800000	2.31751	0.0103882	0.92827	0.736394
Q13630	GDP-L-fucose synthase	GFUS	35.892	321	321	0.0092385	1.3	14213000	37282000	30469000	32671000	38038000	40864000	28830000	44861000	39085000	1.394	0.0232509	0.91224	0.246385
Q13795	ADP-ribosylation factor-related protein 1	ARFRP1	22.614	201	201	0	4.1436	6188200	11221000	5397900	13493000	16246000	22999000		23114000	15728000	2.19668	0.00754988	0.910588	0.327817
P04920	Anion exchange protein 2	SLC4A2	137.01	1241	1241	0	16.659	9290800	35522000	10576000	49862000	53301000	67604000	59306000	69272000	39243000	3.24219	0.01803	0.907999	0.613713
O60568	Multifunctional procollagen lysine hydroxylase and glycosyltransferase LH3	PLOD3	84.784	738	738	0	7.7917	75787000	175640000	166270000	161540000	187450000	251650000	125130000	254620000	222360000	1.43651	0.0138286	0.902615	0.438598
P48059	LIM and senescent cell antigen-like-containing domain protein 1	LIMS1	37.251	325	325;341	0	6.7394	100320000	210330000	127000000	170380000	181010000	283900000	187180000	198980000	217820000	1.41086	0.0387069	0.901461	0.490669
Q9Y295	Developmentally-regulated GTP-binding protein 1	DRG1	40.542	367	367	0	27.692	59856000	129370000	114900000	122010000	165800000	177350000	130990000	168200000	153980000	1.52655	0.0268608	0.896995	0.323674
P50613	Cyclin-dependent kinase 7	CDK7	39.038	346	346	0	3.6813	33034000	96427000	57346000	78717000	87606000	117200000	53357000	136470000	95206000	1.54684	0.0423393	0.886171	0.446198
O95639	Cleavage and polyadenylation specificity factor subunit 4	CPSF4	30.255	269	269	0.023603	0.9478	14762000	25510000	21155000	13783000	15622000	16331000	10168000	13127000	20401000	0.728779	0.0159663	0.877073	0.602157
Q6NZI2	Caveolae-associated protein 1	CAVIN1	43.476	390	390	0	323.31	2112300000	4545300000	3588400000	2172800000	1811800000	2664700000	1722100000	2836600000	1866900000	0.646643	0.0086708	0.868816	0.220259
Q05682	Caldesmon	CALD1	93.23	793	793;1202;1257	0	323.31	2043500000	5626100000	4506200000	7260200000	7796000000	10341000000	6321900000	10489000000	7366100000	2.12479	0.00474779	0.860855	0.00526667
Q8WUP2	Filamin-binding LIM protein 1	FBLIM1	40.669	373	373	0	26.471	70961000	159220000	120700000	190340000	176270000	224740000	170780000	204890000	175380000	1.69333	0.00924292	0.856639	0.185921
Q96N66	Lysophospholipid acyltransferase 7	MBOAT7	52.764	472	472	0	60.824	236590000	447290000	382110000	226960000	255620000	346950000	247790000	270610000	237230000	0.758192	0.00132115	0.854608	0.260342
Q7LBC6	Lysine-specific demethylase 3B	KDM3B	191.58	1761	1761;1321	0.0034914	1.5185	2054000	21698000	12804000	23107000	51046000	50608000	21443000	51698000	45688000	3.79827	0.0438903	0.853826	0.574878
P11234	Ras-related protein Ral-B	RALB	23.408	206	206	0	36.719	333170000	483630000	404600000	617670000	644300000	847250000	516620000	808720000	646430000	1.63458	0.0262916	0.84902	0.00145749
Q86V21	Acetoacetyl-CoA synthetase	AACS	75.143	672	672	0.0017953	1.7217	16144000	42303000	27983000	47144000	60805000	60153000	43892000	69304000	45516000	1.987	0.00916065	0.846691	0.172103
Q14566	DNA replication licensing factor MCM6	MCM6	92.888	821	821	0	103.76	458700000	985580000	817360000	516700000	477550000	734520000	441310000	734010000	437100000	0.756175	0.0147937	0.843403	0.130112
P31949	Protein S100-A11	S100A11	11.74	105	105	0	110.8	535830000	1071800000	905900000	1016900000	1522100000	1818200000	735330000	2196300000	1244700000	1.69404	0.0482122	0.836439	0.413378
Q9UBG0	C-type mannose receptor 2	MRC2	166.67	1479	1479	0	12.36	44090000	39965000	39003000	121030000	140500000	220060000	118700000	179280000	133600000	3.43154	0.0034251	0.828728	0.174646
Q8NBT2	Kinetochore protein Spc24	SPC24	22.443	197	197	0	36.351	41960000	81421000	75225000	16336000	28559000	49555000	9285200	65589000	17301000	0.449961	0.0217461	0.819848	0.703592
Q9BRX5	DNA replication complex GINS protein PSF3	GINS3	24.534	216	216	0.0023739	1.6628	36864000	130960000	72552000	36955000	14176000	29344000	19739000	40156000	16711000	0.357824	0.0482818	0.818959	0.619441
Q6VY07	Phosphofurin acidic cluster sorting protein 1	PACS1	104.9	963	963	0	9.3586	29672000	111630000	97874000	146390000	152980000	167290000	108940000	170070000	145740000	2.07514	0.0137708	0.818046	0.0656996
P13797	Plastin-3	PLS3	70.81	630	630;629	0	323.31	1748000000	4366500000	3609700000	3615100000	3842100000	5168900000	2754400000	4581100000	3987100000	1.30925	0.0388472	0.814312	0.0463394
Q13418	Integrin-linked protein kinase	ILK	51.419	452	452	0	92.697	470540000	1065800000	754330000	827320000	967700000	1208600000	714920000	1075600000	886140000	1.30486	0.0124632	0.813364	0.00342092
P13796	Plastin-2	LCP1	70.288	627	627	0	323.31	4517600000	8198800000	7153300000	8003900000	11159000000	11447000000	6745500000	12390000000	8646400000	1.50801	0.047329	0.810544	0.130739
Q53FA7	Quinone oxidoreductase PIG3	TP53I3	35.536	332	332	0	3.6814	22386000	39814000	4590200	72195000	55512000	125490000	31964000	132750000	69891000	3.47971	0.0265537	0.803505	0.496319
Q92934	Bcl2-associated agonist of cell death	BAD	18.392	168	168	0.034114	0.83725	6387000	15103000	8317700	17949000	21654000	28155000	20630000	31891000	7874100	2.2548	0.00152327	0.803233	0.490957
P35222	Catenin beta-1	CTNNB1	85.496	781	781	0	175.89	711590000	1653300000	1405900000	1468300000	1660300000	1908700000	1259000000	1785000000	1393700000	1.34718	0.00732187	0.801287	0.00832208
Q13310	Polyadenylate-binding protein 4	PABPC4	70.782	644	644	0	7.2024	59218000	171690000	115830000	159700000	179220000	188660000	82241000	196820000	200650000	1.57525	0.0165145	0.801141	0.335834
O95793	Double-stranded RNA-binding protein Staufen homolog 1	STAU1	63.182	577	577	0	171.75	359200000	670750000	668950000	688150000	714970000	903060000	455320000	764300000	811450000	1.33749	0.0120878	0.798163	0.187365
Q9GZP4	PITH domain-containing protein 1	PITHD1	24.178	211	211	0	7.5293	20533000	50689000	35224000	37603000	50406000	69587000	5240100	99228000	48548000	1.4691	0.0416336	0.796794	0.639942
Q7L2E3	ATP-dependent RNA helicase DHX30	DHX30	133.94	1194	1194	0	32.124	99546000	253640000	200590000	269770000	213450000	334100000	177350000	333530000	216750000	1.49651	0.0468588	0.793999	0.136127
P62847	Small ribosomal subunit protein eS24	RPS24	15.423	133	133	0	30.621	686500000	1132000000	768050000	1261200000	1248700000	1444600000	844380000	1480000000	1194300000	1.47824	0.0319382	0.793642	0.042381
P10644	cAMP-dependent protein kinase type I-alpha regulatory subunit	PRKAR1A	42.981	381	381;381	0	84.632	1162200000	2098000000	1780600000	950060000	1274300000	1618400000	838670000	1619800000	915630000	0.736132	0.0155048	0.787698	0.0914392
Q8N7H5	RNA polymerase II-associated factor 1 homolog	PAF1	59.975	531	531	0	4.4945	17578000	93080000	54554000	99125000	105570000	116890000	28539000	120370000	142500000	2.12514	0.035149	0.785865	0.519598
Q15654	Thyroid receptor-interacting protein 6	TRIP6	50.287	476	476	0	17.001	95350000	229710000	167300000	79909000	123790000	141820000	127440000	69625000	76064000	0.699538	0.0319657	0.783514	0.492605
O14613	Cdc42 effector protein 2	CDC42EP2	22.483	210	210	0	3.5746	16729000	22663000	26767000	27820000	38153000	42895000	8196300	50460000	41113000	1.56147	0.0229914	0.7816	0.495929
Q16851	UTP--glucose-1-phosphate uridylyltransferase	UGP2	56.94	508	508	0	270.95	498200000	1097000000	742640000	870800000	1006200000	1331700000	724210000	1004300000	967380000	1.35558	0.0119343	0.775396	0.0340098
Q01081	Splicing factor U2AF 35 kDa subunit	U2AF1	27.872	240	240;220	0	44.959	261340000	609810000	497750000	538180000	574240000	650910000	301110000	799210000	476040000	1.30316	0.0141637	0.772905	0.171348
Q96AG4	Leucine-rich repeat-containing protein 59	LRRC59	34.93	307	307	0	121.84	914730000	2411400000	1667400000	2403000000	2287900000	2758900000	1154700000	3186300000	2283600000	1.52761	0.0118822	0.770326	0.192686
O95182	NADH dehydrogenase [ubiquinone] 1 alpha subcomplex subunit 7	NDUFA7	12.551	113	113	0.00034106	2.8068	15649000	41445000	27413000	16606000	12380000	21189000		19728000	11692000	0.601158	0.0272396	0.75922	0.191438
Q15653	NF-kappa-B inhibitor beta	NFKBIB	37.771	356	356	0.00031162	2.0662	2580100	17089000	14717000	15568000	21813000	30931000	7646300	38085000	14992000	2.13115	0.04517	0.752512	0.431788
P53396	ATP-citrate synthase	ACLY	120.84	1101	1101	0	323.31	3575400000	5978100000	5536000000	7468600000	8193000000	9858200000	5611900000	8720900000	6711200000	1.64178	0.00123753	0.746206	0.00282056
Q96KA5	Lipid scramblase CLPTM1L	CLPTM1L	62.228	538	538	0	16.259	43897000	202290000	62118000	152890000	260140000	260290000	121850000	255750000	184020000	2.33284	0.0424687	0.743454	0.177252
Q96DA6	Mitochondrial import inner membrane translocase subunit TIM14	DNAJC19	12.498	116	116	0	10.053	8489100	16974000	14897000		22229000	27118000	15725000	27204000	14587000	1.69997	0.01416	0.741159	0.0616828
P52735	Guanine nucleotide exchange factor VAV2	VAV2	101.29	878	878	0	9.9724	19936000	24705000	41241000	51624000	56274000	50470000	43459000	33451000	48307000	1.79948	0.0427526	0.740923	0.238492
Q16850	Lanosterol 14-alpha demethylase	CYP51A1	57.278	509	509	0	6.7796	34595000	85056000	60895000	92172000	87612000	141160000	70681000	145990000	51719000	1.77266	0.00993834	0.74051	0.225669
Q9BQ75	Protein CMSS1	CMSS1	31.884	279	279	0.029855	0.90104	33804000	85201000	53237000	112510000	146440000	250580000	52607000	321370000	74221000	2.89822	0.0378232	0.731608	0.520018
P04844	Dolichyl-diphosphooligosaccharide--protein glycosyltransferase subunit 2	RPN2	69.283	631	631	0	323.31	934500000	1509300000	1378200000	1337700000	1847600000	2128700000	1303300000	1672900000	1228900000	1.33381	0.0467068	0.730795	0.0416327
O96033	Molybdopterin synthase sulfur carrier subunit	MOCS2	9.7552	88	88	0.0034894	1.5175	13780000	32029000	29384000	44212000	34739000	60833000	26902000	48132000	37324000	1.85767	0.0319363	0.72716	0.102308
Q9Y570	Protein phosphatase methylesterase 1	PPME1	42.315	386	386	0	280.73	1252400000	2552900000	1992300000	2685500000	2867800000	3856000000	2060400000	3266400000	2212700000	1.59697	6.63233E-05	0.727001	0.0021222
Q9Y3C1	Nucleolar protein 16	NOP16	21.188	178	178	0	4.8207	53070000	91148000	102270000	87607000	108880000	140930000	59758000	139000000	78284000	1.32768	0.0394108	0.725771	0.0673315
Q9BZF1	Oxysterol-binding protein-related protein 8	OSBPL8	101.19	889	889	0	21.038	68035000	247280000	110440000	306730000	276230000	296730000	136100000	355590000	250430000	2.20341	0.0192708	0.72544	0.134206
P50454	Serpin H1	SERPINH1	46.44	418	418	0	323.31	2702300000	5016400000	3896400000	5426200000	5780700000	6945300000	4306100000	5112100000	4824900000	1.53145	0.000760186	0.724466	0.0331897
Q10570	Cleavage and polyadenylation specificity factor subunit 1	CPSF1	160.88	1443	1443	0	5.5891	16702000	21571000	14861000	53585000	38350000	61365000	51827000	46191000	19083000	2.6831	0.0165731	0.718994	0.363463
A0A0U1RRL7	Protein MMP24OS	MMP24OS	7.6794	71	71	0	13.582	30537000	57086000	42367000	21638000	30275000	26355000		22741000	22598000	0.594832	0.0108971	0.717384	0.160609
Q96FQ6	Protein S100-A16	S100A16	11.801	103	103	0	6.5763	52857000	111280000	101370000	113070000	128610000	195630000	87669000	159910000	98245000	1.61453	0.0216161	0.717079	0.034231
P63244	Small ribosomal subunit protein RACK1	RACK1	35.076	317	317	0	152.04	1578200000	3521500000	2578300000	2682300000	3295400000	4211400000	2101000000	3413500000	2493900000	1.31433	0.0110809	0.714787	0.0172168
Q9Y2D4	Exocyst complex component 6B	EXOC6B	94.2	811	811	0	3.8951	21168000	32670000	43508000	21011000	14161000	12699000	5984700	25267000	11060000	0.498466	0.0489451	0.711907	0.412911
P32856	Syntaxin-2	STX2	33.341	288	288	0.0003123	2.0847	6944600	12286000	9490500	17159000	22218000	24633000	8119100	35177000	11289000	2.16314	0.00339035	0.708279	0.347376
Q10589	Bone marrow stromal antigen 2	BST2	19.769	180	180	0.00031776	2.2205		37164000	34877000	15346000	24259000	20155000	14663000	10578000	18994000	0.646515	0.0477755	0.703516	0.244481
Q9H4A6	Golgi phosphoprotein 3	GOLPH3	33.81	298	298;285	0	29.051	149260000	277080000	210160000	234670000	267750000	354180000	144250000	292110000	234240000	1.30565	0.00964437	0.702445	0.0278521
P17812	CTP synthase 1	CTPS1	66.69	591	591;586	0	116.54	219430000	444690000	478800000	1074200000	1017900000	1570800000	782200000	959780000	1012900000	3.1648	0.00167422	0.701401	0.0287775
O00560	Syntenin-1	SDCBP	32.444	298	298	0	17.922	47032000	104310000	96691000	35290000	52121000	61730000		71396000	18385000	0.59649	0.0075309	0.69931	0.538594
O95810	Caveolae-associated protein 2	CAVIN2	47.173	425	425	0	70.364	242730000	614360000	404580000	14811000	23463000	154620000	17167000	75732000	47078000	0.136949	0.00196897	0.695308	0.683041
Q9NVD7	Alpha-parvin	PARVA	42.243	372	372	0	84.353	128450000	299060000	341810000	402160000	448570000	532840000	238720000	463870000	364800000	1.8221	0.0221147	0.688109	0.0137785
P40261	Nicotinamide N-methyltransferase	NNMT	29.574	264	264	0	62.733	43033000	250950000	218650000	486220000	456800000	471040000	266330000	519620000	328060000	3.05149	0.0083798	0.687627	0.0741178
P55957	BH3-interacting domain death agonist	BID	21.994	195	195	0	48.217	25818000	46044000	32724000	48934000	44212000	53258000		49584000	33620000	1.37179	0.0487259	0.685934	0.0374681
O00499	Myc box-dependent-interacting protein 1	BIN1	64.699	593	593	0	35.467	80395000	177320000	152820000	172870000	236580000	302680000	181260000	158350000	168150000	1.71358	0.0227675	0.683686	0.0928609
Q96NE9	FERM domain-containing protein 6	FRMD6	72.043	622	622	0	10.52	74430000	152380000	124170000	189070000	210280000	295120000	128460000	211950000	172020000	1.94078	0.00524882	0.672816	0.00361559
Q15555	Microtubule-associated protein RP/EB family member 2	MAPRE2	37.031	327	327	0	11.717	203730000	471540000	406350000	207040000	271670000	301750000	194540000	185640000	167810000	0.724527	0.0171893	0.661257	0.0582876
Q9H857	5-nucleotidase domain-containing protein 2	NT5DC2	60.718	520	520	0	4.0089	11833000	28325000	29173000	31776000	32767000	44452000	10671000	43635000	29152000	1.58575	0.028299	0.656637	0.167296
P13674	Prolyl 4-hydroxylase subunit alpha-1	P4HA1	61.049	534	534	0	74.455	137720000	246860000	224420000	432730000	455600000	620560000	283260000	472420000	331070000	2.40939	3.65363E-05	0.651606	0.000199185
P08572	Collagen alpha-2(IV) chain	COL4A2	167.55	1712	1712	0	12.027	17026000	47903000	23788000	93447000	57585000	129480000	51145000	80014000	66313000	3.18394	0.0460296	0.64627	0.169247
P78347	General transcription factor II-I	GTF2I	112.42	998	998;949;949	0	26.061	256720000	518960000	425710000	240320000	295510000	332470000	155560000	321390000	157820000	0.71515	0.00917621	0.643355	0.030683
P61221	ATP-binding cassette sub-family E member 1	ABCE1	67.314	599	599	0	205.47	525160000	1005800000	969400000	888760000	1250200000	1463900000	626200000	1175900000	769500000	1.41105	0.0442357	0.64128	0.0250739
P04818	Thymidylate synthase	TYMS	35.716	313	313	0	40.711	235170000	526330000	432000000	240100000	292110000	284210000	182360000	207270000	179730000	0.691481	0.0123107	0.64068	0.0243959
Q08722	Leukocyte surface antigen CD47	CD47	35.213	323	323	0.0035088	1.5536	61796000	150110000	148250000	48891000	87074000	67380000	32226000	76346000	41552000	0.57727	0.0436846	0.639605	0.167161
O00469	Procollagen-lysine,2-oxoglutarate 5-dioxygenase 2	PLOD2	84.685	737	737	0	34.884	163740000	383930000	261530000	542770000	546000000	736430000	318060000	577450000	384320000	2.2561	0.000142855	0.628311	0.000599816
Q02809	Procollagen-lysine,2-oxoglutarate 5-dioxygenase 1	PLOD1	83.549	727	727	0	20.911	102560000	308980000	270550000	301360000	330240000	414360000	231340000	206070000	251650000	1.58197	0.048704	0.624144	0.0654285
P52292	Importin subunit alpha-1	KPNA2	57.861	529	529	0	323.31	1764200000	4344500000	3250400000	3665000000	3854100000	4721200000	2154400000	3468300000	2836900000	1.32327	0.0197309	0.624068	0.000194377
Q52LW3	Rho GTPase-activating protein 29	ARHGAP29	142.06	1261	1261	0	38.258	93338000	303150000	280330000	37160000	42881000	65772000	13837000	57719000	33668000	0.220383	0.0405126	0.623335	0.123115
O00116	Alkyldihydroxyacetonephosphate synthase, peroxisomal	AGPS	72.911	658	658	0	42.539	161960000	404870000	293230000	350400000	344650000	423310000	132330000	464400000	225380000	1.321	0.0218594	0.622397	0.108811
Q9H1I8	Activating signal cointegrator 1 complex subunit 2	ASCC2	86.359	757	757	0	8.5877	7491700	4273500	11215000	20205000	18147000	24161000	8889700	22005000		2.43851	0.0266397	0.620831	0.176254
P11047	Laminin subunit gamma-1	LAMC1	177.6	1609	1609	0	49.015	208180000	257510000	269560000	456810000	620610000	754140000	299240000	684240000	293290000	2.31324	0.0032048	0.612845	0.0440502
P00813	Adenosine deaminase	ADA	40.764	363	363	0.00031153	2.0646	5881200	9702800	6600800	24671000	27316000	31126000		35338000	8788600	3.60801	0.000105051	0.606781	0.419274
O60716	Catenin delta-1	CTNND1	108.17	968	968	0	205.83	546440000	1120600000	1079900000	1114800000	1235200000	1310100000	729040000	976490000	707570000	1.33677	0.0265605	0.598024	0.00609709
Q92626	Peroxidasin homolog	PXDN	165.27	1479	1479	0	8.6967	6010400	42823000	50790000	56870000	81579000	75351000	19461000	96133000	38201000	2.36184	0.0449016	0.59335	0.159474
P35237	Serpin B6	SERPINB6	42.621	376	376;374	0	9.8324	100280000	166570000	211430000	87146000	71191000	73657000	21014000	87307000	56094000	0.486533	0.0314752	0.589563	0.117761
Q9BZX2	Uridine-cytidine kinase 2	UCK2	29.299	261	261;277	0	18.531	48276000	64355000	70505000	209280000	277860000	240260000	100410000	224280000	163390000	3.81572	0.0169554	0.58511	0.0457565
Q9HAC8	Ubiquitin domain-containing protein 1	UBTD1	25.938	227	227	0.015671	1.0859	2362200	6341500		9533100	13088000	11818000		11163000	5744300	2.65808	0.0152154	0.581939	0.084238
O43405	Cochlin	COCH	59.482	550	550	0.00031095	2.0549	109600000	467000000	253000000	419030000	407170000	619240000	4152300	640360000	374480000	1.83844	0.0471282	0.57324	0.275683
Q53EP0	Fibronectin type III domain-containing protein 3B	FNDC3B	132.89	1204	1204	0	8.4788	5110000	16483000	21827000	23071000	36841000	34923000	18797000	24085000	15894000	2.28044	0.0283964	0.568011	0.0514636
Q96RS6	NudC domain-containing protein 1	NUDCD1	66.755	583	583	0	11.542	26630000	64630000	82542000	108370000	120970000	139310000	27059000	183010000	48691000	2.16656	0.0169053	0.564561	0.227218
O15460	Prolyl 4-hydroxylase subunit alpha-2	P4HA2	60.901	535	535	0	216.75	551980000	895990000	678670000	1406000000	1182700000	1838800000	713250000	1120500000	899470000	1.99209	0.00816028	0.561048	0.025954
P02462	Collagen alpha-1(IV) chain	COL4A1	160.61	1669	1669;1685	0	4.6895	6321200	7707200	16479000	40152000	53140000	40073000	18564000	40256000	27345000	4.31673	0.0222527	0.558986	0.0831383
P29373	Cellular retinoic acid-binding protein 2	CRABP2	15.693	138	138	0.0017964	1.7299	26865000	70155000	71571000	19789000	24544000	22090000	7654500	20042000	15014000	0.407973	0.0368716	0.555829	0.0277458
O95340	Bifunctional 3-phosphoadenosine 5-phosphosulfate synthase 2	PAPSS2	69.5	614	614	0	45.756	314590000	726840000	630710000	711760000	760500000	921820000	327870000	589950000	468820000	1.44229	0.00527369	0.518926	0.000203294
Q9P0V3	SH3 domain-binding protein 4	SH3BP4	107.49	963	963	0	12.017	43305000	92792000	83719000	21103000	35022000	11676000	10428000			0.323808	0.0148917	0.501091
P20290	Transcription factor BTF3	BTF3	22.168	206	206	0	84.841	173820000	499990000	368100000	487370000	483360000	579790000	104490000	489520000	303000000	1.5368	0.0169865	0.48694	0.0497394
Q8TF42	Ubiquitin-associated and SH3 domain-containing protein B	UBASH3B	72.695	649	649	0.00031358	2.1282	13322000	42138000	28883000	30058000	43827000	51386000	18890000	25304000	21207000	1.52426	0.046115	0.482954	0.0195775
Q15404	Ras suppressor protein 1	RSU1	31.54	277	277	0	67.577	120120000	225890000	101820000	219680000	278820000	320900000	78327000	232510000	135850000	1.76473	0.0408081	0.472006	0.00990529
P49327	Fatty acid synthase	FASN	273.42	2511	2511	0	323.31	3942100000	9685200000	7621200000	7934000000	9152300000	10528000000	3670700000	6360800000	4272500000	1.31558	0.016418	0.463794	0.000465198
Q13158	FAS-associated death domain protein	FADD	23.279	208	208	0	72.727	64002000	201970000	168900000	211710000	237460000	324500000	52539000	261240000	110700000	1.83023	0.0166348	0.460204	0.06079
P05121	Plasminogen activator inhibitor 1	SERPINE1	45.059	402	402	0	112.6	59912000	301040000	151720000	1173400000	1100800000	1499100000	428690000	877780000	549550000	7.95027	0.000123518	0.435442	0.000621245
P51946	Cyclin-H	CCNH	37.643	323	323	0	10.288	7006300	30349000	5134400	37998000	42973000	53353000	9307900	30844000	24701000	3.36687	0.0296807	0.420116	0.0224427
Q9Y5A7	NEDD8 ultimate buster 1	NUB1	70.537	615	615	0.00091241	1.8289	27504000	59090000	40581000	19253000	26564000	39477000	10278000	18576000	9379200	0.650545	0.0211179	0.408035	0.0209209
Q9NZU5	LIM and cysteine-rich domains protein 1	LMCD1	40.832	365	365	0	15	17646000	60471000	71771000	151920000	156760000	318040000	68770000	104210000	76353000	4.242	0.028	0.372	0.056
Q15738	Sterol-4-alpha-carboxylate 3-dehydrogenase, decarboxylating	NSDHL	41.9	373	373	0.00031566	2.1751	15995000	51465000	40505000	77213000	108110000	106290000	22531000	85650000	19847000	2.815	0.007	0.363	0.023
Q01581	Hydroxymethylglutaryl-CoA synthase, cytoplasmic	HMGCS1	57.293	520	520	0	220.21	915200000	2036300000	1666600000	1771700000	1814900000	2627800000	584970000	973800000	735750000	1.335	0.007	0.335	0.003
Q58FF8	Putative heat shock protein HSP 90-beta 2	HSP90AB2P	44.348	381	381	0	71.253	379040000	1170900000	389710000	1244200000	1509100000	1322000000	5189900	1061200000	343030000	2.195	0.027	0.264	0.024
P09486	SPARC	SPARC	34.632	303	303	0	9.9646	50651000	200610000	89357000	349500000	258300000	393910000	34070000	127940000	74415000	3.124	0.01	0.2	0.01
P24821	Tenascin	TNC	240.85	2201	2201	0	8.6233	6635300	37435000	88768000	232830000	209910000	254520000	3918200	156210000	11726000	5.695	0.003	0.182	0.017
Q15582	Transforming growth factor-beta-induced protein ig-h3	TGFBI	74.68	683	683	0	27.74	51671000	14446000	12080000	624760000	634110000	666190000	168550000	109710000	66771000	18.733	0.002	0.172	0.001
P12109	Collagen alpha-1(VI) chain	COL6A1	108.53	1028	1028	0.00033356	2.586	10545000	12706000	4888100	24755000	41180000	39945000	4186200	3137800	6409300	3.383	0.014	0.124	0.016
P02452	Collagen alpha-1(I) chain	COL1A1	138.91	1464	1464	0	170.19	248660000	515510000	382880000	1761800000	1533600000	2220000000	127320000	375170000	269540000	4.758	0.006	0.122	0.003
P20908	Collagen alpha-1(V) chain	COL5A1	183.56	1838	1838	0	19.45	32772000	41737000	23108000	127990000	152850000	161360000	6480900	26727000	25799000	4.184	0.001	0.115	0
